# Supplementary material for: Combined microbiome and metabolome analysis of gut microbiota and metabolite interactions in chronic spontaneous urticaria
Source: Front Cell Infect Microbiol. 2023 Jan 11;12:1094737. doi: 10.3389/fcimb.2022.1094737 (PMC9874702; doi:10.3389/fcimb.2022.1094737)
Supplement: Supplementary file 1 [file Table_1.xlsx]

## Sheet: S1
Features	CSU patients(n=15)	NCs(n=15)	P value
Sex: male/female	7/8	9/6	0.46
Age (years), mean ± SD	35.13±9.32	35.67±8.51	0.85
BMI (kg/m2), mean ± SD	23.40±4.25	24.62±3.08	0.3
Time since diagnosis (months), median (IQR)	10(4-21)
Dermographism, n(%)	7(46.67)
Angioedema, n(%)	2(13.33)
Comorbidities, n(%)
Nausea and vomiting	3(20.00)
Fever	1(6.67)
Chest distress	3(20.00)
Fatigue	2(13.33)
Headache	0
Abdominal pain and diarrhea	0
Poor appetite, n (%)	1(6.67)
Poor sleep quality, n (%)	7(46.67)
Drinking, n (%)
Current or former	10(66.67)
Never/almost never	5(33.33)
Smoking, n (%)
Current or former	6(40)
Never/almost never	9(60）

## Sheet: S2 ASVs distribution table
#ID	P1	P2	P3	P4	P5	P6	P7	P8	P9	P10	P11	P12	P13	P14	P15	N1	N2	N3	N4	N5	N6	N7	N8	N9	N10	N11	N12	N13	N14	N15	taxonomy
ASV_11253	205	2883	1746	1300	8582	1894	6164	400	2169	940	743	2690	3084	3684	1891	4362	115	0	1750	1311	1105	1156	9	800	1053	1745	4	0	0	3415	d__Bacteria; p__Firmicutes; c__Clostridia; o__Clostridiales; f__Ruminococcaceae; g__Faecalibacterium; s__Faecalibacterium_prausnitzii
ASV_6842	1778	563	443	2632	309	330	328	1776	280	1973	2605	812	3319	2287	750	1088	75	4812	1974	1578	1139	2168	174	3958	339	14	1947	1853	1005	1170	d__Bacteria; p__Firmicutes; c__Clostridia; o__Clostridiales; f__Ruminococcaceae; g__Faecalibacterium; s__Faecalibacterium_prausnitzii
ASV_4445	21	326	228	8836	93	1204	0	3551	7945	582	1658	726	746	0	215	1486	9	0	5112	50	6196	825	5991	0	50	0	0	0	846	476	d__Bacteria; p__Firmicutes; c__Clostridia; o__Clostridiales; f__Lachnospiraceae; g__Roseburia; s__unclassified_Roseburia
ASV_8457	0	3004	80	414	742	0	0	607	274	296	173	1521	0	0	475	3513	109	201	470	1524	1791	474	0	0	934	43	5734	6027	5429	2424	d__Bacteria; p__Bacteroidetes; c__Bacteroidia; o__Bacteroidales; f__Bacteroidaceae; g__Bacteroides; s__unidentified_Bacteroides
ASV_13039	0	1535	172	972	475	252	0	5414	6332	0	3335	0	0	8074	0	236	0	0	3094	4251	0	0	0	0	3322	0	0	0	0	0	d__Bacteria; p__Bacteroidetes; c__Bacteroidia; o__Bacteroidales; f__Bacteroidaceae; g__Bacteroides; s__Bacteroides_plebeius
ASV_9267	23	2405	1206	23	700	447	28	2716	1301	564	76	498	62	95	242	384	725	0	2764	3890	943	215	6	1843	4665	0	14	4	0	8639	d__Bacteria; p__Firmicutes; c__Clostridia; o__Clostridiales; f__Ruminococcaceae; g__Faecalibacterium; s__Faecalibacterium_prausnitzii
ASV_9400	0	65	38	560	292	0	0	46	0	3462	277	0	0	0	2470	4953	23	813	195	277	0	3907	0	0	0	0	0	0	6905	3164	d__Bacteria; p__Bacteroidetes; c__Bacteroidia; o__Bacteroidales; f__Bacteroidaceae; g__Bacteroides; s__unidentified_Bacteroides
ASV_10948	0	53	46	0	0	40	3518	0	0	0	99	0	9327	2046	0	0	0	0	0	0	204	0	971	590	108	12753	0	0	0	0	d__Bacteria; p__Bacteroidetes; c__Bacteroidia; o__Bacteroidales; f__Bacteroidaceae; g__Bacteroides; s__unidentified_Bacteroides
ASV_5044	1973	404	209	438	151	207	953	291	706	739	2180	218	404	588	192	309	639	866	625	559	578	2062	425	238	353	2766	6	0	2666	494	d__Bacteria; p__Firmicutes; c__Clostridia; o__Clostridiales; f__Lachnospiraceae; g__Blautia; s__unidentified_Blautia
ASV_6888	3402	290	216	0	490	397	3378	0	1062	4343	0	1234	0	202	471	408	695	0	0	96	215	20	3381	242	1949	15	2336	2239	7	0	d__Bacteria; p__Firmicutes; c__Clostridia; o__Clostridiales; f__Ruminococcaceae; g__unclassified_Ruminococcaceae; s__unclassified_Ruminococcaceae
ASV_9751	286	397	752	678	217	415	210	36	1018	2321	1004	250	420	843	642	145	187	0	1473	28	1351	0	807	1186	2865	0	161	168	0	607	d__Bacteria; p__Firmicutes; c__Clostridia; o__Clostridiales; f__Ruminococcaceae; g__Faecalibacterium; s__Faecalibacterium_prausnitzii
ASV_6575	85	395	40	370	1214	155	341	231	59	184	304	154	250	342	134	2123	1105	908	273	226	3148	470	1328	114	115	1086	414	2093	495	523	d__Bacteria; p__Proteobacteria; c__Gammaproteobacteria; o__Pseudomonadales; f__Pseudomonadaceae; g__Pseudomonas; s__unclassified_Pseudomonas
ASV_13289	245	153	16	15	0	29	25	837	125	602	14	78	120	0	81	685	46	230	57	274	263	235	219	104	42	86	362	283	106	160	d__Bacteria; p__Proteobacteria; c__Gammaproteobacteria; o__Enterobacteriales; f__Enterobacteriaceae; g__Shigella; s__unclassified_Shigella
ASV_10363	0	0	0	1149	454	3055	0	2099	2129	0	646	0	0	0	3084	0	2824	0	36	0	0	0	0	0	0	0	0	0	0	0	d__Bacteria; p__Firmicutes; c__Clostridia; o__Clostridiales; f__Veillonellaceae; g__Dialister; s__unidentified_Dialister
ASV_4092	189	576	521	535	394	132	552	498	233	73	3097	450	1648	40	28	144	15	1492	215	3346	34	89	591	0	1310	0	196	149	0	910	d__Bacteria; p__Firmicutes; c__Clostridia; o__Clostridiales; f__Lachnospiraceae; g__Roseburia; s__unclassified_Roseburia
ASV_15123	2185	249	628	809	429	388	100	484	411	804	2690	424	351	2631	241	128	494	0	481	26	470	0	0	102	325	0	0	0	0	261	d__Bacteria; p__Firmicutes; c__Clostridia; o__Clostridiales; f__Ruminococcaceae; g__Gemmiger; s__Gemmiger_formicilis
ASV_5511	0	2079	37	89	0	7	776	77	0	858	1041	251	0	0	181	752	594	0	481	22	0	0	15	838	2201	4475	0	0	269	19	d__Bacteria; p__Actinobacteria; c__Actinobacteria; o__Bifidobacteriales; f__Bifidobacteriaceae; g__Bifidobacterium; s__unidentified_Bifidobacterium
ASV_7875	0	66	124	0	1622	33	0	3586	0	0	1644	0	0	0	0	0	0	0	337	0	6363	0	0	0	845	0	0	0	0	0	d__Bacteria; p__Bacteroidetes; c__Bacteroidia; o__Bacteroidales; f__Bacteroidaceae; g__Bacteroides; s__unidentified_Bacteroides
ASV_8514	0	41	70	246	298	40	0	77	88	121	156	1584	836	596	84	770	0	117	749	173	115	513	198	410	488	244	1970	2033	113	221	d__Bacteria; p__Bacteroidetes; c__Bacteroidia; o__Bacteroidales; f__Bacteroidaceae; g__Bacteroides; s__Bacteroides_uniformis
ASV_323	396	143	186	753	304	118	138	434	82	87	3	335	427	75	7	55	113	537	203	36	74	8	371	0	53	8	104	83	2	28	d__Bacteria; p__Firmicutes; c__Clostridia; o__Clostridiales; f__Peptostreptococcaceae; g__unidentified_Peptostreptococcaceae; s__unidentified_Peptostreptococcaceae
ASV_4759	348	172	313	368	1873	1166	534	428	70	120	0	0	548	872	149	0	0	0	1319	0	0	0	363	113	1958	0	350	274	28	0	d__Bacteria; p__Firmicutes; c__Clostridia; o__Clostridiales; f__Lachnospiraceae; g__Roseburia; s__Roseburia_faecis
ASV_10082	0	59	51	0	186	0	0	95	8	0	472	484	0	0	0	0	94	963	38	38	505	0	0	0	0	0	809	892	0	0	d__Bacteria; p__Bacteroidetes; c__Bacteroidia; o__Bacteroidales; f__Bacteroidaceae; g__Bacteroides; s__unidentified_Bacteroides
ASV_15050	794	158	42	468	143	193	768	236	118	491	388	469	634	1178	345	366	0	0	117	176	165	571	236	26	211	857	0	0	44	207	d__Bacteria; p__Firmicutes; c__Clostridia; o__Clostridiales; f__Lachnospiraceae; g__Clostridium; s__Clostridium_clostridioforme
ASV_3639	260	69	72	0	0	8	1067	0	50	0	14	25	123	45	436	134	0	13	21	0	8	45	593	281	249	0	1312	1663	2	2163	d__Bacteria; p__Bacteroidetes; c__Bacteroidia; o__Bacteroidales; f__Bacteroidaceae; g__Bacteroides; s__unclassified_Bacteroides
ASV_4668	383	21	16	0	172	43	0	222	92	331	1171	298	306	0	31	519	86	0	607	639	0	417	0	0	281	0	0	0	2742	483	d__Bacteria; p__Firmicutes; c__Erysipelotrichi; o__Erysipelotrichales; f__Erysipelotrichaceae; g__unidentified_Erysipelotrichaceae; s__unidentified_Erysipelotrichaceae
ASV_3978	0	0	0	0	0	0	0	0	0	0	0	0	0	0	0	0	10705	0	0	0	0	0	0	0	0	0	0	0	0	0	d__Bacteria; p__Firmicutes; c__Bacilli; o__Lactobacillales; f__Lactobacillaceae; g__Lactobacillus; s__unclassified_Lactobacillus
ASV_11898	0	355	141	0	0	0	0	117	127	64	253	0	0	0	0	0	0	0	172	0	0	0	214	8006	175	0	428	475	157	0	d__Bacteria; p__Bacteroidetes; c__Bacteroidia; o__Bacteroidales; f__Bacteroidaceae; g__Bacteroides; s__unidentified_Bacteroides
ASV_1213	0	58	103	0	406	0	0	683	0	0	255	0	0	0	0	0	0	0	1187	0	0	0	4249	0	717	0	0	0	0	0	d__Bacteria; p__Bacteroidetes; c__Bacteroidia; o__Bacteroidales; f__Bacteroidaceae; g__Bacteroides; s__unidentified_Bacteroides
ASV_3010	542	249	170	512	201	108	1039	789	0	487	199	145	316	315	388	145	104	820	136	684	0	359	231	192	322	0	0	0	888	204	d__Bacteria; p__Firmicutes; c__Clostridia; o__Clostridiales; f__Lachnospiraceae; g__unidentified_Lachnospiraceae; s__unidentified_Lachnospiraceae
ASV_5204	33	476	135	0	304	478	0	0	95	26	0	83	317	0	86	1198	164	926	294	0	0	653	140	0	0	460	0	0	0	413	d__Bacteria; p__Firmicutes; c__Clostridia; o__Clostridiales; f__Lachnospiraceae; g__[Ruminococcus]; s__unidentified_[Ruminococcus]
ASV_11622	2204	7	11	0	0	0	68	0	0	1471	0	1452	788	0	0	0	0	0	0	66	0	22	0	0	0	20	1892	1582	0	0	d__Bacteria; p__Firmicutes; c__Clostridia; o__Clostridiales; f__Veillonellaceae; g__Dialister; s__unidentified_Dialister
ASV_12070	0	889	0	167	0	0	579	727	0	66	100	0	235	0	0	78	23	1707	58	44	908	45	32	0	0	0	0	0	0	1859	d__Bacteria; p__Firmicutes; c__Clostridia; o__Clostridiales; f__Lachnospiraceae; g__Roseburia; s__unidentified_Roseburia
ASV_3465	0	460	41	250	0	769	712	62	0	281	1343	63	0	0	93	0	348	375	467	1268	87	20	0	0	109	0	0	0	1220	88	d__Bacteria; p__Actinobacteria; c__Coriobacteriia; o__Coriobacteriales; f__Coriobacteriaceae; g__Collinsella; s__Collinsella_aerofaciens
ASV_7755	138	0	0	220	49	303	0	106	0	184	154	23	119	334	135	54	264	773	122	433	240	1046	0	75	503	365	0	0	266	320	d__Bacteria; p__Firmicutes; c__Clostridia; o__Clostridiales; f__Lachnospiraceae; g__unidentified_Lachnospiraceae; s__unidentified_Lachnospiraceae
ASV_4586	0	31	0	0	0	0	0	19	15	0	0	315	0	0	0	257	0	1353	0	30	607	0	0	0	0	0	345	191	0	0	d__Bacteria; p__Bacteroidetes; c__Bacteroidia; o__Bacteroidales; f__Bacteroidaceae; g__Bacteroides; s__unidentified_Bacteroides
ASV_8579	313	1205	33	2557	0	0	0	170	1535	0	0	0	0	0	0	112	0	0	0	0	0	23	0	0	1747	0	0	0	0	450	d__Bacteria; p__Firmicutes; c__Clostridia; o__Clostridiales; f__Ruminococcaceae; g__Ruminococcus; s__Ruminococcus_bromii
ASV_2107	329	57	12	548	122	73	348	0	23	24	206	771	352	164	199	110	15	475	402	1219	129	210	35	0	130	560	0	0	348	71	d__Bacteria; p__Firmicutes; c__Clostridia; o__Clostridiales; f__Lachnospiraceae; g__Coprococcus; s__unidentified_Coprococcus
ASV_2912	78	140	0	123	0	0	138	370	0	273	301	0	430	12	0	20	0	246	19	446	725	341	21	1165	53	166	287	234	773	551	d__Bacteria; p__Firmicutes; c__Clostridia; o__Clostridiales; f__Lachnospiraceae; g__[Ruminococcus]; s__[Ruminococcus]_gnavus
ASV_915	0	229	647	0	42	0	0	62	482	0	509	640	410	439	0	118	0	0	0	57	22	19	0	706	365	0	0	0	0	267	d__Bacteria; p__Bacteroidetes; c__Bacteroidia; o__Bacteroidales; f__Rikenellaceae; g__Alistipes; s__Alistipes_putredinis
ASV_321	0	406	0	140	0	0	264	60	16	75	91	15	55	153	0	74	155	153	176	62	141	14	24	0	158	227	1171	883	64	44	d__Bacteria; p__Actinobacteria; c__Actinobacteria; o__Bifidobacteriales; f__Bifidobacteriaceae; g__Bifidobacterium; s__Bifidobacterium_longum
ASV_3271	0	96	51	0	0	0	0	0	8	78	0	0	0	0	0	0	14	448	63	175	333	155	118	0	0	17	1824	2013	0	0	d__Bacteria; p__Bacteroidetes; c__Bacteroidia; o__Bacteroidales; f__Bacteroidaceae; g__Bacteroides; s__unidentified_Bacteroides
ASV_6452	216	115	105	212	56	54	495	116	89	313	192	48	74	119	140	52	40	241	72	69	79	154	119	73	95	123	0	0	523	141	d__Bacteria; p__Firmicutes; c__Clostridia; o__Clostridiales; f__Lachnospiraceae; g__Blautia; s__unidentified_Blautia
ASV_9581	128	164	138	355	163	272	223	137	106	327	177	73	237	185	106	196	224	519	150	146	246	186	151	24	0	0	0	0	0	287	d__Bacteria; p__Firmicutes; c__Clostridia; o__Clostridiales; f__Lachnospiraceae; g__Dorea; s__Dorea_longicatena
ASV_5873	0	0	0	0	1276	0	0	0	0	566	0	552	0	0	398	0	0	0	0	60	0	0	2027	0	0	0	0	0	0	0	d__Bacteria; p__Firmicutes; c__Clostridia; o__Clostridiales; f__Ruminococcaceae; g__Ruminococcus; s__unclassified_Ruminococcus
ASV_7698	0	62	48	325	25	6	0	153	93	0	210	360	0	33	0	371	21	532	0	32	202	68	302	99	167	0	0	0	0	95	d__Bacteria; p__Bacteroidetes; c__Bacteroidia; o__Bacteroidales; f__Porphyromonadaceae; g__Parabacteroides; s__unidentified_Parabacteroides
ASV_10702	0	538	1116	0	0	843	0	0	0	0	0	0	0	0	1124	0	902	1276	0	0	0	0	0	0	0	0	0	0	0	0	d__Bacteria; p__Bacteroidetes; c__Bacteroidia; o__Bacteroidales; f__Prevotellaceae; g__Prevotella; s__Prevotella_copri
ASV_5531	0	0	0	112	0	0	0	336	0	415	0	99	0	0	0	0	243	0	340	0	401	89	544	0	0	316	648	637	0	73	d__Bacteria; p__Proteobacteria; c__Betaproteobacteria; o__Burkholderiales; f__Alcaligenaceae; g__Sutterella; s__unidentified_Sutterella
ASV_5140	0	41	0	0	104	51	0	0	49	0	9	735	0	0	960	414	16	0	0	48	0	0	0	0	0	0	0	0	0	6	d__Bacteria; p__Firmicutes; c__Clostridia; o__Clostridiales; f__Ruminococcaceae; g__unidentified_Ruminococcaceae; s__unidentified_Ruminococcaceae
ASV_12064	0	0	0	169	4920	0	0	0	0	0	0	0	0	0	0	0	0	0	0	0	0	0	267	0	0	0	0	0	0	0	d__Bacteria; p__Bacteroidetes; c__Bacteroidia; o__Bacteroidales; f__Bacteroidaceae; g__Bacteroides; s__Bacteroides_plebeius
ASV_5372	916	66	51	32	141	65	45	39	48	402	156	98	257	175	316	126	2	200	164	140	129	126	55	26	136	32	467	359	219	169	d__Bacteria; p__Firmicutes; c__Clostridia; o__Clostridiales; f__Clostridiaceae; g__Clostridium; s__unidentified_Clostridium
ASV_4469	87	153	110	49	0	174	40	56	132	0	55	77	463	163	86	51	4	0	141	20	0	0	123	0	223	197	0	0	0	33	d__Bacteria; p__Firmicutes; c__Clostridia; o__Clostridiales; f__Lachnospiraceae; g__Lachnospira; s__unidentified_Lachnospira
ASV_5609	59	73	76	693	418	66	663	10	86	334	186	174	28	73	60	30	152	398	157	17	97	0	37	72	125	0	0	0	0	35	d__Bacteria; p__Firmicutes; c__Clostridia; o__Clostridiales; f__Lachnospiraceae; g__Blautia; s__Blautia_obeum
ASV_11581	0	0	0	0	165	358	0	906	0	0	506	0	0	0	0	811	0	0	0	0	0	0	765	803	703	0	0	0	0	0	d__Bacteria; p__Bacteroidetes; c__Bacteroidia; o__Bacteroidales; f__Bacteroidaceae; g__Bacteroides; s__Bacteroides_plebeius
ASV_11323	3182	19	35	23	0	11	0	0	8	58	0	262	72	5	0	12	8	23	46	40	36	0	67	32	23	1148	0	23	319	56	d__Bacteria; p__Bacteroidetes; c__Bacteroidia; o__Bacteroidales; f__Bacteroidaceae; g__Bacteroides; s__Bacteroides_ovatus
ASV_8908	0	257	302	0	0	529	0	0	56	0	196	84	0	200	0	0	25	0	446	511	0	10	86	53	153	0	0	0	0	121	d__Bacteria; p__Firmicutes; c__Clostridia; o__Clostridiales; f__Lachnospiraceae; g__Dorea; s__unidentified_Dorea
ASV_11006	0	202	515	0	16	140	0	0	159	0	0	250	196	467	744	94	0	0	0	13	0	0	0	0	264	0	0	0	0	0	d__Bacteria; p__Firmicutes; c__Clostridia; o__Clostridiales; f__Ruminococcaceae; g__Oscillospira; s__unidentified_Oscillospira
ASV_2982	0	0	0	0	136	4	1012	0	0	0	0	0	0	0	34	23	0	0	0	0	0	0	0	0	0	0	0	0	0	0	d__Bacteria; p__Firmicutes; c__Clostridia; o__Clostridiales; f__unidentified_Clostridiales; g__unidentified_Clostridiales; s__unidentified_Clostridiales
ASV_12830	36	22	48	84	502	50	31	32	64	74	5	27	217	239	94	320	120	0	75	9	34	119	47	15	137	90	60	41	0	161	d__Bacteria; p__Firmicutes; c__Clostridia; o__Clostridiales; f__unclassified_Clostridiales; g__unclassified_Clostridiales; s__unclassified_Clostridiales
ASV_14496	0	0	0	0	0	1551	0	373	133	0	0	0	0	0	0	0	0	0	0	0	0	2788	0	0	0	0	6	0	0	0	d__Bacteria; p__Firmicutes; c__Clostridia; o__Clostridiales; f__Veillonellaceae; g__Megamonas; s__unidentified_Megamonas
ASV_14217	0	0	0	0	14	19	1179	29	0	1389	11	92	283	15	0	20	0	0	0	11	76	203	0	0	0	0	384	446	0	0	d__Bacteria; p__Bacteroidetes; c__Bacteroidia; o__Bacteroidales; f__Porphyromonadaceae; g__Parabacteroides; s__Parabacteroides_distasonis
ASV_14322	0	0	0	0	0	23	0	194	189	0	0	0	0	0	0	0	0	0	0	0	0	4171	0	0	0	0	4	0	0	0	d__Bacteria; p__Firmicutes; c__Clostridia; o__Clostridiales; f__Veillonellaceae; g__Megamonas; s__unidentified_Megamonas
ASV_216	209	40	39	150	95	205	0	135	0	96	181	20	500	73	164	183	18	357	77	118	0	119	55	0	44	0	0	0	0	242	d__Bacteria; p__Firmicutes; c__Clostridia; o__Clostridiales; f__Lachnospiraceae; g__Dorea; s__Dorea_formicigenerans
ASV_2393	30	0	0	621	115	35	11	0	88	0	0	11	0	0	0	0	5	0	0	0	0	2313	21	0	65	0	3	0	323	0	d__Bacteria; p__Firmicutes; c__Clostridia; o__Clostridiales; f__Lachnospiraceae; g__Clostridium; s__Clostridium_colinum
ASV_12775	348	60	63	64	0	180	0	0	20	203	22	117	94	383	64	31	79	816	43	223	0	314	59	0	58	0	0	0	235	81	d__Bacteria; p__Firmicutes; c__Clostridia; o__Clostridiales; f__Lachnospiraceae; g__Coprococcus; s__unidentified_Coprococcus
ASV_9359	0	44	0	0	0	0	26	0	42	394	134	43	265	0	37	186	0	0	69	283	423	31	128	389	25	0	578	420	0	104	d__Bacteria; p__Firmicutes; c__Clostridia; o__Clostridiales; f__Lachnospiraceae; g__[Ruminococcus]; s__[Ruminococcus]_torques
ASV_15755	54	18	48	40	0	26	81	22	18	376	124	0	375	5	15	22	283	131	199	74	174	0	2	6	0	120	159	156	479	23	d__Bacteria; p__Firmicutes; c__Bacilli; o__Lactobacillales; f__Streptococcaceae; g__Streptococcus; s__unidentified_Streptococcus
ASV_11886	750	29	0	19	14	12	0	7	0	51	7	44	102	6	66	356	0	139	6	16	4	10	124	755	163	11	176	255	59	7	d__Bacteria; p__Bacteroidetes; c__Bacteroidia; o__Bacteroidales; f__Bacteroidaceae; g__Bacteroides; s__unidentified_Bacteroides
ASV_6520	0	41	105	0	18	0	0	0	0	0	0	0	0	0	0	0	0	0	1216	0	1552	254	0	0	0	0	0	0	0	0	d__Bacteria; p__Firmicutes; c__Clostridia; o__Clostridiales; f__Lachnospiraceae; g__Roseburia; s__unclassified_Roseburia
ASV_15258	91	148	7	319	11	35	0	27	34	115	49	7	6	11	53	0	238	0	20	515	26	29	238	570	17	0	0	0	792	70	d__Bacteria; p__Firmicutes; c__Clostridia; o__Clostridiales; f__Lachnospiraceae; g__unidentified_Lachnospiraceae; s__unidentified_Lachnospiraceae
ASV_14417	0	0	0	782	193	0	0	0	0	0	0	0	0	0	0	0	0	0	0	0	0	0	0	0	41	0	0	0	0	0	d__Bacteria; p__Firmicutes; c__Bacilli; o__Lactobacillales; f__Streptococcaceae; g__Streptococcus; s__unidentified_Streptococcus
ASV_11264	0	535	1453	0	0	1273	0	0	0	0	0	0	0	0	104	0	278	73	0	0	0	0	0	0	0	0	0	0	0	0	d__Bacteria; p__Bacteroidetes; c__Bacteroidia; o__Bacteroidales; f__Prevotellaceae; g__Prevotella; s__Prevotella_copri
ASV_15350	0	0	0	2108	0	0	0	0	1759	0	0	0	0	0	0	0	0	0	0	0	0	0	0	0	0	0	0	0	0	0	d__Bacteria; p__Firmicutes; c__Clostridia; o__Clostridiales; f__Lachnospiraceae; g__Roseburia; s__Roseburia_faecis
ASV_15401	0	908	1983	0	0	218	0	0	0	0	549	0	0	0	0	0	0	0	0	0	0	0	0	0	0	0	0	0	0	0	d__Bacteria; p__Bacteroidetes; c__Bacteroidia; o__Bacteroidales; f__Prevotellaceae; g__Prevotella; s__Prevotella_copri
ASV_5395	113	0	37	217	87	31	48	131	81	0	86	95	232	232	25	25	41	91	19	183	236	39	91	41	25	136	0	0	508	41	d__Bacteria; p__Firmicutes; c__Clostridia; o__Clostridiales; f__Ruminococcaceae; g__unclassified_Ruminococcaceae; s__unclassified_Ruminococcaceae
ASV_778	71	20	37	52	117	118	177	21	57	216	28	39	66	85	52	17	10	0	87	208	0	117	29	16	52	0	0	0	0	87	d__Bacteria; p__Firmicutes; c__Clostridia; o__Clostridiales; f__Lachnospiraceae; g__unidentified_Lachnospiraceae; s__unidentified_Lachnospiraceae
ASV_104	0	0	0	1613	103	330	0	46	155	536	0	0	0	0	16	0	0	0	0	0	0	0	0	0	0	0	0	0	126	0	d__Bacteria; p__Actinobacteria; c__Actinobacteria; o__Bifidobacteriales; f__Bifidobacteriaceae; g__Bifidobacterium; s__Bifidobacterium_adolescentis
ASV_8887	0	0	34	0	0	71	0	0	0	0	0	0	0	0	3392	0	0	0	0	0	0	0	0	0	0	0	0	0	0	0	d__Bacteria; p__Bacteroidetes; c__Bacteroidia; o__Bacteroidales; f__Prevotellaceae; g__Prevotella; s__Prevotella_copri
ASV_953	26	0	0	0	0	0	19	0	0	0	0	0	0	0	0	0	0	47	0	0	55	0	0	0	0	0	0	0	52	0	d__Bacteria; p__Firmicutes; c__Clostridia; o__Clostridiales; f__Lachnospiraceae; g__Blautia; s__Blautia_producta
ASV_16198	0	92	16	67	0	0	0	0	0	177	206	140	0	0	0	294	8	681	20	23	0	0	0	0	36	396	0	0	0	59	d__Bacteria; p__Bacteroidetes; c__Bacteroidia; o__Bacteroidales; f__Bacteroidaceae; g__Bacteroides; s__Bacteroides_caccae
ASV_9919	0	841	2528	0	0	0	0	0	0	0	0	0	0	0	0	0	0	0	0	0	0	0	0	0	0	0	0	0	0	0	d__Bacteria; p__Firmicutes; c__Clostridia; o__Clostridiales; f__Veillonellaceae; g__Dialister; s__unidentified_Dialister
ASV_3893	106	18	28	39	70	185	0	163	0	205	137	152	55	222	63	166	6	177	262	204	47	136	0	0	81	0	0	0	36	78	d__Bacteria; p__Firmicutes; c__Clostridia; o__Clostridiales; f__Lachnospiraceae; g__Blautia; s__unidentified_Blautia
ASV_941	0	26	0	0	0	0	0	213	0	474	0	0	38	25	0	64	0	44	0	47	0	33	30	0	0	0	70	54	0	0	d__Bacteria; p__Proteobacteria; c__Gammaproteobacteria; o__Enterobacteriales; f__Enterobacteriaceae; g__Shigella; s__unclassified_Shigella
ASV_12461	0	0	0	62	38	6	194	96	51	11	0	14	0	0	1042	231	0	0	36	747	0	278	100	0	0	0	0	0	0	0	d__Bacteria; p__Proteobacteria; c__Betaproteobacteria; o__Burkholderiales; f__Alcaligenaceae; g__Sutterella; s__unidentified_Sutterella
ASV_10284	0	82	139	0	0	1348	0	0	0	0	0	1117	0	0	56	71	0	0	41	73	0	0	0	0	0	0	0	0	0	0	d__Bacteria; p__Firmicutes; c__Clostridia; o__Clostridiales; f__Lachnospiraceae; g__Coprococcus; s__Coprococcus_eutactus
ASV_7949	0	0	0	0	0	0	0	0	0	0	0	0	0	0	0	0	0	0	0	0	0	0	0	0	0	0	1806	1939	0	0	d__Bacteria; p__Bacteroidetes; c__Bacteroidia; o__Bacteroidales; f__Bacteroidaceae; g__Bacteroides; s__Bacteroides_uniformis
ASV_329	0	127	2	3	23	0	157	0	6	0	60	0	0	360	70	240	0	18	120	143	213	148	314	428	147	112	0	0	28	157	d__Bacteria; p__Firmicutes; c__Clostridia; o__Clostridiales; f__Veillonellaceae; g__Phascolarctobacterium; s__unidentified_Phascolarctobacterium
ASV_5710	0	179	0	0	0	20	22	0	17	0	61	0	182	215	26	618	4	210	0	303	98	0	20	138	205	0	0	0	131	0	d__Bacteria; p__Bacteroidetes; c__Bacteroidia; o__Bacteroidales; f__Bacteroidaceae; g__Bacteroides; s__Bacteroides_uniformis
ASV_5406	0	0	0	0	0	0	0	34	0	0	0	0	0	0	0	0	0	0	57	0	0	0	0	1754	40	0	0	0	0	0	d__Bacteria; p__Bacteroidetes; c__Bacteroidia; o__Bacteroidales; f__Bacteroidaceae; g__Bacteroides; s__unidentified_Bacteroides
ASV_14583	0	0	0	0	0	0	0	0	0	0	0	0	0	0	0	0	2821	0	0	0	0	0	0	0	0	0	0	0	0	0	d__Bacteria; p__Firmicutes; c__Bacilli; o__Lactobacillales; f__Lactobacillaceae; g__Lactobacillus; s__unclassified_Lactobacillus
ASV_11532	0	0	0	0	0	0	2753	0	0	0	0	0	0	0	0	0	0	0	0	0	0	0	0	0	0	0	0	0	0	0	d__Bacteria; p__Bacteroidetes; c__Bacteroidia; o__Bacteroidales; f__Rikenellaceae; g__human; s__human_gut_metagenome
ASV_7321	323	58	148	0	89	33	316	0	0	153	259	268	27	53	46	166	0	0	43	20	0	0	0	0	27	0	0	0	0	21	d__Bacteria; p__Firmicutes; c__Clostridia; o__Clostridiales; f__Lachnospiraceae; g__unidentified_Lachnospiraceae; s__unidentified_Lachnospiraceae
ASV_3898	0	0	0	0	0	0	0	35	0	0	0	0	637	0	0	9	290	0	13	0	22	61	64	0	17	0	17	19	0	0	d__Bacteria; p__Proteobacteria; c__Gammaproteobacteria; o__Enterobacteriales; f__Enterobacteriaceae; g__unclassified_Enterobacteriaceae; s__unclassified_Enterobacteriaceae
ASV_9120	28	93	286	0	122	0	0	0	0	0	910	0	0	700	0	368	0	0	0	86	0	0	0	0	0	0	0	0	0	0	d__Bacteria; p__Firmicutes; c__Clostridia; o__Clostridiales; f__Ruminococcaceae; g__Faecalibacterium; s__Faecalibacterium_prausnitzii
ASV_8419	143	26	39	108	96	65	87	104	0	51	40	33	22	90	146	0	92	263	63	21	0	52	72	31	64	11	133	99	251	39	d__Bacteria; p__Firmicutes; c__Clostridia; o__Clostridiales; f__Lachnospiraceae; g__unidentified_Lachnospiraceae; s__unidentified_Lachnospiraceae
ASV_8374	0	0	0	0	0	533	0	0	547	0	0	0	0	0	0	0	0	0	0	0	0	2060	0	0	0	0	0	0	0	0	d__Bacteria; p__Firmicutes; c__Clostridia; o__Clostridiales; f__Veillonellaceae; g__Megamonas; s__unidentified_Megamonas
ASV_7704	0	524	27	0	0	0	427	0	0	0	0	0	0	0	0	0	0	0	0	1617	0	11	0	0	0	0	0	0	0	0	d__Bacteria; p__Firmicutes; c__Clostridia; o__Clostridiales; f__Ruminococcaceae; g__Ruminococcus; s__Ruminococcus_bromii
ASV_46	209	0	0	0	0	0	84	17	0	247	121	25	31	31	0	6	0	75	20	7	13	0	78	264	8	95	493	430	18	5	d__Bacteria; p__Firmicutes; c__Clostridia; o__Clostridiales; f__Ruminococcaceae; g__Oscillospira; s__unidentified_Oscillospira
ASV_6189	783	52	0	28	0	0	0	22	0	0	0	118	0	36	0	38	0	0	0	10	0	0	0	598	0	609	215	231	0	0	d__Bacteria; p__Bacteroidetes; c__Bacteroidia; o__Bacteroidales; f__Bacteroidaceae; g__Bacteroides; s__Bacteroides_ovatus
ASV_6127	0	13	0	0	0	0	0	0	48	0	0	191	0	23	33	426	0	0	0	17	0	0	0	58	26	0	160	188	0	0	d__Bacteria; p__Bacteroidetes; c__Bacteroidia; o__Bacteroidales; f__Bacteroidaceae; g__Bacteroides; s__unidentified_Bacteroides
ASV_8974	0	0	0	0	0	0	0	0	0	0	0	0	0	0	0	0	2351	0	0	0	0	0	0	0	0	0	0	0	0	0	d__Bacteria; p__Firmicutes; c__Bacilli; o__Lactobacillales; f__Lactobacillaceae; g__Lactobacillus; s__unclassified_Lactobacillus
ASV_8755	287	142	309	0	281	83	0	0	97	37	0	123	0	32	17	87	40	0	0	5	0	66	0	0	0	0	0	0	0	56	d__Bacteria; p__Firmicutes; c__Clostridia; o__Clostridiales; f__Ruminococcaceae; g__unclassified_Ruminococcaceae; s__unclassified_Ruminococcaceae
ASV_11216	0	75	196	0	522	166	0	0	0	0	0	147	0	0	448	199	12	0	118	0	0	14	0	0	119	0	0	0	0	0	d__Bacteria; p__Firmicutes; c__Clostridia; o__Clostridiales; f__Ruminococcaceae; g__Faecalibacterium; s__Faecalibacterium_prausnitzii
ASV_14366	0	222	738	6	23	0	4	25	4	34	4	0	85	5	0	0	418	228	89	7	131	0	2	0	60	0	2	0	150	68	d__Bacteria; p__Proteobacteria; c__Gammaproteobacteria; o__Pasteurellales; f__Pasteurellaceae; g__Haemophilus; s__Haemophilus_parainfluenzae
ASV_13550	0	14	0	0	0	0	95	111	18	175	46	0	26	0	0	0	0	312	6	240	35	849	89	121	23	0	0	0	255	0	d__Bacteria; p__Firmicutes; c__Clostridia; o__Clostridiales; f__Lachnospiraceae; g__unidentified_Lachnospiraceae; s__unidentified_Lachnospiraceae
ASV_3507	0	122	215	0	0	49	0	0	0	0	0	0	0	0	1644	0	392	0	0	0	0	0	0	0	0	0	0	0	0	0	d__Bacteria; p__Bacteroidetes; c__Bacteroidia; o__Bacteroidales; f__Prevotellaceae; g__Prevotella; s__Prevotella_copri
ASV_8521	9	161	345	0	217	0	0	0	0	18	82	101	157	165	329	170	0	0	0	44	27	0	0	0	0	0	0	0	182	153	d__Bacteria; p__Firmicutes; c__Clostridia; o__Clostridiales; f__Lachnospiraceae; g__Lachnospira; s__unidentified_Lachnospira
ASV_347	512	39	0	0	0	0	0	0	0	52	0	0	0	0	0	32	0	0	0	0	0	0	0	2038	0	193	0	0	0	0	d__Bacteria; p__Bacteroidetes; c__Bacteroidia; o__Bacteroidales; f__Bacteroidaceae; g__Bacteroides; s__Bacteroides_fragilis
ASV_16141	0	11	0	0	0	0	232	0	55	908	9	660	0	95	0	17	8	0	0	44	0	13	0	0	36	0	0	0	0	28	d__Bacteria; p__Bacteroidetes; c__Bacteroidia; o__Bacteroidales; f__Rikenellaceae; g__Alistipes; s__Alistipes_onderdonkii
ASV_2767	0	0	0	0	0	0	0	0	0	0	0	0	1423	0	0	0	0	0	0	57	0	0	0	0	0	0	0	0	175	0	d__Bacteria; p__Firmicutes; c__Clostridia; o__Clostridiales; f__Lachnospiraceae; g__Dorea; s__unidentified_Dorea
ASV_882	0	21	44	0	0	55	0	0	0	0	0	0	0	0	1300	29	0	0	0	0	0	0	12	0	0	0	0	0	0	0	d__Bacteria; p__Firmicutes; c__Clostridia; o__Clostridiales; f__Lachnospiraceae; g__Coprococcus; s__unidentified_Coprococcus
ASV_8551	69	34	27	1	10	0	25	209	0	134	0	39	0	0	0	7	27	25	6	7	3	32	0	0	5	0	233	198	0	0	d__Bacteria; p__Firmicutes; c__Clostridia; o__Clostridiales; f__Peptostreptococcaceae; g__unclassified_Peptostreptococcaceae; s__unclassified_Peptostreptococcaceae
ASV_1229	0	0	0	0	0	149	0	0	0	10	6	0	0	0	0	0	0	0	0	0	1274	0	137	0	0	0	0	0	0	0	d__Bacteria; p__Firmicutes; c__Clostridia; o__Clostridiales; f__Ruminococcaceae; g__Ruminococcus; s__Ruminococcus_bromii
ASV_5479	0	0	0	0	0	0	0	0	0	0	0	0	0	0	0	0	555	0	0	0	0	1800	0	0	0	0	0	0	0	0	d__Bacteria; p__Firmicutes; c__Clostridia; o__Clostridiales; f__Veillonellaceae; g__Megamonas; s__unidentified_Megamonas
ASV_11367	0	0	13	287	52	24	74	0	36	86	130	97	0	0	19	56	14	165	17	180	0	166	0	29	90	0	0	0	0	102	d__Bacteria; p__Firmicutes; c__Clostridia; o__Clostridiales; f__Lachnospiraceae; g__Coprococcus; s__unidentified_Coprococcus
ASV_12552	0	0	15	0	0	218	0	0	0	21	158	59	126	160	185	76	0	0	180	4	65	0	0	0	3	0	0	0	0	0	d__Bacteria; p__Firmicutes; c__Clostridia; o__Clostridiales; f__Ruminococcaceae; g__unidentified_Ruminococcaceae; s__unidentified_Ruminococcaceae
ASV_2547	0	4	5	0	237	0	629	0	0	0	0	44	0	11	40	48	0	0	0	0	0	0	0	0	5	0	0	0	0	0	d__Bacteria; p__Firmicutes; c__Clostridia; o__Clostridiales; f__unidentified_Clostridiales; g__unidentified_Clostridiales; s__unidentified_Clostridiales
ASV_11442	0	321	0	0	0	0	0	120	0	29	0	0	0	0	0	0	0	219	0	0	0	0	0	0	0	0	156	63	0	0	d__Bacteria; p__Bacteroidetes; c__Bacteroidia; o__Bacteroidales; f__Bacteroidaceae; g__Bacteroides; s__unidentified_Bacteroides
ASV_12281	0	415	657	0	0	987	0	0	0	0	0	0	0	0	0	0	0	0	0	0	0	0	0	0	0	0	0	0	0	0	d__Bacteria; p__Bacteroidetes; c__Bacteroidia; o__Bacteroidales; f__[Paraprevotellaceae]; g__[Prevotella]; s__unidentified_[Prevotella]
ASV_10677	0	122	313	0	0	102	0	0	0	0	0	0	0	0	485	0	1	0	0	0	0	0	0	0	0	0	0	0	0	0	d__Bacteria; p__Firmicutes; c__Clostridia; o__Clostridiales; f__Ruminococcaceae; g__unidentified_Ruminococcaceae; s__unidentified_Ruminococcaceae
ASV_10782	20	28	86	0	112	0	34	10	0	0	36	39	46	93	345	167	0	0	20	28	24	0	0	0	0	0	0	0	462	29	d__Bacteria; p__Firmicutes; c__Clostridia; o__Clostridiales; f__Lachnospiraceae; g__Lachnospira; s__unidentified_Lachnospira
ASV_8683	0	0	0	0	0	0	0	0	0	0	0	0	0	0	0	0	0	0	0	0	0	0	1968	0	0	0	0	0	0	0	d__Bacteria; p__Bacteroidetes; c__Bacteroidia; o__Bacteroidales; f__Bacteroidaceae; g__Bacteroides; s__Bacteroides_plebeius
ASV_64	0	0	0	102	0	0	0	291	0	143	0	0	0	0	0	0	0	0	0	329	136	0	40	0	0	0	114	125	0	16	d__Bacteria; p__Proteobacteria; c__Betaproteobacteria; o__Burkholderiales; f__Alcaligenaceae; g__Sutterella; s__unidentified_Sutterella
ASV_7126	0	16	35	13	105	25	0	336	0	0	131	0	0	0	0	20	0	0	0	0	0	0	303	0	1054	0	0	0	0	0	d__Bacteria; p__Bacteroidetes; c__Bacteroidia; o__Bacteroidales; f__Bacteroidaceae; g__Bacteroides; s__Bacteroides_plebeius
ASV_15344	13	76	38	0	0	28	294	0	0	0	0	94	80	392	90	80	0	0	95	0	0	0	0	0	0	0	0	0	0	285	d__Bacteria; p__Firmicutes; c__Clostridia; o__Clostridiales; f__Lachnospiraceae; g__unidentified_Lachnospiraceae; s__unidentified_Lachnospiraceae
ASV_7935	198	108	6	130	84	97	0	0	33	19	21	257	0	28	10	64	0	0	0	47	82	0	104	190	0	0	0	0	39	21	d__Bacteria; p__Firmicutes; c__Clostridia; o__Clostridiales; f__Lachnospiraceae; g__Anaerostipes; s__unidentified_Anaerostipes
ASV_1784	0	221	429	0	32	117	49	11	0	0	28	207	0	25	0	25	0	17	20	0	11	0	29	0	86	0	0	0	0	29	d__Bacteria; p__Firmicutes; c__Clostridia; o__Clostridiales; f__Lachnospiraceae; g__unidentified_Lachnospiraceae; s__unidentified_Lachnospiraceae
ASV_8615	0	21	0	0	0	22	0	0	0	0	0	0	0	0	0	0	0	0	63	0	88	0	86	1	0	0	0	0	0	0	d__Bacteria; p__Firmicutes; c__Clostridia; o__Clostridiales; f__Ruminococcaceae; g__Faecalibacterium; s__Faecalibacterium_prausnitzii
ASV_10281	0	0	0	0	0	0	0	0	0	0	0	0	0	0	0	0	150	0	0	0	0	0	1663	0	0	0	0	0	0	0	d__Bacteria; p__Firmicutes; c__Clostridia; o__Clostridiales; f__Veillonellaceae; g__Megamonas; s__unidentified_Megamonas
ASV_7799	0	42	35	0	87	22	0	54	0	0	176	7	112	161	144	40	0	0	82	0	0	33	0	77	0	0	0	0	8	251	d__Bacteria; p__Firmicutes; c__Clostridia; o__Clostridiales; f__Lachnospiraceae; g__unidentified_Lachnospiraceae; s__unidentified_Lachnospiraceae
ASV_16128	0	0	0	0	0	0	0	0	0	0	0	0	0	0	0	0	0	0	194	0	0	0	0	0	0	0	0	0	0	0	d__Bacteria; p__Bacteroidetes; c__Bacteroidia; o__Bacteroidales; f__Bacteroidaceae; g__Bacteroides; s__unidentified_Bacteroides
ASV_2078	0	1	0	0	0	0	0	3	0	0	0	0	0	0	0	0	0	14	0	0	0	0	0	0	0	0	463	1048	0	0	d__Bacteria; p__Bacteroidetes; c__Bacteroidia; o__Bacteroidales; f__Bacteroidaceae; g__Bacteroides; s__unidentified_Bacteroides
ASV_14851	0	14	17	0	40	62	0	0	0	0	0	0	0	0	0	0	0	0	0	127	0	103	0	0	0	6	742	633	0	80	d__Bacteria; p__Firmicutes; c__Clostridia; o__Clostridiales; f__Lachnospiraceae; g__unclassified_Lachnospiraceae; s__unclassified_Lachnospiraceae
ASV_7012	4	20	65	341	67	0	0	71	3	53	0	40	0	0	0	40	76	0	7	21	0	0	0	0	0	19	0	0	0	0	d__Bacteria; p__Firmicutes; c__Clostridia; o__Clostridiales; f__Clostridiaceae; g__Clostridium; s__Clostridium_celatum
ASV_15728	68	129	0	15	0	0	362	6	0	97	0	5	1	298	0	36	0	2	0	0	0	54	28	0	33	38	74	80	0	0	d__Bacteria; p__Bacteroidetes; c__Bacteroidia; o__Bacteroidales; f__Bacteroidaceae; g__Bacteroides; s__Bacteroides_ovatus
ASV_15872	23	0	0	0	0	0	158	5	15	37	0	6	13	0	22	16	0	87	0	0	46	16	106	534	18	0	0	0	161	0	d__Bacteria; p__Firmicutes; c__Clostridia; o__Clostridiales; f__Lachnospiraceae; g__Clostridium; s__Clostridium_citroniae
ASV_10490	400	63	136	0	0	83	0	0	51	368	0	106	0	0	0	126	0	0	0	8	0	41	0	0	374	0	0	0	0	0	d__Bacteria; p__Firmicutes; c__Clostridia; o__Clostridiales; f__Ruminococcaceae; g__unidentified_Ruminococcaceae; s__unidentified_Ruminococcaceae
ASV_12388	0	0	0	0	265	0	0	0	0	0	0	0	0	0	0	0	0	0	0	0	0	0	0	0	0	0	0	0	0	1212	d__Bacteria; p__Bacteroidetes; c__Bacteroidia; o__Bacteroidales; f__Bacteroidaceae; g__Bacteroides; s__Bacteroides_coprophilus
ASV_165	0	66	287	0	0	360	0	0	0	0	0	0	0	0	1059	0	0	0	0	0	0	0	0	0	0	0	0	0	0	0	d__Bacteria; p__Bacteroidetes; c__Bacteroidia; o__Bacteroidales; f__Prevotellaceae; g__Prevotella; s__Prevotella_copri
ASV_7674	1101	30	0	0	0	0	0	0	0	0	0	178	33	49	0	9	0	0	0	0	0	0	0	13	60	668	0	0	0	0	d__Bacteria; p__Bacteroidetes; c__Bacteroidia; o__Bacteroidales; f__Bacteroidaceae; g__Bacteroides; s__Bacteroides_ovatus
ASV_6139	0	194	0	0	0	0	0	0	0	0	286	0	0	22	0	0	0	91	0	0	172	0	70	0	0	0	0	0	0	0	d__Bacteria; p__Firmicutes; c__Clostridia; o__Clostridiales; f__Ruminococcaceae; g__Faecalibacterium; s__Faecalibacterium_prausnitzii
ASV_15498	8	35	90	97	20	111	0	178	224	90	0	33	76	0	23	0	0	0	346	0	0	0	111	0	20	0	0	0	44	0	d__Bacteria; p__Firmicutes; c__Clostridia; o__Clostridiales; f__Lachnospiraceae; g__Roseburia; s__unclassified_Roseburia
ASV_912	0	0	0	0	9	0	0	0	0	0	0	1708	0	9	0	49	0	0	0	108	0	0	0	34	1	0	2	1	0	0	d__Bacteria; p__Bacteroidetes; c__Bacteroidia; o__Bacteroidales; f__Bacteroidaceae; g__Bacteroides; s__unidentified_Bacteroides
ASV_6974	19	0	0	0	68	0	0	0	0	0	0	0	10	110	36	17	0	9	400	509	0	0	0	0	0	0	0	0	72	18	d__Bacteria; p__Firmicutes; c__Clostridia; o__Clostridiales; f__Lachnospiraceae; g__Coprococcus; s__unidentified_Coprococcus
ASV_1681	42	0	0	0	5	0	0	6	114	0	0	0	36	0	0	6	118	0	15	0	13	140	82	0	0	14	20	17	0	0	d__Bacteria; p__Proteobacteria; c__Gammaproteobacteria; o__Enterobacteriales; f__Enterobacteriaceae; g__unclassified_Enterobacteriaceae; s__unclassified_Enterobacteriaceae
ASV_10457	0	0	284	0	0	141	0	0	0	0	0	151	0	220	0	0	0	0	0	0	0	0	31	0	55	0	0	0	0	0	d__Bacteria; p__Firmicutes; c__Clostridia; o__Clostridiales; f__Lachnospiraceae; g__Roseburia; s__unidentified_Roseburia
ASV_14269	9	0	0	5	0	0	45	0	0	0	3	3	0	6	0	0	2	183	0	0	9	2	22	139	0	33	292	316	0	0	d__Bacteria; p__Firmicutes; c__Erysipelotrichi; o__Erysipelotrichales; f__Erysipelotrichaceae; g__Clostridium; s__Clostridium_ramosum
ASV_2070	468	0	6	58	0	0	0	0	0	0	0	0	48	0	0	159	0	294	0	0	0	43	0	0	0	191	165	228	0	0	d__Bacteria; p__Bacteroidetes; c__Bacteroidia; o__Bacteroidales; f__Bacteroidaceae; g__Bacteroides; s__Bacteroides_fragilis
ASV_12049	0	424	845	0	0	332	0	0	0	0	0	0	0	0	0	0	0	0	0	0	0	0	0	0	0	0	0	0	0	0	d__Bacteria; p__Bacteroidetes; c__Bacteroidia; o__Bacteroidales; f__Prevotellaceae; g__Prevotella; s__Prevotella_copri
ASV_13545	0	0	0	11	0	199	0	0	14	0	0	708	0	0	0	24	0	0	250	54	0	2	157	0	178	0	0	0	0	0	d__Bacteria; p__Firmicutes; c__Clostridia; o__Clostridiales; f__Lachnospiraceae; g__Anaerostipes; s__unidentified_Anaerostipes
ASV_4641	2147	0	0	0	0	0	0	0	0	0	0	0	0	0	0	0	0	0	0	0	0	0	0	0	0	0	0	0	0	0	d__Bacteria; p__Bacteroidetes; c__Bacteroidia; o__Bacteroidales; f__Bacteroidaceae; g__Bacteroides; s__Bacteroides_fragilis
ASV_16088	44	0	0	0	0	2	0	0	0	0	3	0	0	0	0	0	0	16	8	0	0	0	7	37	0	70	85	71	0	0	d__Bacteria; p__Firmicutes; c__Erysipelotrichi; o__Erysipelotrichales; f__Erysipelotrichaceae; g__[Eubacterium]; s__[Eubacterium]_dolichum
ASV_14197	0	0	0	190	112	0	0	42	0	22	0	16	0	0	0	0	0	0	0	0	7	0	0	0	5	21	0	0	0	0	d__Bacteria; p__Firmicutes; c__Clostridia; o__Clostridiales; f__Clostridiaceae; g__Clostridium; s__Clostridium_celatum
ASV_2135	0	0	0	0	114	755	0	0	0	59	38	129	63	0	0	73	0	0	0	19	0	0	0	0	0	0	0	0	0	0	d__Bacteria; p__Firmicutes; c__Clostridia; o__Clostridiales; f__Lachnospiraceae; g__Lachnospira; s__unidentified_Lachnospira
ASV_10622	15	0	0	0	639	0	0	0	22	0	99	106	0	9	23	0	0	0	159	0	0	0	0	0	0	0	0	0	0	0	d__Bacteria; p__Firmicutes; c__Clostridia; o__Clostridiales; f__Lachnospiraceae; g__Ruminococcus; s__Ruminococcus_lactaris
ASV_11539	102	39	0	115	5	0	0	32	0	0	28	212	73	10	26	1	0	73	13	100	20	0	0	15	41	251	0	0	6	12	d__Bacteria; p__Firmicutes; c__Clostridia; o__Clostridiales; f__Lachnospiraceae; g__Coprococcus; s__unidentified_Coprococcus
ASV_2213	153	0	0	0	27	0	140	0	0	0	0	0	142	66	52	6	0	115	211	138	0	0	0	0	0	0	0	0	29	24	d__Bacteria; p__Firmicutes; c__Clostridia; o__Clostridiales; f__Lachnospiraceae; g__Coprococcus; s__unidentified_Coprococcus
ASV_7220	77	22	30	0	46	28	137	0	65	158	0	49	0	12	25	19	10	0	0	17	11	2	9	21	109	0	13	20	0	0	d__Bacteria; p__Firmicutes; c__Clostridia; o__Clostridiales; f__Ruminococcaceae; g__Faecalibacterium; s__Faecalibacterium_prausnitzii
ASV_6692	14	267	218	1	0	8	350	8	31	0	0	0	0	0	16	0	0	0	12	0	0	7	2	0	152	0	0	0	0	0	d__Bacteria; p__Firmicutes; c__Clostridia; o__Clostridiales; f__Ruminococcaceae; g__Ruminococcus; s__unclassified_Ruminococcus
ASV_2412	27	58	41	32	14	9	17	0	0	217	0	25	55	27	0	46	0	30	0	51	117	0	28	0	0	0	0	0	65	172	d__Bacteria; p__Firmicutes; c__Clostridia; o__Clostridiales; f__Lachnospiraceae; g__Lachnospira; s__unidentified_Lachnospira
ASV_2344	0	0	0	0	0	3	0	0	0	0	0	1602	0	0	0	0	0	0	0	98	0	0	0	0	0	0	0	0	0	0	d__Bacteria; p__Bacteroidetes; c__Bacteroidia; o__Bacteroidales; f__Bacteroidaceae; g__Bacteroides; s__unidentified_Bacteroides
ASV_846	0	0	0	0	0	0	0	125	0	0	0	0	0	0	0	7	0	0	0	0	0	35	381	0	208	0	0	0	0	0	d__Bacteria; p__Bacteroidetes; c__Bacteroidia; o__Bacteroidales; f__Bacteroidaceae; g__Bacteroides; s__unidentified_Bacteroides
ASV_11005	0	0	0	0	0	0	0	0	0	0	62	0	0	20	0	0	0	0	0	0	0	0	0	0	0	1216	0	0	0	0	d__Bacteria; p__Bacteroidetes; c__Bacteroidia; o__Bacteroidales; f__Bacteroidaceae; g__Bacteroides; s__unidentified_Bacteroides
ASV_9577	0	0	0	0	31	0	0	0	31	0	0	0	0	22	638	367	0	0	0	0	36	24	0	57	0	0	0	0	0	0	d__Bacteria; p__Bacteroidetes; c__Bacteroidia; o__Bacteroidales; f__Bacteroidaceae; g__Bacteroides; s__Bacteroides_caccae
ASV_5270	0	325	852	0	0	137	0	0	0	0	0	0	0	0	62	0	0	0	0	0	0	0	0	0	0	0	0	0	0	0	d__Bacteria; p__Bacteroidetes; c__Bacteroidia; o__Bacteroidales; f__Prevotellaceae; g__Prevotella; s__Prevotella_copri
ASV_5292	0	0	0	0	0	0	0	0	0	0	0	0	0	0	0	0	0	0	0	0	0	0	1317	0	0	0	0	0	0	0	d__Bacteria; p__Firmicutes; c__Clostridia; o__Clostridiales; f__Lachnospiraceae; g__Roseburia; s__unclassified_Roseburia
ASV_7473	0	0	0	0	0	4	0	16	0	0	0	0	0	0	0	19	59	0	17	0	10	104	67	0	0	11	26	23	0	0	d__Bacteria; p__Proteobacteria; c__Gammaproteobacteria; o__Enterobacteriales; f__Enterobacteriaceae; g__unclassified_Enterobacteriaceae; s__unclassified_Enterobacteriaceae
ASV_4204	307	0	0	35	0	17	0	0	11	0	41	38	51	131	0	20	5	0	0	0	0	0	0	29	33	0	0	0	0	20	d__Bacteria; p__Firmicutes; c__Clostridia; o__Clostridiales; f__Ruminococcaceae; g__Oscillospira; s__unidentified_Oscillospira
ASV_7920	115	66	122	0	0	0	230	0	0	0	331	41	0	71	47	0	0	0	26	0	0	0	41	0	13	0	0	0	0	0	d__Bacteria; p__Firmicutes; c__Clostridia; o__Clostridiales; f__unidentified_Clostridiales; g__unidentified_Clostridiales; s__unidentified_Clostridiales
ASV_5242	0	120	299	0	0	528	50	0	0	0	0	0	0	0	6	59	0	0	114	0	14	0	0	0	0	0	0	0	0	0	d__Bacteria; p__Firmicutes; c__Clostridia; o__Clostridiales; f__Ruminococcaceae; g__Ruminococcus; s__unidentified_Ruminococcus
ASV_13011	0	0	0	0	0	53	0	0	0	0	0	173	0	0	101	14	0	0	0	16	0	0	0	0	0	0	0	0	0	0	d__Bacteria; p__Firmicutes; c__Clostridia; o__Clostridiales; f__unidentified_Clostridiales; g__unidentified_Clostridiales; s__unidentified_Clostridiales
ASV_6098	0	0	0	0	68	0	70	0	0	0	0	0	0	287	0	0	0	0	0	864	0	0	0	0	0	0	0	0	0	0	d__Bacteria; p__Firmicutes; c__Clostridia; o__Clostridiales; f__Lachnospiraceae; g__Coprococcus; s__unidentified_Coprococcus
ASV_13806	13	58	0	0	0	0	0	0	0	0	0	4	0	0	0	0	0	0	0	0	0	0	0	1210	0	2	16	0	40	48	d__Bacteria; p__Bacteroidetes; c__Bacteroidia; o__Bacteroidales; f__Bacteroidaceae; g__Bacteroides; s__unidentified_Bacteroides
ASV_16131	0	0	0	0	0	0	0	1100	0	0	0	0	0	0	0	0	0	0	0	0	0	0	0	0	0	0	0	0	0	0	d__Bacteria; p__Firmicutes; c__Clostridia; o__Clostridiales; f__Lachnospiraceae; g__Roseburia; s__unclassified_Roseburia
ASV_7982	8	0	0	0	7	5	0	12	0	0	0	0	0	0	0	0	0	0	0	0	0	0	0	126	0	0	0	0	0	0	d__Bacteria; p__Firmicutes; c__Bacilli; o__Lactobacillales; f__Enterococcaceae; g__Enterococcus; s__unclassified_Enterococcus
ASV_13155	0	0	0	0	0	0	0	0	0	0	0	0	913	0	0	0	0	0	0	6	0	0	0	0	0	0	0	0	0	0	d__Bacteria; p__Proteobacteria; c__Gammaproteobacteria; o__Enterobacteriales; f__Enterobacteriaceae; g__unclassified_Enterobacteriaceae; s__unclassified_Enterobacteriaceae
ASV_8025	0	10	37	0	0	124	0	0	0	0	0	0	0	0	43	0	0	0	0	0	0	0	0	0	0	0	0	0	0	0	d__Bacteria; p__Firmicutes; c__Clostridia; o__Clostridiales; f__Lachnospiraceae; g__Coprococcus; s__Coprococcus_eutactus
ASV_5334	0	0	0	0	0	8	0	0	23	0	0	0	0	0	0	0	0	0	0	0	0	0	0	0	383	0	0	0	188	126	d__Bacteria; p__Bacteroidetes; c__Bacteroidia; o__Bacteroidales; f__Bacteroidaceae; g__Bacteroides; s__Bacteroides_eggerthii
ASV_12399	0	90	0	0	0	0	0	0	0	0	0	0	0	0	0	0	0	0	191	0	74	0	59	0	0	0	0	0	0	0	d__Bacteria; p__Firmicutes; c__Clostridia; o__Clostridiales; f__Ruminococcaceae; g__Faecalibacterium; s__Faecalibacterium_prausnitzii
ASV_15507	0	28	28	0	0	0	0	0	22	0	0	0	0	51	0	0	0	0	8	225	100	0	55	0	94	0	0	0	0	0	d__Bacteria; p__Bacteroidetes; c__Bacteroidia; o__Bacteroidales; f__Bacteroidaceae; g__Bacteroides; s__unidentified_Bacteroides
ASV_7148	7	30	57	58	151	165	98	0	8	56	0	56	45	0	39	0	0	0	46	0	20	0	0	0	0	0	0	0	0	30	d__Bacteria; p__Firmicutes; c__Clostridia; o__Clostridiales; f__Lachnospiraceae; g__Coprococcus; s__Coprococcus_catus
ASV_10151	0	24	4	4	9	0	0	1	8	23	2	91	0	0	8	80	0	15	23	35	8	50	0	0	23	3	296	126	81	25	d__Bacteria; p__Bacteroidetes; c__Bacteroidia; o__Bacteroidales; f__Bacteroidaceae; g__Bacteroides; s__unidentified_Bacteroides
ASV_4041	0	20	0	0	0	11	89	0	11	136	0	0	0	0	0	0	0	162	116	0	0	0	15	0	0	17	0	0	138	0	d__Bacteria; p__Firmicutes; c__Clostridia; o__Clostridiales; f__Ruminococcaceae; g__unclassified_Ruminococcaceae; s__unclassified_Ruminococcaceae
ASV_1205	0	0	0	0	0	0	0	0	0	0	0	0	0	0	0	0	0	0	0	0	0	0	1057	0	0	0	0	0	0	0	d__Bacteria; p__Firmicutes; c__Clostridia; o__Clostridiales; f__Ruminococcaceae; g__Ruminococcus; s__unclassified_Ruminococcus
ASV_4623	0	0	0	0	0	145	0	0	0	0	0	0	0	0	0	0	61	887	0	0	0	0	0	0	0	0	0	0	0	0	d__Bacteria; p__Bacteroidetes; c__Bacteroidia; o__Bacteroidales; f__Prevotellaceae; g__Prevotella; s__Prevotella_copri
ASV_3850	0	0	18	0	4	2	18	27	77	0	0	0	0	0	0	0	0	0	4	0	0	0	0	0	0	0	0	0	0	0	d__Bacteria; p__Firmicutes; c__Clostridia; o__Clostridiales; f__Ruminococcaceae; g__Ruminococcus; s__Ruminococcus_callidus
ASV_7988	0	0	0	0	0	0	0	0	0	0	0	0	0	0	0	0	802	0	0	0	0	0	0	0	0	0	0	0	0	0	d__Bacteria; p__Firmicutes; c__Clostridia; o__Clostridiales; f__Veillonellaceae; g__Megasphaera; s__unidentified_Megasphaera
ASV_4913	0	0	0	60	0	0	0	75	290	34	65	21	0	0	0	41	0	0	122	0	40	37	90	0	0	0	0	0	86	0	d__Bacteria; p__Firmicutes; c__Clostridia; o__Clostridiales; f__Lachnospiraceae; g__Roseburia; s__unclassified_Roseburia
ASV_7003	0	0	0	0	0	0	0	0	0	0	0	0	0	0	0	0	946	0	0	0	0	0	0	0	0	0	0	0	0	0	d__Bacteria; p__Bacteroidetes; c__Bacteroidia; o__Bacteroidales; f__Prevotellaceae; g__Prevotella; s__Prevotella_stercorea
ASV_5208	0	0	0	0	0	0	100	0	0	0	0	0	0	4	102	12	0	0	0	0	5	0	0	20	0	3	350	496	0	0	d__Bacteria; p__Bacteroidetes; c__Bacteroidia; o__Bacteroidales; f__Porphyromonadaceae; g__Parabacteroides; s__unidentified_Parabacteroides
ASV_7266	0	41	0	0	0	0	0	0	0	0	0	0	0	0	0	0	9	1007	0	0	0	0	0	0	0	0	0	0	0	0	d__Bacteria; p__Bacteroidetes; c__Bacteroidia; o__Bacteroidales; f__Prevotellaceae; g__Prevotella; s__Prevotella_stercorea
ASV_11692	0	0	0	0	0	0	0	0	0	0	0	0	0	0	0	0	887	0	0	0	0	0	18	0	0	0	0	0	0	0	d__Bacteria; p__Firmicutes; c__Clostridia; o__Clostridiales; f__Veillonellaceae; g__Megasphaera; s__unidentified_Megasphaera
ASV_9552	0	0	0	0	0	0	0	0	0	0	0	0	0	0	0	0	0	0	0	0	0	0	0	0	0	876	0	0	0	0	d__Bacteria; p__Bacteroidetes; c__Bacteroidia; o__Bacteroidales; f__Porphyromonadaceae; g__Parabacteroides; s__Parabacteroides_distasonis
ASV_11482	0	16	17	52	0	203	98	0	0	0	0	17	0	0	118	0	0	0	69	0	0	0	0	0	0	0	0	0	0	0	d__Bacteria; p__Firmicutes; c__Clostridia; o__Clostridiales; f__Lachnospiraceae; g__unclassified_Lachnospiraceae; s__unclassified_Lachnospiraceae
ASV_5688	0	0	0	0	40	13	0	307	0	0	112	0	0	0	0	260	0	0	0	0	0	0	0	0	161	0	0	0	0	0	d__Bacteria; p__Bacteroidetes; c__Bacteroidia; o__Bacteroidales; f__Bacteroidaceae; g__Bacteroides; s__Bacteroides_plebeius
ASV_3281	24	11	25	69	11	134	0	119	89	16	0	8	19	0	7	0	0	0	235	0	0	0	57	0	25	0	0	0	3	1	d__Bacteria; p__Firmicutes; c__Clostridia; o__Clostridiales; f__Lachnospiraceae; g__Roseburia; s__Roseburia_faecis
ASV_5826	0	43	136	0	0	233	0	0	0	0	0	0	0	442	0	0	0	0	0	0	0	0	0	0	0	0	0	0	0	0	d__Bacteria; p__Firmicutes; c__Clostridia; o__Clostridiales; f__Ruminococcaceae; g__Faecalibacterium; s__Faecalibacterium_prausnitzii
ASV_4218	0	0	0	0	0	0	0	0	0	0	0	0	0	0	0	0	0	0	0	851	222	0	0	0	0	0	0	0	0	0	d__Bacteria; p__Firmicutes; c__Clostridia; o__Clostridiales; f__Ruminococcaceae; g__Faecalibacterium; s__Faecalibacterium_prausnitzii
ASV_2020	85	39	15	30	102	26	45	0	244	44	25	0	0	0	47	0	36	56	30	0	114	54	32	0	0	0	0	0	0	20	d__Bacteria; p__Firmicutes; c__Clostridia; o__Clostridiales; f__Lachnospiraceae; g__unidentified_Lachnospiraceae; s__unidentified_Lachnospiraceae
ASV_1190	0	0	0	0	0	0	0	0	0	0	0	0	0	0	0	0	942	0	0	0	0	0	0	0	0	0	0	0	0	0	d__Bacteria; p__Firmicutes; c__Clostridia; o__Clostridiales; f__Veillonellaceae; g__Mitsuokella; s__unidentified_Mitsuokella
ASV_90	32	62	104	12	0	0	0	0	0	55	21	153	21	18	57	20	0	0	0	25	0	0	0	17	54	0	0	0	0	98	d__Bacteria; p__Firmicutes; c__Clostridia; o__Clostridiales; f__Lachnospiraceae; g__unidentified_Lachnospiraceae; s__unidentified_Lachnospiraceae
ASV_6739	0	0	0	0	0	0	0	0	0	0	0	0	0	0	0	0	11	650	0	0	0	0	0	340	0	0	0	0	0	0	d__Bacteria; p__Bacteroidetes; c__Bacteroidia; o__Bacteroidales; f__Porphyromonadaceae; g__Parabacteroides; s__Parabacteroides_distasonis
ASV_2274	0	272	0	0	0	0	0	0	0	81	0	0	0	0	124	0	0	0	0	0	0	0	60	0	156	0	0	0	0	0	d__Bacteria; p__Firmicutes; c__Clostridia; o__Clostridiales; f__Ruminococcaceae; g__Ruminococcus; s__Ruminococcus_callidus
ASV_11536	0	0	0	0	0	0	100	0	0	0	383	0	0	0	22	0	36	0	46	0	0	0	0	0	0	0	0	0	0	0	d__Bacteria; p__Firmicutes; c__Clostridia; o__Clostridiales; f__Lachnospiraceae; g__Blautia; s__unidentified_Blautia
ASV_3931	0	306	627	0	0	31	0	0	0	0	0	0	0	0	10	0	1	2	0	0	0	0	0	0	0	0	0	0	0	0	d__Bacteria; p__Bacteroidetes; c__Bacteroidia; o__Bacteroidales; f__Prevotellaceae; g__Prevotella; s__Prevotella_copri
ASV_12473	0	0	0	0	0	0	0	0	0	0	229	0	0	0	0	0	0	0	0	0	67	0	44	0	0	0	0	0	0	0	d__Bacteria; p__Firmicutes; c__Clostridia; o__Clostridiales; f__Ruminococcaceae; g__Faecalibacterium; s__Faecalibacterium_prausnitzii
ASV_8807	0	0	0	0	685	0	0	224	0	0	0	0	0	0	0	0	0	0	0	0	0	0	0	0	0	0	0	0	0	0	d__Bacteria; p__Firmicutes; c__Clostridia; o__Clostridiales; f__Ruminococcaceae; g__unidentified_Ruminococcaceae; s__unidentified_Ruminococcaceae
ASV_8900	15	34	38	0	28	20	0	0	17	0	7	239	0	16	0	23	0	0	12	23	13	0	0	0	0	0	0	0	0	14	d__Bacteria; p__Firmicutes; c__Clostridia; o__Clostridiales; f__Lachnospiraceae; g__Blautia; s__unidentified_Blautia
ASV_7872	0	42	82	0	822	0	0	0	0	0	0	0	0	0	0	0	0	0	0	0	0	0	0	0	0	0	0	0	0	0	d__Bacteria; p__Firmicutes; c__Erysipelotrichi; o__Erysipelotrichales; f__Erysipelotrichaceae; g__Catenibacterium; s__unidentified_Catenibacterium
ASV_4504	0	0	0	0	0	0	101	0	0	0	0	0	16	0	0	0	0	40	0	0	56	0	24	0	0	0	70	52	155	0	d__Bacteria; p__Firmicutes; c__Clostridia; o__Clostridiales; f__Lachnospiraceae; g__Dorea; s__unidentified_Dorea
ASV_11312	0	0	0	0	0	0	0	0	0	0	0	0	0	0	0	0	0	0	0	0	0	0	901	0	0	0	0	0	0	0	d__Bacteria; p__Firmicutes; c__Clostridia; o__Clostridiales; f__Ruminococcaceae; g__Ruminococcus; s__Ruminococcus_bromii
ASV_7411	0	0	0	0	0	0	0	0	0	0	0	0	0	0	0	0	0	0	106	0	0	0	0	0	0	0	0	0	0	0	d__Bacteria; p__Firmicutes; c__Clostridia; o__Clostridiales; f__Ruminococcaceae; g__Faecalibacterium; s__Faecalibacterium_prausnitzii
ASV_9310	0	49	0	16	33	0	0	0	0	0	135	0	0	0	0	214	0	15	0	0	0	0	0	0	0	0	0	28	0	0	d__Bacteria; p__Bacteroidetes; c__Bacteroidia; o__Bacteroidales; f__Bacteroidaceae; g__Bacteroides; s__Bacteroides_ovatus
ASV_7348	0	46	71	0	0	0	0	0	0	0	0	0	0	0	0	368	0	0	0	0	0	237	0	0	0	0	0	0	0	107	d__Bacteria; p__Firmicutes; c__Clostridia; o__Clostridiales; f__Lachnospiraceae; g__Roseburia; s__unclassified_Roseburia
ASV_5958	0	0	0	0	0	0	0	0	0	0	0	0	0	0	0	0	0	0	851	0	0	0	0	0	0	0	0	0	0	0	d__Bacteria; p__Firmicutes; c__Clostridia; o__Clostridiales; f__Ruminococcaceae; g__Ruminococcus; s__unidentified_Ruminococcus
ASV_10807	0	0	0	0	0	0	0	0	0	0	0	0	0	0	0	0	0	0	0	0	0	0	0	0	0	0	0	0	746	0	d__Bacteria; p__Bacteroidetes; c__Bacteroidia; o__Bacteroidales; f__Bacteroidaceae; g__Bacteroides; s__unidentified_Bacteroides
ASV_4681	0	0	0	30	0	0	0	0	0	0	51	0	0	20	0	0	0	412	0	0	0	0	0	140	0	92	0	0	52	0	d__Bacteria; p__Firmicutes; c__Clostridia; o__Clostridiales; f__Ruminococcaceae; g__unclassified_Ruminococcaceae; s__unclassified_Ruminococcaceae
ASV_13832	0	0	0	0	0	0	0	0	0	0	0	0	0	0	0	0	0	918	0	0	0	0	0	0	0	0	0	0	0	0	d__Bacteria; p__Firmicutes; c__Clostridia; o__Clostridiales; f__Ruminococcaceae; g__Faecalibacterium; s__Faecalibacterium_prausnitzii
ASV_11491	0	0	0	0	0	0	0	0	0	109	0	170	0	0	0	0	0	0	0	9	0	0	0	0	0	0	0	0	0	0	d__Bacteria; p__Firmicutes; c__Clostridia; o__Clostridiales; f__Ruminococcaceae; g__Ruminococcus; s__unidentified_Ruminococcus
ASV_7844	0	39	88	0	0	0	14	0	0	12	32	0	38	0	0	0	67	0	0	0	0	0	0	0	0	63	23	17	72	71	d__Bacteria; p__Firmicutes; c__Bacilli; o__Lactobacillales; f__Streptococcaceae; g__Streptococcus; s__unidentified_Streptococcus
ASV_8535	0	103	201	0	0	0	0	0	47	0	51	0	0	65	0	93	0	59	39	0	4	0	0	0	46	0	0	0	0	0	d__Bacteria; p__Bacteroidetes; c__Bacteroidia; o__Bacteroidales; f__Rikenellaceae; g__unclassified_Rikenellaceae; s__unclassified_Rikenellaceae
ASV_1478	0	0	0	0	0	258	0	0	0	0	0	0	0	0	0	0	0	0	0	0	0	0	0	0	0	0	0	0	0	0	d__Bacteria; p__Firmicutes; c__Clostridia; o__Clostridiales; f__unidentified_Clostridiales; g__unidentified_Clostridiales; s__unidentified_Clostridiales
ASV_15004	0	0	0	0	0	831	0	0	0	0	0	0	0	0	0	0	0	0	0	0	0	0	0	0	0	0	0	0	0	0	d__Bacteria; p__Bacteroidetes; c__Bacteroidia; o__Bacteroidales; f__Prevotellaceae; g__Prevotella; s__Prevotella_copri
ASV_13517	0	99	216	32	6	0	0	0	79	0	0	0	0	0	0	0	0	0	0	0	0	0	0	0	0	0	0	0	0	3	d__Bacteria; p__Firmicutes; c__Clostridia; o__Clostridiales; f__Ruminococcaceae; g__unidentified_Ruminococcaceae; s__unidentified_Ruminococcaceae
ASV_3501	0	17	0	86	55	93	0	0	0	0	0	45	0	0	89	91	0	0	23	0	0	28	0	0	46	0	0	0	0	63	d__Bacteria; p__Firmicutes; c__Clostridia; o__Clostridiales; f__Ruminococcaceae; g__unclassified_Ruminococcaceae; s__unclassified_Ruminococcaceae
ASV_14766	0	0	0	0	0	0	0	0	0	0	0	0	0	0	0	0	0	0	0	0	0	0	0	0	0	0	548	476	0	0	d__Bacteria; p__Firmicutes; c__Clostridia; o__Clostridiales; f__Veillonellaceae; g__Dialister; s__unidentified_Dialister
ASV_7031	0	0	35	0	142	27	0	0	15	0	0	0	161	0	89	40	0	0	0	0	0	0	83	0	0	0	0	0	0	141	d__Bacteria; p__Firmicutes; c__Clostridia; o__Clostridiales; f__Lachnospiraceae; g__[Ruminococcus]; s__unidentified_[Ruminococcus]
ASV_12192	0	0	3	0	0	0	4	0	0	5	71	18	0	19	17	7	2	83	5	5	2	3	12	47	27	0	263	237	0	10	d__Bacteria; p__Firmicutes; c__Clostridia; o__Clostridiales; f__Ruminococcaceae; g__Subdoligranulum; s__Subdoligranulum_variabile
ASV_2693	0	20	0	0	0	0	123	86	0	141	23	17	43	0	22	46	0	0	0	0	0	0	0	0	0	0	0	0	35	19	d__Bacteria; p__Firmicutes; c__Clostridia; o__Clostridiales; f__Lachnospiraceae; g__unidentified_Lachnospiraceae; s__unidentified_Lachnospiraceae
ASV_7760	14	1	0	4	3	0	0	12	0	1	1	89	30	0	0	17	0	0	0	0	0	0	0	0	1	550	0	4	0	0	d__Bacteria; p__Bacteroidetes; c__Bacteroidia; o__Bacteroidales; f__Bacteroidaceae; g__Bacteroides; s__Bacteroides_ovatus
ASV_3650	0	9	2	7	0	8	97	0	7	154	28	15	38	21	62	17	34	29	0	6	6	5	0	66	11	0	0	0	9	19	d__Bacteria; p__Proteobacteria; c__Deltaproteobacteria; o__Desulfovibrionales; f__Desulfovibrionaceae; g__Bilophila; s__unidentified_Bilophila
ASV_5845	0	0	0	0	0	0	0	0	0	0	0	0	0	0	0	0	0	0	0	0	0	0	0	0	0	0	542	479	0	0	d__Bacteria; p__Firmicutes; c__Clostridia; o__Clostridiales; f__Veillonellaceae; g__Dialister; s__unidentified_Dialister
ASV_11742	0	0	8	0	0	0	0	0	0	0	0	0	0	49	0	0	0	0	0	0	0	127	76	0	47	0	0	0	0	0	d__Bacteria; p__Bacteroidetes; c__Bacteroidia; o__Bacteroidales; f__Bacteroidaceae; g__Bacteroides; s__unidentified_Bacteroides
ASV_10189	0	22	32	0	0	0	0	0	0	357	0	0	0	0	0	0	0	0	0	87	0	0	0	0	69	0	0	0	0	0	d__Bacteria; p__Bacteroidetes; c__Bacteroidia; o__Bacteroidales; f__Bacteroidaceae; g__Bacteroides; s__unidentified_Bacteroides
ASV_9659	0	0	0	0	0	0	0	0	0	0	0	91	0	0	0	0	0	0	0	8	0	0	0	0	0	0	0	0	0	0	d__Bacteria; p__Firmicutes; c__Clostridia; o__Clostridiales; f__unidentified_Clostridiales; g__unidentified_Clostridiales; s__unidentified_Clostridiales
ASV_7779	5	16	38	21	0	41	0	33	0	0	0	0	11	0	18	20	20	24	0	125	94	135	0	0	0	0	0	0	0	0	d__Bacteria; p__Firmicutes; c__Clostridia; o__Clostridiales; f__Lachnospiraceae; g__Blautia; s__unidentified_Blautia
ASV_3449	0	0	0	0	0	0	0	26	0	0	0	0	40	0	0	0	0	0	0	0	0	0	0	0	0	0	0	0	0	0	d__Bacteria; p__Firmicutes; c__Clostridia; o__Clostridiales; f__Peptostreptococcaceae; g__unidentified_Peptostreptococcaceae; s__unidentified_Peptostreptococcaceae
ASV_8859	0	0	0	0	0	550	0	0	0	0	0	0	0	0	0	0	10	165	0	0	0	0	0	0	0	0	0	0	0	0	d__Bacteria; p__Bacteroidetes; c__Bacteroidia; o__Bacteroidales; f__Prevotellaceae; g__Prevotella; s__Prevotella_copri
ASV_7954	0	38	23	0	34	57	45	28	0	91	30	11	36	30	16	31	0	0	16	37	0	0	0	0	0	0	0	0	0	22	d__Bacteria; p__Firmicutes; c__Clostridia; o__Clostridiales; f__Lachnospiraceae; g__unidentified_Lachnospiraceae; s__unidentified_Lachnospiraceae
ASV_3085	0	0	0	0	0	0	0	0	1	0	0	0	0	0	0	0	0	0	0	0	0	0	0	0	0	585	0	0	6	52	d__Bacteria; p__Bacteroidetes; c__Bacteroidia; o__Bacteroidales; f__Bacteroidaceae; g__Bacteroides; s__Bacteroides_uniformis
ASV_9402	0	173	389	0	0	33	0	0	0	0	0	0	0	0	106	0	3	19	0	0	0	0	0	0	0	0	0	0	0	0	d__Bacteria; p__Bacteroidetes; c__Bacteroidia; o__Bacteroidales; f__Prevotellaceae; g__Prevotella; s__Prevotella_copri
ASV_1612	0	3	1	0	0	0	0	0	2	0	1	0	0	0	36	7	0	1	1	0	0	3	0	0	5	2	50	99	2	130	d__Bacteria; p__Bacteroidetes; c__Bacteroidia; o__Bacteroidales; f__Bacteroidaceae; g__Bacteroides; s__unidentified_Bacteroides
ASV_10359	0	2	5	0	13	0	0	270	0	0	82	0	0	0	0	0	0	0	139	0	0	0	11	0	114	0	0	0	0	0	d__Bacteria; p__Bacteroidetes; c__Bacteroidia; o__Bacteroidales; f__Bacteroidaceae; g__Bacteroides; s__unidentified_Bacteroides
ASV_8530	0	53	133	0	0	0	0	0	0	0	94	0	0	0	0	0	0	0	0	0	0	0	0	0	0	0	0	0	0	0	d__Bacteria; p__Proteobacteria; c__Betaproteobacteria; o__Burkholderiales; f__Alcaligenaceae; g__Sutterella; s__unidentified_Sutterella
ASV_14407	0	13	0	38	22	39	106	0	0	0	73	13	0	0	0	38	0	0	15	0	0	0	0	96	0	0	0	0	0	112	d__Bacteria; p__Firmicutes; c__Clostridia; o__Clostridiales; f__Lachnospiraceae; g__Coprococcus; s__unidentified_Coprococcus
ASV_8816	0	0	0	0	0	0	0	0	0	0	0	72	0	4	143	13	0	0	0	0	0	0	0	0	0	0	0	0	0	0	d__Bacteria; p__Firmicutes; c__Clostridia; o__Clostridiales; f__Ruminococcaceae; g__Ruminococcus; s__unidentified_Ruminococcus
ASV_8724	30	0	0	3	0	0	0	0	5	0	14	22	6	48	34	0	0	0	5	0	6	0	21	184	40	0	0	0	0	0	d__Bacteria; p__Firmicutes; c__Clostridia; o__Clostridiales; f__Ruminococcaceae; g__Oscillospira; s__unidentified_Oscillospira
ASV_3953	0	4	0	19	202	88	0	0	0	0	11	0	0	0	0	0	4	307	0	0	0	49	0	0	0	0	0	0	0	0	d__Bacteria; p__Bacteroidetes; c__Bacteroidia; o__Bacteroidales; f__[Paraprevotellaceae]; g__Paraprevotella; s__unidentified_Paraprevotella
ASV_7602	0	0	0	11	0	6	0	0	0	0	0	0	0	49	0	0	0	0	0	10	0	0	0	39	0	0	0	0	0	0	d__Bacteria; p__Bacteroidetes; c__Bacteroidia; o__Bacteroidales; f__Rikenellaceae; g__unclassified_Rikenellaceae; s__unclassified_Rikenellaceae
ASV_8654	0	15	0	0	79	21	0	0	0	52	0	6	0	0	0	53	0	49	0	25	45	0	0	165	28	0	0	0	0	64	d__Bacteria; p__Firmicutes; c__Clostridia; o__Clostridiales; f__Lachnospiraceae; g__unclassified_Lachnospiraceae; s__unclassified_Lachnospiraceae
ASV_13656	0	0	0	0	0	0	0	0	0	0	0	0	616	0	0	0	0	0	0	0	0	0	0	0	0	0	0	0	0	0	d__Bacteria; p__Proteobacteria; c__Gammaproteobacteria; o__Enterobacteriales; f__Enterobacteriaceae; g__unclassified_Enterobacteriaceae; s__unclassified_Enterobacteriaceae
ASV_2229	0	13	24	111	0	40	0	25	0	0	0	0	0	75	35	0	0	0	27	0	0	36	0	0	0	0	0	0	0	45	d__Bacteria; p__Firmicutes; c__Clostridia; o__Clostridiales; f__Lachnospiraceae; g__unidentified_Lachnospiraceae; s__unidentified_Lachnospiraceae
ASV_12997	0	0	0	0	0	611	0	0	0	0	0	0	0	0	0	0	0	0	0	0	0	0	0	0	0	0	0	0	0	0	d__Bacteria; p__Bacteroidetes; c__Bacteroidia; o__Bacteroidales; f__Prevotellaceae; g__Prevotella; s__Prevotella_copri
ASV_9978	0	0	0	0	0	0	0	0	0	0	0	0	0	0	0	0	0	509	0	0	0	0	0	170	0	0	0	0	0	0	d__Bacteria; p__Bacteroidetes; c__Bacteroidia; o__Bacteroidales; f__Porphyromonadaceae; g__Parabacteroides; s__Parabacteroides_distasonis
ASV_2957	69	7	10	27	0	0	0	0	18	7	14	0	15	0	68	0	45	20	0	23	18	8	8	27	5	25	67	79	20	27	d__Bacteria; p__Firmicutes; c__Clostridia; o__Clostridiales; f__Ruminococcaceae; g__Ruminococcus; s__unidentified_Ruminococcus
ASV_9321	0	15	18	0	0	0	0	0	0	0	0	0	0	0	0	0	0	0	0	0	0	0	0	0	0	0	303	404	0	0	d__Bacteria; p__Bacteroidetes; c__Bacteroidia; o__Bacteroidales; f__Bacteroidaceae; g__Bacteroides; s__Bacteroides_ovatus
ASV_910	0	22	0	17	0	42	20	20	0	0	11	0	24	28	27	18	0	71	0	61	20	0	21	0	32	0	0	0	0	28	d__Bacteria; p__Firmicutes; c__Clostridia; o__Clostridiales; f__Lachnospiraceae; g__unidentified_Lachnospiraceae; s__unidentified_Lachnospiraceae
ASV_6123	0	0	0	0	0	0	0	0	0	18	40	0	0	62	149	0	0	0	0	0	0	0	0	0	0	0	0	0	112	0	d__Bacteria; p__Firmicutes; c__Clostridia; o__Clostridiales; f__Lachnospiraceae; g__Lachnospira; s__unidentified_Lachnospira
ASV_2145	0	0	0	0	0	0	87	0	0	0	0	0	0	0	97	0	0	0	0	0	0	0	68	0	0	140	0	0	248	0	d__Bacteria; p__Firmicutes; c__Clostridia; o__Clostridiales; f__Veillonellaceae; g__Phascolarctobacterium; s__unidentified_Phascolarctobacterium
ASV_15860	0	13	0	0	0	0	0	0	12	0	43	0	0	3	0	410	0	0	0	0	1	0	0	0	66	0	0	0	0	0	d__Bacteria; p__Bacteroidetes; c__Bacteroidia; o__Bacteroidales; f__Bacteroidaceae; g__Bacteroides; s__unidentified_Bacteroides
ASV_12604	189	16	27	20	37	57	0	21	0	64	0	20	19	13	0	20	5	0	0	7	9	56	27	0	5	0	0	0	0	13	d__Bacteria; p__Firmicutes; c__Clostridia; o__Clostridiales; f__Lachnospiraceae; g__unclassified_Lachnospiraceae; s__unclassified_Lachnospiraceae
ASV_3853	0	0	0	0	0	0	0	0	0	0	0	0	0	38	0	0	0	0	0	0	155	6	0	0	0	0	0	0	0	0	d__Bacteria; p__Bacteroidetes; c__Bacteroidia; o__Bacteroidales; f__Porphyromonadaceae; g__Parabacteroides; s__Parabacteroides_distasonis
ASV_7855	0	0	0	0	0	0	0	75	101	0	0	0	0	19	0	0	0	0	0	433	69	0	0	0	0	0	0	0	0	0	d__Bacteria; p__Bacteroidetes; c__Bacteroidia; o__Bacteroidales; f__Bacteroidaceae; g__Bacteroides; s__unidentified_Bacteroides
ASV_5859	10	20	30	0	0	0	7	16	0	27	15	0	0	0	0	0	114	0	31	22	0	0	9	0	0	0	0	0	97	0	d__Bacteria; p__Firmicutes; c__Bacilli; o__Lactobacillales; f__Streptococcaceae; g__Streptococcus; s__unidentified_Streptococcus
ASV_5429	0	176	419	0	0	12	0	0	0	0	0	0	0	0	0	0	0	0	0	0	0	0	0	0	0	0	0	0	0	0	d__Bacteria; p__Bacteroidetes; c__Bacteroidia; o__Bacteroidales; f__Prevotellaceae; g__Prevotella; s__Prevotella_copri
ASV_7888	0	0	0	0	0	0	0	0	0	0	0	0	0	0	0	119	68	0	53	0	70	49	83	0	0	128	0	0	0	0	d__Bacteria; p__Actinobacteria; c__Coriobacteriia; o__Coriobacteriales; f__Coriobacteriaceae; g__Collinsella; s__Collinsella_aerofaciens
ASV_3240	0	0	0	0	0	581	0	0	0	0	0	0	0	0	0	0	0	0	0	0	0	0	0	0	0	0	0	0	0	0	d__Bacteria; p__Bacteroidetes; c__Bacteroidia; o__Bacteroidales; f__Prevotellaceae; g__Prevotella; s__Prevotella_copri
ASV_9765	0	0	0	5	0	0	0	0	0	1	127	0	0	0	0	20	0	0	5	28	128	6	1	0	0	0	0	0	0	0	d__Bacteria; p__Firmicutes; c__Clostridia; o__Clostridiales; f__Lachnospiraceae; g__Roseburia; s__Roseburia_faecis
ASV_2164	0	10	32	39	0	0	0	48	56	0	97	12	29	0	0	11	0	0	41	0	0	0	64	0	0	0	0	0	0	13	d__Bacteria; p__Firmicutes; c__Clostridia; o__Clostridiales; f__Lachnospiraceae; g__Roseburia; s__unclassified_Roseburia
ASV_13010	79	0	14	0	0	0	0	0	0	0	65	0	0	0	46	0	0	0	25	0	40	0	0	97	6	75	0	0	0	0	d__Bacteria; p__Firmicutes; c__Clostridia; o__Clostridiales; f__Ruminococcaceae; g__Butyricicoccus; s__Butyricicoccus_pullicaecorum
ASV_2482	36	0	0	27	67	18	0	0	0	0	0	0	0	0	0	0	0	0	0	0	0	0	0	0	0	39	10	11	0	5	d__Bacteria; p__Firmicutes; c__Clostridia; o__Clostridiales; f__Clostridiaceae; g__unidentified_Clostridiaceae; s__unidentified_Clostridiaceae
ASV_981	0	0	0	0	0	0	0	0	0	0	0	0	0	0	0	0	8	595	0	0	0	0	0	0	0	0	0	0	0	0	d__Bacteria; p__Firmicutes; c__Clostridia; o__Clostridiales; f__Veillonellaceae; g__Phascolarctobacterium; s__unidentified_Phascolarctobacterium
ASV_4985	0	0	0	0	0	0	0	0	0	0	0	0	0	0	0	0	0	0	0	0	497	0	0	0	0	0	0	0	0	0	d__Bacteria; p__Bacteroidetes; c__Bacteroidia; o__Bacteroidales; f__Bacteroidaceae; g__Bacteroides; s__unidentified_Bacteroides
ASV_6860	0	39	154	0	9	0	0	0	0	0	0	0	0	0	261	7	0	0	0	0	11	0	0	0	68	0	0	0	0	0	d__Bacteria; p__Firmicutes; c__Clostridia; o__Clostridiales; f__Ruminococcaceae; g__Oscillospira; s__unidentified_Oscillospira
ASV_11316	0	0	0	0	0	0	0	0	0	0	0	0	0	0	0	0	0	0	0	642	0	0	0	0	0	0	0	0	0	0	d__Bacteria; p__Bacteroidetes; c__Bacteroidia; o__Bacteroidales; f__Bacteroidaceae; g__Bacteroides; s__Bacteroides_plebeius
ASV_8628	0	189	379	0	0	0	0	0	0	0	0	0	0	0	0	0	0	0	0	0	0	0	0	0	0	0	0	0	0	0	d__Bacteria; p__Bacteroidetes; c__Bacteroidia; o__Bacteroidales; f__Prevotellaceae; g__Prevotella; s__Prevotella_copri
ASV_6255	0	0	0	0	0	528	0	0	0	0	0	0	0	0	0	0	0	0	0	0	0	0	0	0	0	0	0	0	0	0	d__Bacteria; p__Bacteroidetes; c__Bacteroidia; o__Bacteroidales; f__Prevotellaceae; g__Prevotella; s__Prevotella_copri
ASV_11255	0	18	0	0	0	0	0	0	0	613	0	0	0	0	0	0	0	0	0	0	0	0	0	0	0	0	0	0	0	0	d__Bacteria; p__Bacteroidetes; c__Bacteroidia; o__Bacteroidales; f__Bacteroidaceae; g__Bacteroides; s__Bacteroides_caccae
ASV_15122	0	145	383	0	0	31	0	0	0	0	0	0	0	0	0	0	0	0	0	0	0	0	0	0	0	0	0	0	0	0	d__Bacteria; p__Bacteroidetes; c__Bacteroidia; o__Bacteroidales; f__Prevotellaceae; g__Prevotella; s__Prevotella_copri
ASV_11895	0	0	0	2	0	0	0	23	8	0	0	10	0	32	0	0	0	0	0	13	0	0	0	0	0	229	0	0	62	0	d__Bacteria; p__Bacteroidetes; c__Bacteroidia; o__Bacteroidales; f__Porphyromonadaceae; g__Parabacteroides; s__Parabacteroides_distasonis
ASV_9102	0	0	0	0	0	331	0	0	0	0	0	0	0	0	0	0	0	0	0	0	0	0	0	0	0	0	0	0	0	0	d__Bacteria; p__Firmicutes; c__Clostridia; o__Clostridiales; f__Lachnospiraceae; g__Roseburia; s__unclassified_Roseburia
ASV_6858	0	116	20	0	0	0	0	0	0	0	39	0	0	1	0	57	0	0	0	0	0	0	0	0	56	0	0	0	0	18	d__Bacteria; p__Bacteroidetes; c__Bacteroidia; o__Bacteroidales; f__Porphyromonadaceae; g__Parabacteroides; s__Parabacteroides_distasonis
ASV_4740	0	14	0	0	44	24	0	18	0	0	0	42	32	51	13	0	0	77	23	12	0	23	0	0	0	0	0	0	0	0	d__Bacteria; p__Firmicutes; c__Clostridia; o__Clostridiales; f__Lachnospiraceae; g__unidentified_Lachnospiraceae; s__unidentified_Lachnospiraceae
ASV_10173	0	22	33	15	0	1	0	0	22	57	0	6	0	81	0	16	0	61	11	8	4	0	0	19	17	0	0	0	0	13	d__Bacteria; p__Bacteroidetes; c__Bacteroidia; o__Bacteroidales; f__[Odoribacteraceae]; g__Odoribacter; s__unidentified_Odoribacter
ASV_9873	0	36	121	0	0	0	0	0	0	0	0	0	0	0	0	74	0	0	0	0	0	0	0	0	0	0	0	0	0	0	d__Bacteria; p__Proteobacteria; c__Deltaproteobacteria; o__Desulfovibrionales; f__Desulfovibrionaceae; g__Desulfovibrio; s__unidentified_Desulfovibrio
ASV_8888	0	25	0	0	90	26	0	0	0	0	0	57	56	0	47	0	0	0	31	24	0	0	0	0	0	0	0	0	0	99	d__Bacteria; p__Firmicutes; c__Clostridia; o__Clostridiales; f__Lachnospiraceae; g__Blautia; s__Blautia_producta
ASV_433	135	0	0	0	0	0	56	20	0	81	0	0	0	0	0	0	0	37	32	71	0	0	3	0	28	0	0	0	94	0	d__Bacteria; p__Firmicutes; c__Clostridia; o__Clostridiales; f__Lachnospiraceae; g__Blautia; s__unidentified_Blautia
ASV_7558	0	5	0	0	17	32	0	0	0	75	0	0	21	50	52	30	0	0	20	3	0	0	0	0	24	0	0	0	0	20	d__Bacteria; p__Firmicutes; c__Clostridia; o__Clostridiales; f__Ruminococcaceae; g__Oscillospira; s__unidentified_Oscillospira
ASV_897	0	4	0	3	2	0	0	62	7	28	0	0	0	0	0	0	209	39	0	0	0	0	0	0	0	0	0	0	0	60	d__Bacteria; p__Firmicutes; c__Bacilli; o__Turicibacterales; f__Turicibacteraceae; g__Turicibacter; s__unidentified_Turicibacter
ASV_6827	0	100	376	0	0	28	0	0	0	0	23	0	0	0	0	0	0	0	0	0	0	0	0	0	0	0	0	0	0	0	d__Bacteria; p__Bacteroidetes; c__Bacteroidia; o__Bacteroidales; f__Prevotellaceae; g__Prevotella; s__Prevotella_copri
ASV_154	0	116	376	0	0	5	0	0	0	0	0	0	0	0	0	0	0	0	0	0	0	0	0	0	0	0	0	0	17	0	d__Bacteria; p__Proteobacteria; c__Gammaproteobacteria; o__Pasteurellales; f__Pasteurellaceae; g__Haemophilus; s__Haemophilus_parainfluenzae
ASV_12099	0	0	0	0	0	0	0	0	316	0	0	0	0	0	0	0	0	0	267	0	0	0	0	0	0	0	0	0	0	0	d__Bacteria; p__Bacteroidetes; c__Bacteroidia; o__Bacteroidales; f__Bacteroidaceae; g__Bacteroides; s__Bacteroides_plebeius
ASV_4375	0	0	0	0	0	0	0	0	0	0	0	0	0	0	0	0	4	228	0	0	0	0	0	344	0	0	0	0	0	0	d__Bacteria; p__Bacteroidetes; c__Bacteroidia; o__Bacteroidales; f__Porphyromonadaceae; g__Parabacteroides; s__Parabacteroides_distasonis
ASV_6018	0	11	25	0	43	17	0	0	28	4	67	47	0	0	22	34	0	0	0	0	0	0	0	0	15	0	0	0	0	0	d__Bacteria; p__Firmicutes; c__Clostridia; o__Clostridiales; f__Ruminococcaceae; g__Ruminococcus; s__unidentified_Ruminococcus
ASV_10251	0	81	127	37	9	35	29	0	30	14	41	10	0	12	0	0	14	0	0	0	13	0	0	0	0	0	0	0	0	0	d__Bacteria; p__Firmicutes; c__Clostridia; o__Clostridiales; f__Lachnospiraceae; g__Blautia; s__unidentified_Blautia
ASV_5754	0	26	36	15	0	0	0	12	28	0	0	0	21	58	0	6	0	0	0	0	20	0	41	0	14	0	0	0	0	25	d__Bacteria; p__Firmicutes; c__Clostridia; o__Clostridiales; f__Ruminococcaceae; g__Oscillospira; s__unidentified_Oscillospira
ASV_1898	0	0	0	0	0	474	0	0	0	0	0	0	0	0	0	0	0	0	0	0	0	0	0	0	0	0	0	0	0	0	d__Bacteria; p__Bacteroidetes; c__Bacteroidia; o__Bacteroidales; f__Prevotellaceae; g__Prevotella; s__Prevotella_copri
ASV_9107	0	0	0	0	0	0	0	0	0	0	30	0	346	0	0	0	0	0	0	0	0	0	0	0	0	0	0	0	0	80	d__Bacteria; p__Firmicutes; c__Clostridia; o__Clostridiales; f__Lachnospiraceae; g__unidentified_Lachnospiraceae; s__unidentified_Lachnospiraceae
ASV_4635	0	0	0	0	22	0	65	37	0	0	0	0	0	0	0	0	0	106	0	0	0	0	39	0	11	0	20	27	1	0	d__Bacteria; p__Firmicutes; c__Clostridia; o__Clostridiales; f__Lachnospiraceae; g__unidentified_Lachnospiraceae; s__unidentified_Lachnospiraceae
ASV_6651	0	0	0	0	54	0	0	19	0	0	0	0	40	0	57	0	0	0	55	61	0	0	0	0	0	0	0	0	0	160	d__Bacteria; p__Firmicutes; c__Clostridia; o__Clostridiales; f__Lachnospiraceae; g__Blautia; s__Blautia_producta
ASV_15241	0	0	0	325	20	10	0	0	0	0	0	0	0	0	0	0	0	0	0	0	0	0	0	0	75	0	0	0	0	0	d__Bacteria; p__Firmicutes; c__Clostridia; o__Clostridiales; f__Ruminococcaceae; g__unclassified_Ruminococcaceae; s__unclassified_Ruminococcaceae
ASV_1380	0	112	28	0	0	0	0	0	8	0	36	0	0	0	0	41	0	0	0	0	0	0	0	0	73	0	0	0	0	11	d__Bacteria; p__Bacteroidetes; c__Bacteroidia; o__Bacteroidales; f__Porphyromonadaceae; g__Parabacteroides; s__Parabacteroides_distasonis
ASV_11617	0	0	0	30	21	0	78	0	0	0	120	14	0	0	0	22	0	0	0	0	0	0	0	43	0	0	0	0	0	27	d__Bacteria; p__Firmicutes; c__Clostridia; o__Clostridiales; f__Lachnospiraceae; g__Coprococcus; s__unidentified_Coprococcus
ASV_1777	0	0	0	0	0	0	0	0	48	0	0	0	0	0	0	0	0	0	0	0	0	0	0	0	0	6	230	202	0	0	d__Bacteria; p__Firmicutes; c__Bacilli; o__Lactobacillales; f__Lactobacillaceae; g__Lactobacillus; s__Lactobacillus_ruminis
ASV_14243	0	0	0	0	0	0	0	0	0	0	0	0	0	0	0	0	0	0	0	555	0	0	0	0	0	0	0	0	0	0	d__Bacteria; p__Firmicutes; c__Clostridia; o__Clostridiales; f__Lachnospiraceae; g__Roseburia; s__unclassified_Roseburia
ASV_934	0	0	0	0	0	117	0	0	0	0	0	0	0	0	0	305	0	0	0	0	0	0	0	0	0	0	0	0	0	0	d__Bacteria; p__Bacteroidetes; c__Bacteroidia; o__Bacteroidales; f__Bacteroidaceae; g__Bacteroides; s__Bacteroides_plebeius
ASV_11488	0	0	0	0	0	0	0	0	0	0	0	447	0	0	0	0	0	0	0	0	116	0	0	0	0	0	0	0	0	0	d__Bacteria; p__Firmicutes; c__Clostridia; o__Clostridiales; f__Ruminococcaceae; g__Faecalibacterium; s__Faecalibacterium_prausnitzii
ASV_7663	0	0	0	0	0	0	0	0	0	0	0	456	0	85	0	0	0	0	0	38	0	0	0	0	0	0	0	0	0	0	d__Bacteria; p__Bacteroidetes; c__Bacteroidia; o__Bacteroidales; f__[Barnesiellaceae]; g__Barnesiella; s__Barnesiella_intestinihominis
ASV_9303	0	0	0	0	0	0	0	0	0	0	0	0	0	0	0	0	248	0	0	0	0	0	0	0	0	186	0	0	0	0	d__Bacteria; p__Firmicutes; c__Bacilli; o__Lactobacillales; f__Streptococcaceae; g__Streptococcus; s__Streptococcus_alactolyticus
ASV_4185	0	0	0	0	126	0	0	0	631	0	0	0	0	0	0	0	0	0	0	0	0	0	0	0	0	0	0	0	0	0	d__Bacteria; p__Firmicutes; c__Clostridia; o__Clostridiales; f__Veillonellaceae; g__Dialister; s__unidentified_Dialister
ASV_11139	0	31	4	0	0	0	0	2	7	12	5	0	0	0	0	0	0	0	10	0	0	0	0	0	6	0	58	21	43	0	d__Bacteria; p__Bacteroidetes; c__Bacteroidia; o__Bacteroidales; f__Bacteroidaceae; g__Bacteroides; s__unidentified_Bacteroides
ASV_1621	0	0	0	0	0	0	0	0	0	0	0	0	0	0	0	0	0	0	0	0	26	0	0	0	0	0	325	229	0	0	d__Bacteria; p__Actinobacteria; c__Actinobacteria; o__Bifidobacteriales; f__Bifidobacteriaceae; g__Bifidobacterium; s__Bifidobacterium_longum
ASV_6535	0	0	24	0	0	12	0	0	0	0	7	24	0	0	0	28	0	0	0	0	0	0	0	0	0	0	0	0	0	0	d__Bacteria; p__Firmicutes; c__Clostridia; o__Clostridiales; f__Ruminococcaceae; g__unidentified_Ruminococcaceae; s__unidentified_Ruminococcaceae
ASV_13265	0	157	314	0	0	0	0	0	0	0	0	0	0	0	0	0	0	0	0	0	0	0	0	0	0	0	0	0	0	0	d__Bacteria; p__Bacteroidetes; c__Bacteroidia; o__Bacteroidales; f__Prevotellaceae; g__Prevotella; s__Prevotella_copri
ASV_9509	10	0	26	0	0	0	0	0	0	29	0	0	24	0	0	0	37	0	0	0	0	0	0	0	0	19	0	7	80	41	d__Bacteria; p__Firmicutes; c__Bacilli; o__Lactobacillales; f__Streptococcaceae; g__Streptococcus; s__unidentified_Streptococcus
ASV_3219	0	0	0	0	0	0	0	0	0	0	0	0	0	258	0	18	0	0	0	0	0	0	0	0	0	0	0	0	0	0	d__Bacteria; p__Firmicutes; c__Clostridia; o__Clostridiales; f__Lachnospiraceae; g__unidentified_Lachnospiraceae; s__unidentified_Lachnospiraceae
ASV_7486	0	0	0	0	0	0	0	0	0	0	0	0	0	0	18	0	0	0	0	0	0	0	0	14	0	0	230	252	0	0	d__Bacteria; p__Firmicutes; c__Clostridia; o__Clostridiales; f__Ruminococcaceae; g__Oscillospira; s__unidentified_Oscillospira
ASV_14525	0	0	0	0	117	11	0	18	0	0	0	22	0	0	0	0	4	166	0	0	0	27	0	0	0	0	0	0	0	0	d__Bacteria; p__Proteobacteria; c__Betaproteobacteria; o__Burkholderiales; f__Alcaligenaceae; g__Sutterella; s__unidentified_Sutterella
ASV_3528	0	0	0	42	0	75	149	0	0	0	0	0	0	0	19	0	0	0	0	0	0	0	66	0	0	0	0	0	0	0	d__Bacteria; p__Firmicutes; c__Clostridia; o__Clostridiales; f__Ruminococcaceae; g__unidentified_Ruminococcaceae; s__unidentified_Ruminococcaceae
ASV_9248	0	12	22	0	27	8	0	0	17	0	0	8	16	60	52	0	0	0	0	0	0	0	0	0	16	0	0	0	0	0	d__Bacteria; p__Firmicutes; c__Clostridia; o__Clostridiales; f__unidentified_Clostridiales; g__unidentified_Clostridiales; s__unidentified_Clostridiales
ASV_1165	0	0	29	0	0	237	0	0	0	0	0	0	0	0	166	0	0	0	0	0	0	0	0	0	0	0	0	0	0	0	d__Bacteria; p__Bacteroidetes; c__Bacteroidia; o__Bacteroidales; f__Prevotellaceae; g__Prevotella; s__Prevotella_copri
ASV_3151	0	4	1	0	0	0	0	0	0	14	0	0	0	0	0	0	1	21	2	16	7	21	0	0	0	3	73	91	0	0	d__Bacteria; p__Bacteroidetes; c__Bacteroidia; o__Bacteroidales; f__Bacteroidaceae; g__Bacteroides; s__unidentified_Bacteroides
ASV_883	0	0	0	0	0	0	23	0	0	48	0	0	0	2	0	0	0	0	0	0	0	0	27	0	0	0	0	0	0	0	d__Bacteria; p__Firmicutes; c__Clostridia; o__Clostridiales; f__Ruminococcaceae; g__unclassified_Ruminococcaceae; s__unclassified_Ruminococcaceae
ASV_3910	0	0	0	0	0	25	0	0	0	0	0	0	0	193	0	0	0	0	0	0	0	0	0	0	0	0	0	0	0	0	d__Bacteria; p__Firmicutes; c__Erysipelotrichi; o__Erysipelotrichales; f__Erysipelotrichaceae; g__unidentified_Erysipelotrichaceae; s__unidentified_Erysipelotrichaceae
ASV_10252	0	0	10	0	0	0	0	0	0	0	0	0	0	0	196	0	0	0	0	0	0	7	0	0	0	0	110	114	0	0	d__Bacteria; p__Bacteroidetes; c__Bacteroidia; o__Bacteroidales; f__Rikenellaceae; g__Alistipes; s__Alistipes_finegoldii
ASV_9335	0	0	0	0	0	0	0	0	0	0	0	0	0	0	0	0	0	0	0	0	0	0	0	0	0	0	213	246	0	0	d__Bacteria; p__Bacteroidetes; c__Bacteroidia; o__Bacteroidales; f__Bacteroidaceae; g__Bacteroides; s__unidentified_Bacteroides
ASV_6616	0	46	155	0	0	24	0	0	0	0	0	234	0	0	0	0	0	0	0	14	0	0	0	0	0	0	0	0	0	0	d__Bacteria; p__Firmicutes; c__Clostridia; o__Clostridiales; f__unidentified_Clostridiales; g__unidentified_Clostridiales; s__unidentified_Clostridiales
ASV_118	0	0	0	0	109	0	0	0	0	0	0	0	51	0	0	0	128	0	0	0	0	0	0	0	0	0	0	0	0	0	d__Bacteria; p__Firmicutes; c__Erysipelotrichi; o__Erysipelotrichales; f__Erysipelotrichaceae; g__unidentified_Erysipelotrichaceae; s__unidentified_Erysipelotrichaceae
ASV_10639	0	0	0	0	0	0	0	0	0	0	0	161	0	0	0	0	0	0	0	0	0	0	0	0	0	0	0	0	0	0	d__Bacteria; p__Firmicutes; c__Clostridia; o__Clostridiales; f__unidentified_Clostridiales; g__unidentified_Clostridiales; s__unidentified_Clostridiales
ASV_15970	0	0	0	0	0	0	0	0	0	0	0	0	0	0	0	0	0	0	0	0	0	468	0	0	0	0	0	0	0	0	d__Bacteria; p__Bacteroidetes; c__Bacteroidia; o__Bacteroidales; f__Bacteroidaceae; g__Bacteroides; s__Bacteroides_uniformis
ASV_37	0	116	290	0	0	0	0	0	0	0	0	0	0	0	0	0	0	0	0	0	0	0	0	0	0	0	0	0	0	0	d__Bacteria; p__Bacteroidetes; c__Bacteroidia; o__Bacteroidales; f__Prevotellaceae; g__Prevotella; s__Prevotella_copri
ASV_11834	0	0	0	0	0	0	0	0	0	0	0	0	0	0	0	365	0	0	0	0	0	0	0	0	0	0	0	0	0	0	d__Bacteria; p__Firmicutes; c__Clostridia; o__Clostridiales; f__Ruminococcaceae; g__Faecalibacterium; s__Faecalibacterium_prausnitzii
ASV_12113	0	0	0	14	0	0	0	0	70	0	0	73	0	119	47	0	0	0	0	34	0	0	0	0	0	16	0	0	0	0	d__Bacteria; p__Bacteroidetes; c__Bacteroidia; o__Bacteroidales; f__Porphyromonadaceae; g__Parabacteroides; s__Parabacteroides_distasonis
ASV_12733	0	14	27	0	0	0	0	0	0	0	0	0	0	0	320	0	0	0	0	0	0	0	0	0	0	0	0	0	0	0	d__Bacteria; p__Firmicutes; c__Clostridia; o__Clostridiales; f__Ruminococcaceae; g__Oscillospira; s__unidentified_Oscillospira
ASV_15971	0	124	275	0	0	0	0	0	0	25	0	0	0	0	0	0	0	0	0	0	0	0	0	0	0	0	0	0	0	0	d__Bacteria; p__Firmicutes; c__Clostridia; o__Clostridiales; f__Peptostreptococcaceae; g__[Clostridium]; s__[Clostridium]_sordellii
ASV_10224	3	0	1	0	0	0	0	16	2	0	1	0	9	0	7	1	0	6	0	1	3	4	3	0	4	4	1	2	10	0	d__Bacteria; p__Proteobacteria; c__Gammaproteobacteria; o__Enterobacteriales; f__Enterobacteriaceae; g__unclassified_Enterobacteriaceae; s__unclassified_Enterobacteriaceae
ASV_2502	0	0	0	0	0	0	341	0	0	0	0	0	0	0	0	0	0	0	6	0	0	0	0	0	0	0	0	0	0	0	d__Bacteria; p__Bacteroidetes; c__Bacteroidia; o__Bacteroidales; f__Porphyromonadaceae; g__Parabacteroides; s__unidentified_Parabacteroides
ASV_14532	0	0	0	50	0	0	0	40	0	41	0	0	0	0	0	0	67	60	0	0	0	0	0	0	56	0	0	0	0	0	d__Bacteria; p__Actinobacteria; c__Actinobacteria; o__Bifidobacteriales; f__Bifidobacteriaceae; g__Bifidobacterium; s__Bifidobacterium_bifidum
ASV_5206	108	0	0	0	0	0	0	0	0	0	0	0	0	41	0	0	0	0	0	0	0	0	0	0	0	0	0	0	0	0	d__Bacteria; p__Firmicutes; c__Erysipelotrichi; o__Erysipelotrichales; f__Erysipelotrichaceae; g__unidentified_Erysipelotrichaceae; s__unidentified_Erysipelotrichaceae
ASV_13750	0	0	0	0	0	317	0	0	0	30	0	0	0	0	42	0	0	0	0	0	0	0	0	0	0	0	0	0	0	0	d__Bacteria; p__Firmicutes; c__Clostridia; o__Clostridiales; f__Lachnospiraceae; g__Roseburia; s__Roseburia_faecis
ASV_7429	0	0	0	0	0	12	33	0	0	0	0	226	33	0	0	0	0	0	21	14	0	0	0	0	0	0	0	0	0	0	d__Bacteria; p__Firmicutes; c__Clostridia; o__Clostridiales; f__Lachnospiraceae; g__Anaerostipes; s__unidentified_Anaerostipes
ASV_3108	0	0	0	0	0	0	0	0	0	0	0	0	0	0	0	0	0	0	0	0	0	0	0	0	0	0	233	164	0	0	d__Bacteria; p__Firmicutes; c__Bacilli; o__Lactobacillales; f__Lactobacillaceae; g__Lactobacillus; s__Lactobacillus_ruminis
ASV_6449	0	13	1	1	0	0	0	1	0	31	0	19	0	0	0	4	0	3	5	6	2	10	0	0	1	0	41	17	103	7	d__Bacteria; p__Bacteroidetes; c__Bacteroidia; o__Bacteroidales; f__Bacteroidaceae; g__Bacteroides; s__unidentified_Bacteroides
ASV_2388	0	0	0	0	0	0	0	0	0	0	0	0	0	0	0	0	0	0	0	0	0	0	0	0	0	370	0	0	0	0	d__Bacteria; p__Firmicutes; c__Clostridia; o__Clostridiales; f__Veillonellaceae; g__Megasphaera; s__unidentified_Megasphaera
ASV_3856	0	0	0	0	0	0	0	0	0	0	0	0	0	0	402	0	0	0	0	0	0	0	0	0	0	0	0	0	0	0	d__Bacteria; p__Bacteroidetes; c__Bacteroidia; o__Bacteroidales; f__Prevotellaceae; g__Prevotella; s__Prevotella_copri
ASV_15432	0	0	0	0	0	0	0	0	0	0	0	0	0	0	0	0	0	0	0	0	0	0	0	0	0	348	0	0	0	0	d__Bacteria; p__Firmicutes; c__Clostridia; o__Clostridiales; f__Veillonellaceae; g__Veillonella; s__Veillonella_dispar
ASV_1298	0	0	0	0	0	0	0	0	0	0	0	0	0	0	0	0	0	0	0	0	0	0	0	0	0	0	305	203	0	0	d__Bacteria; p__Firmicutes; c__Clostridia; o__Clostridiales; f__Lachnospiraceae; g__Coprococcus; s__unidentified_Coprococcus
ASV_15347	0	0	0	0	0	0	0	0	0	0	0	0	0	0	0	0	0	0	0	0	0	0	0	0	0	0	205	190	0	0	d__Bacteria; p__Firmicutes; c__Clostridia; o__Clostridiales; f__Lachnospiraceae; g__Blautia; s__Blautia_producta
ASV_4343	0	0	0	0	0	0	0	0	0	0	0	308	0	0	0	0	0	0	0	30	0	0	0	0	0	0	0	0	0	0	d__Bacteria; p__Firmicutes; c__Clostridia; o__Clostridiales; f__unidentified_Clostridiales; g__unidentified_Clostridiales; s__unidentified_Clostridiales
ASV_8340	188	0	3	1	0	1	53	0	9	0	0	7	7	6	0	4	0	0	4	0	1	8	8	17	5	0	26	30	4	8	d__Bacteria; p__Bacteroidetes; c__Bacteroidia; o__Bacteroidales; f__Bacteroidaceae; g__Bacteroides; s__Bacteroides_ovatus
ASV_6778	0	0	0	47	0	0	0	0	0	0	0	0	0	0	0	0	0	0	0	155	0	66	39	0	0	0	0	0	0	0	d__Bacteria; p__Proteobacteria; c__Betaproteobacteria; o__Burkholderiales; f__Alcaligenaceae; g__Sutterella; s__unidentified_Sutterella
ASV_2025	42	0	0	0	0	0	71	0	0	10	0	0	0	8	0	0	0	56	0	0	0	0	0	62	0	0	0	0	0	0	d__Bacteria; p__Firmicutes; c__Clostridia; o__Clostridiales; f__Lachnospiraceae; g__Clostridium; s__Clostridium_hathewayi
ASV_765	0	0	0	0	0	0	0	0	0	0	0	32	85	0	0	0	0	0	0	6	4	90	0	0	0	0	9	1	0	0	d__Bacteria; p__Bacteroidetes; c__Bacteroidia; o__Bacteroidales; f__Bacteroidaceae; g__Bacteroides; s__unclassified_Bacteroides
ASV_1976	0	0	0	0	0	360	0	0	0	0	0	0	0	0	0	0	0	0	0	0	0	0	0	0	0	0	0	0	0	0	d__Bacteria; p__Firmicutes; c__Clostridia; o__Clostridiales; f__Veillonellaceae; g__Megamonas; s__unidentified_Megamonas
ASV_7300	0	131	234	0	0	0	0	0	0	0	0	0	0	0	0	0	0	0	0	0	0	0	0	0	0	0	0	0	0	0	d__Bacteria; p__Bacteroidetes; c__Bacteroidia; o__Bacteroidales; f__Prevotellaceae; g__Prevotella; s__Prevotella_copri
ASV_14433	0	0	0	0	0	0	0	0	0	0	0	0	0	0	0	0	0	0	0	0	306	0	0	0	0	0	0	0	0	0	d__Bacteria; p__Firmicutes; c__Clostridia; o__Clostridiales; f__Ruminococcaceae; g__Faecalibacterium; s__Faecalibacterium_prausnitzii
ASV_6175	0	0	0	0	0	0	0	0	0	0	0	0	0	0	0	0	0	0	0	0	0	0	0	0	0	0	8	5	0	0	d__Bacteria; p__Proteobacteria; c__Gammaproteobacteria; o__Enterobacteriales; f__Enterobacteriaceae; g__unclassified_Enterobacteriaceae; s__unclassified_Enterobacteriaceae
ASV_3258	0	7	15	0	0	30	6	0	0	0	0	116	0	68	0	0	0	0	0	5	0	0	0	0	0	0	0	0	0	0	d__Bacteria; p__Firmicutes; c__Clostridia; o__Clostridiales; f__Lachnospiraceae; g__unidentified_Lachnospiraceae; s__unidentified_Lachnospiraceae
ASV_2140	0	25	0	0	0	0	0	304	0	0	0	0	0	0	0	0	0	0	0	0	0	0	0	0	0	0	0	0	0	0	d__Bacteria; p__Fusobacteria; c__Fusobacteriia; o__Fusobacteriales; f__Fusobacteriaceae; g__unclassified_Fusobacteriaceae; s__unclassified_Fusobacteriaceae
ASV_14651	0	0	0	0	0	0	0	0	0	0	0	0	0	0	0	0	0	0	332	0	0	0	0	0	0	0	0	0	0	0	d__Bacteria; p__Bacteroidetes; c__Bacteroidia; o__Bacteroidales; f__Bacteroidaceae; g__Bacteroides; s__unidentified_Bacteroides
ASV_11152	0	114	261	0	0	0	0	0	0	0	0	0	0	0	0	0	0	0	0	0	0	0	0	0	0	0	0	0	0	0	d__Bacteria; p__Firmicutes; c__Clostridia; o__Clostridiales; f__Peptostreptococcaceae; g__[Clostridium]; s__[Clostridium]_sordellii
ASV_5999	0	0	0	0	0	160	0	0	0	0	0	0	0	0	0	0	0	0	0	0	0	0	0	0	0	0	0	0	0	0	d__Bacteria; p__Firmicutes; c__Clostridia; o__Clostridiales; f__Lachnospiraceae; g__Coprococcus; s__unidentified_Coprococcus
ASV_5366	0	0	0	0	0	0	0	322	0	0	0	0	0	0	0	0	0	0	0	0	0	0	0	0	0	0	0	0	0	0	d__Bacteria; p__Proteobacteria; c__Betaproteobacteria; o__Burkholderiales; f__Alcaligenaceae; g__Sutterella; s__unidentified_Sutterella
ASV_5391	0	0	0	0	0	0	0	0	0	0	0	0	13	0	0	0	1	0	0	0	0	240	0	0	0	0	0	0	0	0	d__Bacteria; p__Proteobacteria; c__Gammaproteobacteria; o__Enterobacteriales; f__Enterobacteriaceae; g__unclassified_Enterobacteriaceae; s__unclassified_Enterobacteriaceae
ASV_7562	0	80	3	0	0	0	0	0	0	0	0	0	0	0	0	0	0	255	0	0	0	0	0	0	0	0	0	0	0	0	d__Bacteria; p__Bacteroidetes; c__Bacteroidia; o__Bacteroidales; f__Prevotellaceae; g__Prevotella; s__Prevotella_stercorea
ASV_715	0	110	230	0	0	6	0	0	0	0	0	0	0	0	0	0	0	0	0	0	0	0	0	0	0	0	0	0	0	0	d__Bacteria; p__Bacteroidetes; c__Bacteroidia; o__Bacteroidales; f__Prevotellaceae; g__Prevotella; s__Prevotella_copri
ASV_12740	0	135	0	0	0	0	38	0	0	0	74	0	0	0	0	0	0	0	32	17	0	0	14	0	0	0	0	0	0	0	d__Bacteria; p__Firmicutes; c__Clostridia; o__Clostridiales; f__Lachnospiraceae; g__Roseburia; s__unidentified_Roseburia
ASV_1904	0	0	0	0	0	331	0	0	0	0	0	0	0	0	0	0	0	0	0	0	0	0	0	0	0	0	0	0	0	0	d__Bacteria; p__Firmicutes; c__Clostridia; o__Clostridiales; f__Veillonellaceae; g__Megamonas; s__unidentified_Megamonas
ASV_14325	0	0	0	0	0	0	0	0	0	0	0	0	0	0	0	0	0	0	0	0	295	0	0	0	0	0	0	0	0	0	d__Bacteria; p__Bacteroidetes; c__Bacteroidia; o__Bacteroidales; f__Bacteroidaceae; g__Bacteroides; s__unidentified_Bacteroides
ASV_12573	0	0	0	0	0	0	0	0	0	0	0	0	0	294	0	0	0	0	0	0	0	0	0	0	0	0	0	0	0	0	d__Bacteria; p__Bacteroidetes; c__Bacteroidia; o__Bacteroidales; f__Prevotellaceae; g__Prevotella; s__unidentified_Prevotella
ASV_4821	9	9	0	0	0	0	0	0	0	10	0	23	0	0	0	0	0	0	0	0	0	0	0	0	0	0	0	0	0	0	d__Bacteria; p__Firmicutes; c__Clostridia; o__Clostridiales; f__Clostridiaceae; g__SMB53; s__unidentified_SMB53
ASV_5634	0	0	0	0	0	0	0	4	0	0	0	0	0	0	0	0	2	319	0	0	0	0	0	0	0	0	0	0	0	0	d__Bacteria; p__Firmicutes; c__Clostridia; o__Clostridiales; f__unidentified_Clostridiales; g__unidentified_Clostridiales; s__unidentified_Clostridiales
ASV_805	0	0	0	0	0	0	0	0	0	0	0	295	0	0	0	0	0	0	0	24	0	0	0	0	0	0	0	0	0	0	d__Bacteria; p__Firmicutes; c__Clostridia; o__Clostridiales; f__unidentified_Clostridiales; g__unidentified_Clostridiales; s__unidentified_Clostridiales
ASV_3976	0	8	20	0	0	0	0	0	0	9	0	5	0	0	0	0	0	0	28	0	0	0	0	0	0	222	4	0	16	0	d__Bacteria; p__Firmicutes; c__Clostridia; o__Clostridiales; f__Veillonellaceae; g__Veillonella; s__Veillonella_parvula
ASV_7804	0	0	0	0	0	0	0	12	0	0	0	0	0	1	0	0	0	0	0	1	0	0	0	392	0	0	0	0	0	0	d__Bacteria; p__Bacteroidetes; c__Bacteroidia; o__Bacteroidales; f__Porphyromonadaceae; g__Parabacteroides; s__Parabacteroides_distasonis
ASV_8979	0	0	0	0	0	0	0	44	0	0	0	0	0	0	0	0	0	0	0	0	0	0	0	0	0	0	0	0	0	0	d__Bacteria; p__Bacteroidetes; c__Bacteroidia; o__Bacteroidales; f__Bacteroidaceae; g__Bacteroides; s__unidentified_Bacteroides
ASV_7938	0	0	0	0	0	0	2	0	0	0	0	0	130	27	0	0	0	0	0	0	0	0	1	7	3	18	0	0	0	0	d__Bacteria; p__Bacteroidetes; c__Bacteroidia; o__Bacteroidales; f__Bacteroidaceae; g__Bacteroides; s__unidentified_Bacteroides
ASV_3814	25	27	0	0	0	0	0	17	0	0	0	1	0	3	0	2	0	0	0	0	0	0	0	0	0	9	0	0	0	0	d__Bacteria; p__Bacteroidetes; c__Bacteroidia; o__Bacteroidales; f__Bacteroidaceae; g__Bacteroides; s__Bacteroides_ovatus
ASV_8877	0	0	0	0	0	0	0	0	0	0	0	0	0	0	0	0	0	323	0	0	0	0	0	0	0	0	0	0	0	0	d__Bacteria; p__Firmicutes; c__Clostridia; o__Clostridiales; f__Veillonellaceae; g__Phascolarctobacterium; s__unidentified_Phascolarctobacterium
ASV_15955	0	4	177	0	0	88	3	1	0	0	0	0	0	0	0	0	0	0	0	0	0	0	0	0	62	0	0	0	0	0	d__Bacteria; p__Firmicutes; c__Clostridia; o__Clostridiales; f__Lachnospiraceae; g__Roseburia; s__unidentified_Roseburia
ASV_4346	0	0	0	0	0	0	0	0	0	0	0	0	0	288	0	0	0	0	0	0	0	0	0	0	0	0	0	0	0	0	d__Bacteria; p__Firmicutes; c__Clostridia; o__Clostridiales; f__Lachnospiraceae; g__Roseburia; s__Roseburia_faecis
ASV_8848	0	0	0	0	0	0	0	0	0	0	0	0	0	295	0	0	0	0	0	0	0	0	0	0	0	0	0	0	0	0	d__Bacteria; p__Bacteroidetes; c__Bacteroidia; o__Bacteroidales; f__Prevotellaceae; g__Prevotella; s__unidentified_Prevotella
ASV_9372	0	16	18	0	0	0	0	0	0	0	0	0	0	0	227	0	0	0	0	0	0	0	0	0	0	0	0	0	0	0	d__Bacteria; p__Firmicutes; c__Clostridia; o__Clostridiales; f__Lachnospiraceae; g__Lachnobacterium; s__unidentified_Lachnobacterium
ASV_4673	0	0	0	44	0	0	0	0	50	0	0	0	0	0	0	0	0	0	0	0	0	27	47	0	0	0	0	0	0	0	d__Bacteria; p__Firmicutes; c__Clostridia; o__Clostridiales; f__Lachnospiraceae; g__unidentified_Lachnospiraceae; s__unidentified_Lachnospiraceae
ASV_2415	0	0	0	0	0	43	0	64	0	0	0	0	0	0	0	0	0	158	0	0	0	0	0	0	0	0	0	0	0	0	d__Bacteria; p__Firmicutes; c__Clostridia; o__Clostridiales; f__Veillonellaceae; g__Dialister; s__unidentified_Dialister
ASV_10546	0	38	165	0	0	0	0	25	0	0	0	0	0	0	0	0	0	57	0	0	0	0	0	0	0	4	0	0	0	29	d__Bacteria; p__Proteobacteria; c__Gammaproteobacteria; o__Pasteurellales; f__Pasteurellaceae; g__Haemophilus; s__Haemophilus_parainfluenzae
ASV_9296	0	35	9	0	0	0	0	0	0	0	33	0	0	0	0	16	0	0	0	0	0	0	0	9	0	0	0	0	0	10	d__Bacteria; p__Bacteroidetes; c__Bacteroidia; o__Bacteroidales; f__Porphyromonadaceae; g__Parabacteroides; s__Parabacteroides_distasonis
ASV_9160	0	0	0	0	0	0	0	0	0	0	0	0	0	0	0	0	0	0	0	0	0	0	293	0	0	0	0	0	0	0	d__Bacteria; p__Firmicutes; c__Clostridia; o__Clostridiales; f__Veillonellaceae; g__Megamonas; s__unidentified_Megamonas
ASV_12439	0	0	0	0	6	19	0	0	0	0	0	32	6	19	32	22	0	0	0	3	0	0	0	0	11	0	76	43	0	0	d__Bacteria; p__Firmicutes; c__Clostridia; o__Clostridiales; f__[Mogibacteriaceae]; g__unidentified_[Mogibacteriaceae]; s__unidentified_[Mogibacteriaceae]
ASV_1133	0	0	0	0	0	0	66	8	2	0	0	0	0	0	0	0	0	0	0	0	0	0	0	16	0	0	67	85	0	0	d__Bacteria; p__Firmicutes; c__Clostridia; o__Clostridiales; f__Lachnospiraceae; g__[Ruminococcus]; s__unidentified_[Ruminococcus]
ASV_13396	0	0	0	0	0	0	0	0	0	0	0	0	0	0	0	0	0	0	0	0	0	0	0	0	0	0	0	0	0	155	d__Bacteria; p__Firmicutes; c__Clostridia; o__Clostridiales; f__Lachnospiraceae; g__unidentified_Lachnospiraceae; s__unidentified_Lachnospiraceae
ASV_3664	0	0	0	0	0	0	0	0	0	0	0	0	0	0	0	0	0	0	0	0	0	0	0	0	0	269	0	0	0	0	d__Bacteria; p__Bacteroidetes; c__Bacteroidia; o__Bacteroidales; f__Porphyromonadaceae; g__Parabacteroides; s__Parabacteroides_distasonis
ASV_211	0	0	0	0	0	0	0	0	0	0	0	0	0	0	0	0	308	0	0	0	0	0	0	0	0	0	0	0	0	0	d__Bacteria; p__Bacteroidetes; c__Bacteroidia; o__Bacteroidales; f__Prevotellaceae; g__Prevotella; s__Prevotella_copri
ASV_11661	26	0	0	0	0	5	0	0	0	48	0	186	0	0	23	0	0	0	0	11	0	0	0	0	0	0	0	0	0	0	d__Bacteria; p__Firmicutes; c__Clostridia; o__Clostridiales; f__Lachnospiraceae; g__Lachnospira; s__unidentified_Lachnospira
ASV_5100	0	0	0	0	0	0	0	0	0	121	0	216	0	0	0	0	0	0	0	16	0	0	24	0	0	0	0	0	0	0	d__Bacteria; p__Firmicutes; c__Clostridia; o__Clostridiales; f__Lachnospiraceae; g__Roseburia; s__unclassified_Roseburia
ASV_7587	0	0	26	0	0	0	0	0	0	0	0	13	0	8	174	0	0	0	0	0	0	0	0	0	13	0	0	0	0	0	d__Bacteria; p__Firmicutes; c__Clostridia; o__Clostridiales; f__Ruminococcaceae; g__Oscillospira; s__unidentified_Oscillospira
ASV_16066	0	0	0	0	300	0	0	0	0	0	0	0	0	0	0	0	0	0	0	0	0	0	0	0	0	0	0	0	0	0	d__Bacteria; p__Bacteroidetes; c__Bacteroidia; o__Bacteroidales; f__Bacteroidaceae; g__Bacteroides; s__unidentified_Bacteroides
ASV_15108	2	0	1	22	22	0	0	0	70	0	37	0	0	0	0	0	0	0	1	0	0	0	0	1	0	0	0	0	69	0	d__Bacteria; p__Firmicutes; c__Clostridia; o__Clostridiales; f__Lachnospiraceae; g__Blautia; s__unidentified_Blautia
ASV_4493	0	0	0	0	0	0	0	0	0	0	0	0	0	0	0	0	0	0	286	0	0	0	0	0	0	0	0	0	0	0	d__Bacteria; p__Firmicutes; c__Clostridia; o__Clostridiales; f__Ruminococcaceae; g__Faecalibacterium; s__Faecalibacterium_prausnitzii
ASV_5615	0	85	181	0	0	0	0	0	0	41	0	0	0	0	0	0	0	0	0	0	0	0	0	0	0	0	0	0	0	0	d__Bacteria; p__Firmicutes; c__Bacilli; o__Lactobacillales; f__Lactobacillaceae; g__Lactobacillus; s__Lactobacillus_salivarius
ASV_7017	0	0	0	0	0	0	0	0	0	0	193	0	0	0	0	0	0	0	0	0	0	23	0	0	0	0	0	0	0	0	d__Bacteria; p__Bacteroidetes; c__Bacteroidia; o__Bacteroidales; f__Rikenellaceae; g__Alistipes; s__Alistipes_putredinis
ASV_12295	0	0	0	0	0	0	0	0	0	0	0	0	0	0	0	0	288	0	0	0	0	0	0	0	0	0	0	0	0	0	d__Bacteria; p__Bacteroidetes; c__Bacteroidia; o__Bacteroidales; f__Prevotellaceae; g__Prevotella; s__Prevotella_stercorea
ASV_11041	0	0	0	0	4	0	42	0	0	97	23	0	0	0	0	0	0	0	0	0	49	0	0	0	0	0	0	0	0	0	d__Bacteria; p__Firmicutes; c__Clostridia; o__Clostridiales; f__Ruminococcaceae; g__unclassified_Ruminococcaceae; s__unclassified_Ruminococcaceae
ASV_5046	0	0	0	0	0	0	0	0	0	0	0	0	0	0	0	2	0	0	0	0	0	0	0	0	0	0	0	0	0	0	d__Bacteria; p__Bacteroidetes; c__Bacteroidia; o__Bacteroidales; f__[Paraprevotellaceae]; g__Paraprevotella; s__unidentified_Paraprevotella
ASV_12230	0	0	0	0	0	0	0	0	0	0	0	0	0	0	0	0	0	2	0	0	0	151	48	0	0	109	0	0	0	0	d__Bacteria; p__Firmicutes; c__Clostridia; o__Clostridiales; f__Lachnospiraceae; g__[Ruminococcus]; s__unidentified_[Ruminococcus]
ASV_11297	0	66	219	0	0	0	0	0	0	0	0	0	0	0	0	0	0	0	0	0	0	0	0	0	0	0	0	0	0	0	d__Bacteria; p__Proteobacteria; c__Gammaproteobacteria; o__Pasteurellales; f__Pasteurellaceae; g__Haemophilus; s__Haemophilus_parainfluenzae
ASV_10419	0	0	0	0	0	0	0	0	0	0	0	0	0	0	0	0	0	0	275	0	0	0	0	0	0	0	0	0	0	0	d__Bacteria; p__Firmicutes; c__Clostridia; o__Clostridiales; f__Ruminococcaceae; g__Faecalibacterium; s__Faecalibacterium_prausnitzii
ASV_12804	0	0	0	0	0	0	0	0	0	0	0	0	0	0	0	0	0	27	0	33	0	0	0	0	0	0	0	0	0	0	d__Bacteria; p__Fusobacteria; c__Fusobacteriia; o__Fusobacteriales; f__Fusobacteriaceae; g__Fusobacterium; s__unidentified_Fusobacterium
ASV_11566	0	39	0	45	0	0	0	0	0	0	16	1	0	0	0	30	0	0	0	0	0	0	0	0	21	0	0	0	0	0	d__Bacteria; p__Bacteroidetes; c__Bacteroidia; o__Bacteroidales; f__Porphyromonadaceae; g__Parabacteroides; s__Parabacteroides_distasonis
ASV_1309	0	0	0	0	0	0	0	0	0	0	0	0	0	266	0	0	0	0	0	0	0	0	0	0	0	0	0	0	0	0	d__Bacteria; p__Bacteroidetes; c__Bacteroidia; o__Bacteroidales; f__[Paraprevotellaceae]; g__[Prevotella]; s__unidentified_[Prevotella]
ASV_8230	0	0	0	0	0	0	0	0	0	0	0	0	0	0	0	0	287	0	0	0	0	0	0	0	0	0	0	0	0	0	d__Bacteria; p__Bacteroidetes; c__Bacteroidia; o__Bacteroidales; f__Prevotellaceae; g__Prevotella; s__Prevotella_stercorea
ASV_2031	0	0	0	0	0	0	0	31	0	0	0	0	0	0	0	0	0	0	54	0	0	0	0	0	0	0	0	0	52	0	d__Bacteria; p__Firmicutes; c__Clostridia; o__Clostridiales; f__Lachnospiraceae; g__Roseburia; s__Roseburia_faecis
ASV_1244	0	0	0	0	0	0	20	0	0	8	18	0	0	0	0	0	0	22	0	0	0	0	14	72	0	0	0	0	0	0	d__Bacteria; p__Firmicutes; c__Clostridia; o__Clostridiales; f__Lachnospiraceae; g__Clostridium; s__Clostridium_symbiosum
ASV_14448	0	0	0	0	0	0	0	0	0	0	0	0	0	0	0	0	0	0	0	0	0	0	0	0	0	0	45	0	0	0	d__Bacteria; p__Firmicutes; c__Bacilli; o__Lactobacillales; f__Enterococcaceae; g__unclassified_Enterococcaceae; s__unclassified_Enterococcaceae
ASV_9135	0	0	0	0	0	0	0	0	0	0	0	0	0	0	0	0	0	0	0	0	0	0	0	0	0	0	179	179	0	0	d__Bacteria; p__Firmicutes; c__Clostridia; o__Clostridiales; f__Lachnospiraceae; g__unclassified_Lachnospiraceae; s__unclassified_Lachnospiraceae
ASV_8770	0	0	0	0	0	0	209	15	0	0	0	0	0	0	0	0	0	0	0	0	0	0	0	16	0	0	0	0	0	0	d__Bacteria; p__Firmicutes; c__Clostridia; o__Clostridiales; f__Lachnospiraceae; g__unidentified_Lachnospiraceae; s__unidentified_Lachnospiraceae
ASV_6828	0	0	0	0	0	0	0	0	0	0	0	0	0	0	0	0	0	0	0	0	0	0	0	0	0	0	0	0	335	0	d__Bacteria; p__Bacteroidetes; c__Bacteroidia; o__Bacteroidales; f__Bacteroidaceae; g__Bacteroides; s__Bacteroides_uniformis
ASV_7615	22	0	5	15	1	0	0	0	0	5	2	2	0	88	9	0	4	27	3	0	17	0	3	0	33	0	0	0	0	0	d__Bacteria; p__Firmicutes; c__Clostridia; o__Clostridiales; f__Lachnospiraceae; g__Blautia; s__unidentified_Blautia
ASV_5967	0	0	0	0	0	0	0	0	0	0	0	0	51	0	0	0	0	0	0	0	54	0	6	0	0	0	0	0	14	0	d__Bacteria; p__Firmicutes; c__Erysipelotrichi; o__Erysipelotrichales; f__Erysipelotrichaceae; g__[Eubacterium]; s__[Eubacterium]_dolichum
ASV_4215	0	0	0	0	0	0	0	0	0	0	0	0	0	0	0	0	0	0	0	0	0	0	0	0	0	0	0	0	71	154	d__Bacteria; p__Bacteroidetes; c__Bacteroidia; o__Bacteroidales; f__Bacteroidaceae; g__Bacteroides; s__Bacteroides_eggerthii
ASV_3557	0	25	109	0	0	139	0	0	0	0	0	0	0	0	0	0	0	0	0	0	0	0	0	0	0	0	0	0	0	0	d__Bacteria; p__Bacteroidetes; c__Bacteroidia; o__Bacteroidales; f__Prevotellaceae; g__Prevotella; s__Prevotella_copri
ASV_1798	0	20	75	0	0	169	0	0	0	0	0	0	0	0	0	0	0	0	0	0	0	0	0	0	0	0	0	0	0	0	d__Bacteria; p__Bacteroidetes; c__Bacteroidia; o__Bacteroidales; f__Prevotellaceae; g__Prevotella; s__Prevotella_copri
ASV_5006	0	0	0	0	0	0	0	0	0	322	0	0	0	0	0	0	0	0	0	0	0	0	0	0	0	0	0	0	0	0	d__Bacteria; p__Firmicutes; c__Clostridia; o__Clostridiales; f__unidentified_Clostridiales; g__unidentified_Clostridiales; s__unidentified_Clostridiales
ASV_2099	0	44	0	1	0	0	15	5	0	10	9	0	0	0	0	1	9	0	6	0	0	0	0	0	20	22	3	0	3	2	d__Bacteria; p__Actinobacteria; c__Actinobacteria; o__Bifidobacteriales; f__Bifidobacteriaceae; g__Bifidobacterium; s__Bifidobacterium_adolescentis
ASV_15673	0	83	194	0	0	0	0	0	0	0	0	0	0	0	0	0	0	0	0	0	0	0	0	0	0	0	0	0	0	0	d__Bacteria; p__Firmicutes; c__Clostridia; o__Clostridiales; f__Ruminococcaceae; g__Faecalibacterium; s__Faecalibacterium_prausnitzii
ASV_2094	0	0	0	0	0	0	0	0	0	0	0	0	0	0	0	0	0	0	0	0	0	0	0	0	0	232	0	0	0	0	d__Bacteria; p__Bacteroidetes; c__Bacteroidia; o__Bacteroidales; f__Porphyromonadaceae; g__Parabacteroides; s__Parabacteroides_distasonis
ASV_13857	0	0	0	0	0	0	0	0	0	0	0	0	0	0	278	0	0	0	0	0	0	0	0	0	0	0	0	0	0	0	d__Bacteria; p__Bacteroidetes; c__Bacteroidia; o__Bacteroidales; f__S24-7; g__unidentified_S24-7; s__unidentified_S24-7
ASV_5760	0	26	99	0	0	0	0	0	0	0	0	0	0	0	0	0	85	0	0	0	32	0	0	0	0	0	0	0	0	0	d__Bacteria; p__Proteobacteria; c__Gammaproteobacteria; o__Pasteurellales; f__Pasteurellaceae; g__Haemophilus; s__Haemophilus_parainfluenzae
ASV_13075	0	0	0	10	0	0	11	43	0	20	0	0	0	0	0	0	0	0	0	49	37	0	0	0	19	0	0	0	11	0	d__Bacteria; p__Firmicutes; c__Clostridia; o__Clostridiales; f__Lachnospiraceae; g__[Ruminococcus]; s__unidentified_[Ruminococcus]
ASV_12760	0	0	0	0	0	0	0	0	0	0	0	0	0	0	0	0	0	0	0	0	0	0	0	0	0	0	181	138	0	0	d__Bacteria; p__Firmicutes; c__Clostridia; o__Clostridiales; f__Lachnospiraceae; g__Clostridium; s__Clostridium_citroniae
ASV_14008	0	0	0	0	0	0	0	0	0	0	0	0	0	0	0	38	0	0	0	0	0	0	0	0	0	0	0	0	0	0	d__Bacteria; p__Firmicutes; c__Clostridia; o__Clostridiales; f__Lachnospiraceae; g__unidentified_Lachnospiraceae; s__unidentified_Lachnospiraceae
ASV_9203	0	0	0	10	0	0	27	0	0	0	0	31	0	8	0	0	0	0	0	0	2	0	0	0	0	0	0	0	0	0	d__Bacteria; p__Firmicutes; c__Clostridia; o__Clostridiales; f__Lachnospiraceae; g__unidentified_Lachnospiraceae; s__unidentified_Lachnospiraceae
ASV_1363	0	0	0	0	0	0	0	0	0	0	0	0	0	0	0	0	0	0	0	0	0	0	0	0	0	264	0	0	0	0	d__Bacteria; p__Bacteroidetes; c__Bacteroidia; o__Bacteroidales; f__Bacteroidaceae; g__Bacteroides; s__Bacteroides_caccae
ASV_7519	0	0	0	0	0	11	0	0	0	0	0	0	0	0	0	0	46	205	0	0	0	0	0	0	0	0	0	0	0	0	d__Bacteria; p__Bacteroidetes; c__Bacteroidia; o__Bacteroidales; f__Prevotellaceae; g__Prevotella; s__Prevotella_copri
ASV_3188	0	0	0	0	0	0	0	26	0	0	40	0	0	0	0	0	0	0	19	0	0	0	0	119	0	0	0	0	0	0	d__Bacteria; p__Firmicutes; c__Clostridia; o__Clostridiales; f__Ruminococcaceae; g__Oscillospira; s__unidentified_Oscillospira
ASV_8536	0	65	0	0	0	4	0	0	0	35	0	0	0	0	0	0	0	0	0	0	0	0	0	59	0	0	0	0	0	0	d__Bacteria; p__Firmicutes; c__Clostridia; o__Clostridiales; f__Ruminococcaceae; g__unclassified_Ruminococcaceae; s__unclassified_Ruminococcaceae
ASV_7334	0	0	0	0	0	0	0	0	0	0	43	0	0	0	0	0	0	0	0	0	140	0	0	0	0	0	0	0	0	0	d__Bacteria; p__Firmicutes; c__Clostridia; o__Clostridiales; f__Lachnospiraceae; g__unidentified_Lachnospiraceae; s__unidentified_Lachnospiraceae
ASV_1756	0	0	0	120	0	0	0	0	0	0	59	0	0	0	0	0	0	0	8	0	0	0	0	0	0	0	0	0	0	0	d__Bacteria; p__Firmicutes; c__Clostridia; o__Clostridiales; f__Lachnospiraceae; g__Dorea; s__Dorea_longicatena
ASV_15729	0	0	0	0	0	20	0	0	0	0	0	0	0	0	253	0	0	0	0	0	0	0	0	0	0	0	0	0	0	0	d__Bacteria; p__Firmicutes; c__Clostridia; o__Clostridiales; f__unidentified_Clostridiales; g__unidentified_Clostridiales; s__unidentified_Clostridiales
ASV_1823	0	0	0	0	0	0	0	0	0	0	0	0	0	0	0	0	50	0	0	0	0	0	0	0	0	0	0	0	0	0	d__Bacteria; p__Proteobacteria; c__Gammaproteobacteria; o__Enterobacteriales; f__Enterobacteriaceae; g__unclassified_Enterobacteriaceae; s__unclassified_Enterobacteriaceae
ASV_10116	0	19	40	0	0	0	0	0	0	0	0	0	0	0	215	0	0	0	0	0	0	0	0	0	0	0	0	0	0	0	d__Bacteria; p__Firmicutes; c__Erysipelotrichi; o__Erysipelotrichales; f__Erysipelotrichaceae; g__[Eubacterium]; s__[Eubacterium]_biforme
ASV_3411	0	7	13	0	0	0	7	0	0	7	0	0	0	0	0	0	28	0	0	0	5	0	3	0	0	0	0	0	39	0	d__Bacteria; p__Firmicutes; c__Bacilli; o__Lactobacillales; f__Carnobacteriaceae; g__unclassified_Carnobacteriaceae; s__unclassified_Carnobacteriaceae
ASV_10608	37	0	0	0	0	0	0	0	11	0	0	0	84	23	0	0	0	0	0	0	0	0	0	0	0	0	0	0	0	0	d__Bacteria; p__Firmicutes; c__Clostridia; o__Clostridiales; f__unidentified_Clostridiales; g__unidentified_Clostridiales; s__unidentified_Clostridiales
ASV_3779	0	0	0	0	0	0	0	0	0	0	0	0	0	0	0	0	0	0	0	0	0	0	0	0	0	5	191	136	0	0	d__Bacteria; p__Proteobacteria; c__Deltaproteobacteria; o__Desulfovibrionales; f__Desulfovibrionaceae; g__Desulfovibrio; s__Desulfovibrio_D168
ASV_3930	0	14	19	0	14	0	0	0	0	55	0	41	0	18	0	0	0	0	9	0	0	0	0	0	0	0	0	0	0	0	d__Bacteria; p__Bacteroidetes; c__Bacteroidia; o__Bacteroidales; f__[Odoribacteraceae]; g__Odoribacter; s__unidentified_Odoribacter
ASV_1144	0	0	0	0	0	0	0	0	0	0	0	0	0	213	0	0	0	0	0	0	0	0	0	0	0	0	0	0	0	0	d__Bacteria; p__Firmicutes; c__Clostridia; o__Clostridiales; f__Ruminococcaceae; g__Faecalibacterium; s__Faecalibacterium_prausnitzii
ASV_4106	0	0	0	0	0	0	0	0	0	0	0	0	0	0	0	0	0	0	0	0	0	0	0	261	0	0	0	0	0	0	d__Bacteria; p__Bacteroidetes; c__Bacteroidia; o__Bacteroidales; f__Bacteroidaceae; g__Bacteroides; s__unidentified_Bacteroides
ASV_2734	0	0	0	0	0	11	0	0	0	0	0	0	0	0	155	0	0	0	0	0	0	0	0	0	0	0	0	0	0	0	d__Bacteria; p__Firmicutes; c__Clostridia; o__Clostridiales; f__Ruminococcaceae; g__Oscillospira; s__unidentified_Oscillospira
ASV_6399	0	0	0	31	0	0	0	71	0	20	0	0	0	0	0	0	0	0	29	0	22	20	0	0	0	0	0	0	17	0	d__Bacteria; p__Firmicutes; c__Clostridia; o__Clostridiales; f__Lachnospiraceae; g__Roseburia; s__unclassified_Roseburia
ASV_695	0	0	0	0	0	0	0	0	0	0	0	329	0	0	0	0	0	0	0	0	0	0	0	0	0	0	0	0	0	0	d__Bacteria; p__Firmicutes; c__Clostridia; o__Clostridiales; f__Ruminococcaceae; g__unclassified_Ruminococcaceae; s__unclassified_Ruminococcaceae
ASV_15064	0	0	0	0	0	0	0	0	0	0	212	0	0	0	0	0	0	0	0	0	0	0	0	0	23	0	0	0	0	0	d__Bacteria; p__Firmicutes; c__Clostridia; o__Clostridiales; f__Ruminococcaceae; g__Faecalibacterium; s__Faecalibacterium_prausnitzii
ASV_15765	0	0	0	0	0	0	0	0	0	0	0	0	0	0	0	0	227	0	0	0	0	0	0	0	0	0	0	0	0	0	d__Bacteria; p__Firmicutes; c__Clostridia; o__Clostridiales; f__Veillonellaceae; g__Mitsuokella; s__unidentified_Mitsuokella
ASV_9671	0	0	0	0	0	0	10	0	0	0	0	9	0	0	16	0	0	0	0	0	0	0	13	23	0	2	112	93	0	0	d__Bacteria; p__Firmicutes; c__Clostridia; o__Clostridiales; f__Ruminococcaceae; g__Oscillospira; s__unidentified_Oscillospira
ASV_5136	0	0	0	0	0	0	0	0	30	0	0	24	60	0	0	24	0	0	0	0	8	17	0	27	18	0	0	0	0	0	d__Bacteria; p__Firmicutes; c__Clostridia; o__Clostridiales; f__Lachnospiraceae; g__unidentified_Lachnospiraceae; s__unidentified_Lachnospiraceae
ASV_362	0	0	0	0	0	0	0	0	0	0	0	0	0	0	22	0	0	0	0	0	0	0	0	0	0	192	0	0	0	0	d__Bacteria; p__Firmicutes; c__Clostridia; o__Clostridiales; f__Ruminococcaceae; g__Oscillospira; s__unidentified_Oscillospira
ASV_13488	0	28	0	0	0	0	0	24	0	0	0	0	0	32	0	0	0	0	0	0	0	0	0	0	15	63	0	0	106	0	d__Bacteria; p__Firmicutes; c__Clostridia; o__Clostridiales; f__Ruminococcaceae; g__unclassified_Ruminococcaceae; s__unclassified_Ruminococcaceae
ASV_5751	12	7	6	0	0	0	7	18	0	4	13	0	0	0	0	0	28	0	21	33	0	0	10	0	0	0	0	0	39	0	d__Bacteria; p__Firmicutes; c__Bacilli; o__Lactobacillales; f__Streptococcaceae; g__Streptococcus; s__unidentified_Streptococcus
ASV_15125	0	4	0	0	0	14	0	0	0	0	5	10	8	14	3	5	0	0	5	14	3	0	0	13	0	0	43	31	0	0	d__Bacteria; p__Firmicutes; c__Clostridia; o__Clostridiales; f__Ruminococcaceae; g__Oscillospira; s__unidentified_Oscillospira
ASV_8905	0	0	0	0	0	0	0	0	0	0	0	0	0	0	0	0	0	0	0	0	0	0	0	288	0	0	0	0	0	0	d__Bacteria; p__Bacteroidetes; c__Bacteroidia; o__Bacteroidales; f__Bacteroidaceae; g__Bacteroides; s__unidentified_Bacteroides
ASV_11259	0	0	0	0	0	0	0	0	0	0	0	0	0	0	0	0	2	247	0	0	0	0	0	0	0	0	0	0	0	0	d__Bacteria; p__Bacteroidetes; c__Bacteroidia; o__Bacteroidales; f__Prevotellaceae; g__Prevotella; s__Prevotella_stercorea
ASV_7087	61	11	0	0	3	0	0	0	0	10	15	0	0	0	0	12	0	0	0	0	0	0	0	0	0	0	0	0	0	0	d__Bacteria; p__Firmicutes; c__Clostridia; o__Clostridiales; f__Lachnospiraceae; g__unidentified_Lachnospiraceae; s__unidentified_Lachnospiraceae
ASV_489	0	0	0	0	0	0	0	1	0	0	0	0	0	0	0	0	0	0	0	0	0	0	0	0	0	0	0	0	0	0	d__Bacteria; p__Verrucomicrobia; c__Verrucomicrobiae; o__Verrucomicrobiales; f__Verrucomicrobiaceae; g__Akkermansia; s__Akkermansia_muciniphila
ASV_10999	0	20	28	0	0	0	0	0	0	0	0	40	0	18	14	8	0	0	0	8	0	0	0	0	0	0	0	0	0	0	d__Bacteria; p__Firmicutes; c__Clostridia; o__Clostridiales; f__Ruminococcaceae; g__unidentified_Ruminococcaceae; s__unidentified_Ruminococcaceae
ASV_3512	119	0	0	0	7	0	0	0	0	56	0	0	22	11	18	6	0	0	0	0	0	11	0	0	0	0	0	0	36	0	d__Bacteria; p__Firmicutes; c__Clostridia; o__Clostridiales; f__Clostridiaceae; g__Clostridium; s__unidentified_Clostridium
ASV_5978	0	39	87	0	0	0	0	0	0	0	0	0	0	0	0	0	69	0	0	0	0	0	0	0	0	0	0	0	0	0	d__Bacteria; p__Firmicutes; c__Clostridia; o__Clostridiales; f__Ruminococcaceae; g__Faecalibacterium; s__Faecalibacterium_prausnitzii
ASV_7535	0	0	0	0	0	0	0	0	0	0	0	0	0	190	0	0	0	0	0	0	0	0	0	0	0	0	0	0	0	0	d__Bacteria; p__Firmicutes; c__Clostridia; o__Clostridiales; f__Ruminococcaceae; g__Faecalibacterium; s__Faecalibacterium_prausnitzii
ASV_3506	0	1	0	0	0	0	4	0	1	0	1	3	4	3	2	0	0	0	2	1	0	4	3	2	8	0	39	68	0	11	d__Bacteria; p__Bacteroidetes; c__Bacteroidia; o__Bacteroidales; f__Bacteroidaceae; g__Bacteroides; s__unidentified_Bacteroides
ASV_4962	0	0	0	0	0	0	0	0	0	69	0	0	0	0	0	75	0	0	0	0	0	0	28	0	0	0	29	34	0	0	d__Bacteria; p__Bacteroidetes; c__Bacteroidia; o__Bacteroidales; f__Bacteroidaceae; g__Bacteroides; s__unidentified_Bacteroides
ASV_577	0	0	0	0	0	0	0	0	0	0	0	0	0	0	0	0	0	0	0	0	0	0	0	0	0	0	0	0	304	0	d__Bacteria; p__Firmicutes; c__Erysipelotrichi; o__Erysipelotrichales; f__Erysipelotrichaceae; g__unidentified_Erysipelotrichaceae; s__unidentified_Erysipelotrichaceae
ASV_1506	0	0	0	0	0	0	0	0	0	0	0	0	0	0	0	0	219	0	0	0	0	0	0	0	0	0	0	0	0	0	d__Bacteria; p__Firmicutes; c__Clostridia; o__Clostridiales; f__Veillonellaceae; g__Megasphaera; s__unidentified_Megasphaera
ASV_15084	0	0	0	0	0	15	0	21	17	0	0	0	0	0	0	0	0	0	0	0	17	0	0	0	0	0	12	9	0	0	d__Bacteria; p__Proteobacteria; c__Gammaproteobacteria; o__Enterobacteriales; f__Enterobacteriaceae; g__unclassified_Enterobacteriaceae; s__unclassified_Enterobacteriaceae
ASV_7572	0	0	0	0	0	0	0	0	0	0	0	0	0	0	0	0	0	221	0	0	0	0	0	0	0	0	0	0	0	0	d__Bacteria; p__Bacteroidetes; c__Bacteroidia; o__Bacteroidales; f__Porphyromonadaceae; g__Parabacteroides; s__Parabacteroides_distasonis
ASV_13776	0	0	0	23	0	0	0	0	0	0	0	0	0	0	0	0	0	0	0	0	0	0	0	0	0	0	0	0	0	0	d__Bacteria; p__Firmicutes; c__Clostridia; o__Clostridiales; f__Lachnospiraceae; g__Roseburia; s__unclassified_Roseburia
ASV_9199	0	30	71	0	0	0	0	0	0	28	0	0	0	0	0	0	22	0	0	0	0	0	0	0	0	5	6	0	64	0	d__Bacteria; p__Firmicutes; c__Clostridia; o__Clostridiales; f__Veillonellaceae; g__Veillonella; s__Veillonella_dispar
ASV_14451	0	0	0	0	0	0	0	0	0	0	0	0	0	0	0	0	206	0	0	0	0	0	0	0	0	0	0	0	0	0	d__Bacteria; p__Firmicutes; c__Clostridia; o__Clostridiales; f__Veillonellaceae; g__Mitsuokella; s__unidentified_Mitsuokella
ASV_1658	0	0	0	9	0	0	0	0	0	0	0	4	0	2	14	0	0	0	0	0	7	0	11	25	11	0	0	0	0	24	d__Bacteria; p__Firmicutes; c__Clostridia; o__Clostridiales; f__Ruminococcaceae; g__Ruminococcus; s__unidentified_Ruminococcus
ASV_15865	18	0	0	10	0	8	12	6	14	0	12	0	0	0	0	0	32	0	41	0	0	12	0	0	0	0	0	0	0	0	d__Bacteria; p__Firmicutes; c__Bacilli; o__Lactobacillales; f__Streptococcaceae; g__Streptococcus; s__unidentified_Streptococcus
ASV_12238	0	0	0	0	0	0	0	0	0	7	0	28	0	0	35	18	0	0	0	0	0	0	0	0	0	0	0	0	0	0	d__Bacteria; p__Firmicutes; c__Clostridia; o__Clostridiales; f__Lachnospiraceae; g__Coprococcus; s__unidentified_Coprococcus
ASV_4799	0	35	85	0	0	19	0	0	0	0	0	0	0	0	0	0	0	0	0	0	0	0	0	0	0	0	0	0	0	0	d__Bacteria; p__Firmicutes; c__Clostridia; o__Clostridiales; f__unidentified_Clostridiales; g__unidentified_Clostridiales; s__unidentified_Clostridiales
ASV_11452	85	0	0	0	11	0	0	0	0	0	0	0	0	0	0	0	0	42	0	21	0	0	0	0	0	0	0	0	39	0	d__Bacteria; p__Firmicutes; c__Clostridia; o__Clostridiales; f__Lachnospiraceae; g__Coprococcus; s__unidentified_Coprococcus
ASV_7102	0	0	0	0	0	0	0	0	0	0	0	0	0	0	227	0	0	0	0	0	0	0	0	0	0	0	0	0	0	0	d__Bacteria; p__Firmicutes; c__Clostridia; o__Clostridiales; f__unidentified_Clostridiales; g__unidentified_Clostridiales; s__unidentified_Clostridiales
ASV_15143	0	23	47	0	0	6	0	0	0	0	0	0	0	0	0	0	0	0	0	0	0	0	0	0	0	0	0	0	0	0	d__Bacteria; p__Firmicutes; c__Clostridia; o__Clostridiales; f__Ruminococcaceae; g__unidentified_Ruminococcaceae; s__unidentified_Ruminococcaceae
ASV_4798	312	0	0	26	0	0	0	0	0	0	0	0	0	0	0	0	0	0	0	0	0	0	0	0	0	0	0	0	0	0	d__Bacteria; p__Firmicutes; c__Clostridia; o__Clostridiales; f__Lachnospiraceae; g__Blautia; s__unidentified_Blautia
ASV_2170	0	0	0	0	0	0	0	0	0	0	0	0	0	70	0	0	0	0	75	0	0	0	0	0	0	0	0	0	0	0	d__Bacteria; p__Firmicutes; c__Clostridia; o__Clostridiales; f__Lachnospiraceae; g__Blautia; s__unidentified_Blautia
ASV_2308	0	0	0	14	0	0	0	0	0	0	0	0	0	0	0	0	0	0	0	0	0	0	0	0	0	0	0	0	0	0	d__Bacteria; p__Bacteroidetes; c__Bacteroidia; o__Bacteroidales; f__Rikenellaceae; g__unidentified_Rikenellaceae; s__unidentified_Rikenellaceae
ASV_1545	0	0	0	0	0	10	0	0	0	0	13	48	5	0	0	0	0	0	0	0	0	0	0	0	42	0	0	0	0	7	d__Bacteria; p__Actinobacteria; c__Coriobacteriia; o__Coriobacteriales; f__Coriobacteriaceae; g__Adlercreutzia; s__unidentified_Adlercreutzia
ASV_8365	0	50	114	0	0	0	0	0	13	0	0	0	0	0	0	0	0	0	0	0	0	0	0	0	0	0	0	0	0	0	d__Bacteria; p__Bacteroidetes; c__Bacteroidia; o__Bacteroidales; f__[Odoribacteraceae]; g__Butyricimonas; s__unidentified_Butyricimonas
ASV_3732	0	0	0	0	0	0	0	0	0	0	0	0	0	0	0	0	0	0	0	0	0	0	0	0	0	0	218	125	0	0	d__Bacteria; p__Proteobacteria; c__Deltaproteobacteria; o__Desulfovibrionales; f__Desulfovibrionaceae; g__Desulfovibrio; s__Desulfovibrio_D168
ASV_15591	0	0	0	0	0	208	0	0	0	0	0	0	0	0	0	0	0	0	0	0	0	0	0	0	0	0	0	0	0	0	d__Bacteria; p__Bacteroidetes; c__Bacteroidia; o__Bacteroidales; f__Prevotellaceae; g__Prevotella; s__Prevotella_copri
ASV_7501	0	0	0	0	0	0	0	0	0	0	0	0	0	0	0	0	0	0	0	0	0	244	0	0	0	0	0	0	0	0	d__Bacteria; p__Firmicutes; c__Clostridia; o__Clostridiales; f__Lachnospiraceae; g__Blautia; s__unidentified_Blautia
ASV_1234	0	0	0	0	0	0	0	0	0	0	0	0	0	0	0	0	0	0	0	0	0	0	0	0	0	0	169	103	0	0	d__Bacteria; p__Firmicutes; c__Clostridia; o__Clostridiales; f__Lachnospiraceae; g__[Ruminococcus]; s__[Ruminococcus]_torques
ASV_12978	0	0	0	0	0	0	0	0	0	0	0	0	0	0	0	0	0	0	0	0	0	68	0	0	66	0	0	0	0	0	d__Bacteria; p__Firmicutes; c__Clostridia; o__Clostridiales; f__Lachnospiraceae; g__unidentified_Lachnospiraceae; s__unidentified_Lachnospiraceae
ASV_1476	0	214	0	0	0	0	0	0	0	0	0	0	0	0	0	0	0	0	0	0	0	0	0	0	0	0	0	0	0	0	d__Bacteria; p__Firmicutes; c__Clostridia; o__Clostridiales; f__Ruminococcaceae; g__Ruminococcus; s__unclassified_Ruminococcus
ASV_8641	0	0	0	0	0	0	0	0	0	39	0	0	0	0	0	0	0	89	0	77	0	0	0	0	0	0	0	0	43	0	d__Bacteria; p__Firmicutes; c__Clostridia; o__Clostridiales; f__Lachnospiraceae; g__unidentified_Lachnospiraceae; s__unidentified_Lachnospiraceae
ASV_7911	0	14	32	0	0	0	0	0	0	0	0	38	0	18	0	10	0	0	0	0	0	0	0	0	0	0	0	0	0	10	d__Bacteria; p__Firmicutes; c__Clostridia; o__Clostridiales; f__Ruminococcaceae; g__Oscillospira; s__unidentified_Oscillospira
ASV_2700	0	0	12	28	0	4	0	40	6	4	7	0	4	0	0	4	0	0	5	0	18	1	7	0	0	0	0	0	0	0	d__Bacteria; p__Firmicutes; c__Clostridia; o__Clostridiales; f__Lachnospiraceae; g__Roseburia; s__unclassified_Roseburia
ASV_5446	0	0	0	0	0	215	0	0	0	0	0	0	0	0	0	0	0	0	0	0	0	0	0	0	0	0	0	0	0	0	d__Bacteria; p__Bacteroidetes; c__Bacteroidia; o__Bacteroidales; f__[Paraprevotellaceae]; g__[Prevotella]; s__unidentified_[Prevotella]
ASV_12920	0	0	0	0	0	0	0	0	0	0	0	274	0	0	0	0	0	0	0	0	0	0	0	0	0	0	0	0	0	0	d__Bacteria; p__Firmicutes; c__Clostridia; o__Clostridiales; f__unidentified_Clostridiales; g__unidentified_Clostridiales; s__unidentified_Clostridiales
ASV_7130	0	4	0	0	0	0	14	2	0	0	0	11	5	7	0	4	0	0	0	0	0	1	1	1	0	46	11	6	28	3	d__Bacteria; p__Bacteroidetes; c__Bacteroidia; o__Bacteroidales; f__Bacteroidaceae; g__Bacteroides; s__unclassified_Bacteroides
ASV_1091	0	13	0	0	0	0	0	0	0	0	0	0	0	0	0	0	0	205	0	0	0	0	0	0	0	0	0	0	0	0	d__Bacteria; p__Proteobacteria; c__Betaproteobacteria; o__Burkholderiales; f__Alcaligenaceae; g__Sutterella; s__unidentified_Sutterella
ASV_10736	0	0	0	0	0	0	0	24	0	19	12	0	0	0	0	9	0	15	0	39	20	0	0	0	0	0	0	0	6	0	d__Bacteria; p__Firmicutes; c__Clostridia; o__Clostridiales; f__Lachnospiraceae; g__[Ruminococcus]; s__unidentified_[Ruminococcus]
ASV_6853	0	0	0	0	0	0	0	0	0	0	0	0	0	0	0	0	0	0	0	0	0	0	0	0	0	0	112	100	0	0	d__Bacteria; p__Firmicutes; c__Clostridia; o__Clostridiales; f__Lachnospiraceae; g__[Ruminococcus]; s__unidentified_[Ruminococcus]
ASV_5591	0	0	0	0	0	0	36	0	0	0	0	0	0	0	0	0	0	0	0	0	0	0	0	0	0	0	0	0	0	109	d__Bacteria; p__Firmicutes; c__Clostridia; o__Clostridiales; f__Ruminococcaceae; g__Faecalibacterium; s__Faecalibacterium_prausnitzii
ASV_2395	0	6	7	0	0	13	0	0	0	0	0	0	50	0	0	0	0	0	19	0	0	0	0	0	31	0	0	0	0	0	d__Bacteria; p__Firmicutes; c__Clostridia; o__Clostridiales; f__Lachnospiraceae; g__Lachnospira; s__unidentified_Lachnospira
ASV_780	0	0	0	0	0	0	0	0	0	0	0	0	0	0	0	0	36	0	0	0	0	0	0	0	0	0	0	0	0	0	d__Bacteria; p__Firmicutes; c__Clostridia; o__Clostridiales; f__Lachnospiraceae; g__Blautia; s__unidentified_Blautia
ASV_7591	0	0	0	0	0	0	0	2	0	0	0	0	11	0	0	0	0	0	0	0	0	3	1	0	0	0	3	2	0	0	d__Bacteria; p__Proteobacteria; c__Gammaproteobacteria; o__Enterobacteriales; f__Enterobacteriaceae; g__unclassified_Enterobacteriaceae; s__unclassified_Enterobacteriaceae
ASV_1460	0	15	0	0	0	0	0	0	0	0	0	0	0	0	0	0	0	17	65	0	12	0	4	0	0	0	0	0	0	0	d__Bacteria; p__Firmicutes; c__Clostridia; o__Clostridiales; f__Ruminococcaceae; g__Faecalibacterium; s__Faecalibacterium_prausnitzii
ASV_15402	161	0	0	0	0	0	0	0	0	0	0	0	0	0	0	0	0	0	0	0	0	117	0	0	0	0	0	0	0	0	d__Bacteria; p__Firmicutes; c__Clostridia; o__Clostridiales; f__Lachnospiraceae; g__Clostridium; s__Clostridium_clostridioforme
ASV_10982	0	0	0	0	0	15	0	0	25	0	0	0	31	0	0	0	0	0	21	0	0	0	12	0	0	0	0	0	0	0	d__Bacteria; p__Firmicutes; c__Clostridia; o__Clostridiales; f__Lachnospiraceae; g__Lachnospira; s__unidentified_Lachnospira
ASV_2597	39	0	0	0	0	50	0	0	0	0	19	0	0	0	0	15	0	0	0	0	0	0	78	0	0	0	0	0	0	0	d__Bacteria; p__Firmicutes; c__Clostridia; o__Clostridiales; f__Lachnospiraceae; g__unidentified_Lachnospiraceae; s__unidentified_Lachnospiraceae
ASV_13850	0	2	6	0	0	30	0	0	0	0	0	0	0	0	0	0	0	173	0	0	0	0	0	0	0	0	0	0	0	0	d__Bacteria; p__Proteobacteria; c__Betaproteobacteria; o__Burkholderiales; f__Alcaligenaceae; g__Sutterella; s__unidentified_Sutterella
ASV_3517	0	71	126	0	0	0	0	0	0	0	0	0	0	0	0	0	0	0	0	0	0	0	0	0	0	0	0	0	0	0	d__Bacteria; p__Bacteroidetes; c__Bacteroidia; o__Bacteroidales; f__[Paraprevotellaceae]; g__unidentified_[Paraprevotellaceae]; s__unidentified_[Paraprevotellaceae]
ASV_13030	0	0	0	0	0	0	177	0	0	0	0	0	0	0	0	0	0	0	0	0	0	0	0	0	0	0	0	0	0	0	d__Bacteria; p__Bacteroidetes; c__Bacteroidia; o__Bacteroidales; f__Bacteroidaceae; g__Bacteroides; s__unidentified_Bacteroides
ASV_5795	0	0	0	0	0	0	0	0	0	0	4	17	0	0	0	0	0	0	0	0	0	0	0	0	0	0	0	0	0	0	d__Bacteria; p__Bacteroidetes; c__Bacteroidia; o__Bacteroidales; f__Bacteroidaceae; g__Bacteroides; s__unidentified_Bacteroides
ASV_5700	0	47	148	0	11	0	0	0	0	0	0	0	0	0	0	0	0	0	0	0	0	0	0	0	0	0	0	0	0	0	d__Bacteria; p__Bacteroidetes; c__Bacteroidia; o__Bacteroidales; f__S24-7; g__unidentified_S24-7; s__unidentified_S24-7
ASV_10253	0	0	0	0	0	0	0	0	0	0	0	0	0	0	0	0	0	0	0	0	0	0	0	0	0	185	0	0	0	0	d__Bacteria; p__Firmicutes; c__Clostridia; o__Clostridiales; f__Veillonellaceae; g__Veillonella; s__unclassified_Veillonella
ASV_11874	0	0	35	0	0	0	0	0	0	0	0	16	0	31	0	10	0	0	0	0	0	0	9	0	0	0	0	0	0	0	d__Bacteria; p__Firmicutes; c__Clostridia; o__Clostridiales; f__Lachnospiraceae; g__unidentified_Lachnospiraceae; s__unidentified_Lachnospiraceae
ASV_15956	0	0	0	0	0	0	0	14	0	0	0	0	0	0	0	0	13	84	0	0	16	0	0	0	0	0	18	19	0	0	d__Bacteria; p__Proteobacteria; c__Gammaproteobacteria; o__Enterobacteriales; f__Enterobacteriaceae; g__unclassified_Enterobacteriaceae; s__unclassified_Enterobacteriaceae
ASV_5091	0	0	0	0	0	0	0	0	0	0	0	0	0	0	0	0	0	0	0	0	0	0	0	0	0	0	49	40	0	0	d__Bacteria; p__Proteobacteria; c__Gammaproteobacteria; o__Enterobacteriales; f__Enterobacteriaceae; g__unclassified_Enterobacteriaceae; s__unclassified_Enterobacteriaceae
ASV_4418	0	0	0	0	0	0	0	0	0	0	0	0	0	0	0	0	0	0	0	0	0	225	0	0	0	0	0	0	0	0	d__Bacteria; p__Firmicutes; c__Clostridia; o__Clostridiales; f__Ruminococcaceae; g__Faecalibacterium; s__Faecalibacterium_prausnitzii
ASV_407	0	0	0	0	17	0	0	0	0	0	0	34	0	0	0	0	0	0	0	34	0	0	0	0	25	0	0	0	0	37	d__Bacteria; p__Firmicutes; c__Clostridia; o__Clostridiales; f__Ruminococcaceae; g__Butyricicoccus; s__Butyricicoccus_pullicaecorum
ASV_10012	11	0	22	24	16	22	0	0	0	0	12	10	13	10	0	9	0	0	0	0	0	0	0	0	0	0	0	0	0	15	d__Bacteria; p__Firmicutes; c__Clostridia; o__Clostridiales; f__Lachnospiraceae; g__unidentified_Lachnospiraceae; s__unidentified_Lachnospiraceae
ASV_2490	0	10	13	0	0	109	0	0	0	0	0	0	7	0	0	0	0	0	0	0	0	0	0	0	0	0	0	0	0	0	d__Bacteria; p__Firmicutes; c__Clostridia; o__Clostridiales; f__Lachnospiraceae; g__unidentified_Lachnospiraceae; s__unidentified_Lachnospiraceae
ASV_8988	0	0	0	0	0	0	0	0	7	15	0	0	0	0	10	0	0	0	0	0	0	0	0	0	0	0	57	67	0	0	d__Bacteria; p__Firmicutes; c__Clostridia; o__Clostridiales; f__Ruminococcaceae; g__Oscillospira; s__unidentified_Oscillospira
ASV_14097	0	2	0	2	0	0	0	0	0	14	0	21	0	0	5	18	0	6	0	2	0	3	0	0	3	0	27	17	22	1	d__Bacteria; p__Bacteroidetes; c__Bacteroidia; o__Bacteroidales; f__Bacteroidaceae; g__Bacteroides; s__unidentified_Bacteroides
ASV_4481	0	0	0	0	0	0	0	118	0	0	0	0	0	0	0	0	0	0	0	0	0	0	0	0	0	0	0	0	0	0	d__Bacteria; p__Bacteroidetes; c__Bacteroidia; o__Bacteroidales; f__Bacteroidaceae; g__Bacteroides; s__unidentified_Bacteroides
ASV_12518	0	0	22	0	0	8	0	0	9	0	0	0	0	32	0	25	0	0	0	0	0	0	0	0	36	0	0	0	0	0	d__Bacteria; p__Firmicutes; c__Clostridia; o__Clostridiales; f__Ruminococcaceae; g__unidentified_Ruminococcaceae; s__unidentified_Ruminococcaceae
ASV_8385	0	73	0	0	0	0	0	0	0	0	0	0	0	0	0	0	0	0	0	0	0	0	0	0	0	120	0	0	0	0	d__Bacteria; p__Firmicutes; c__Clostridia; o__Clostridiales; f__Lachnospiraceae; g__[Ruminococcus]; s__unidentified_[Ruminococcus]
ASV_7564	0	0	0	0	0	184	0	0	0	0	0	0	0	0	0	0	0	0	0	0	0	0	0	0	0	0	0	0	0	0	d__Bacteria; p__Bacteroidetes; c__Bacteroidia; o__Bacteroidales; f__Prevotellaceae; g__Prevotella; s__Prevotella_copri
ASV_6598	0	0	0	0	0	0	0	0	0	0	0	96	0	39	0	0	0	0	0	10	0	0	0	0	0	0	0	0	0	0	d__Bacteria; p__Firmicutes; c__Clostridia; o__Clostridiales; f__Ruminococcaceae; g__unclassified_Ruminococcaceae; s__unclassified_Ruminococcaceae
ASV_13251	0	0	0	0	69	0	0	0	0	0	0	0	46	28	0	0	0	0	0	0	0	0	0	0	0	0	0	0	0	0	d__Bacteria; p__Firmicutes; c__Clostridia; o__Clostridiales; f__Lachnospiraceae; g__unclassified_Lachnospiraceae; s__unclassified_Lachnospiraceae
ASV_10632	0	46	57	0	0	0	0	0	51	0	0	0	0	0	0	0	0	0	0	0	0	0	0	0	0	0	0	0	0	32	d__Bacteria; p__Firmicutes; c__Clostridia; o__Clostridiales; f__Ruminococcaceae; g__unidentified_Ruminococcaceae; s__unidentified_Ruminococcaceae
ASV_6223	0	0	0	0	0	0	0	0	0	0	3	0	12	0	0	0	0	7	3	0	0	9	0	0	0	0	38	46	0	0	d__Bacteria; p__Actinobacteria; c__Coriobacteriia; o__Coriobacteriales; f__Coriobacteriaceae; g__Eggerthella; s__Eggerthella_lenta
ASV_3832	0	20	20	0	0	0	0	0	0	0	0	0	0	0	0	109	0	0	0	0	9	0	0	0	0	0	0	0	0	0	d__Bacteria; p__Firmicutes; c__Clostridia; o__Clostridiales; f__unidentified_Clostridiales; g__unidentified_Clostridiales; s__unidentified_Clostridiales
ASV_12277	0	0	0	0	0	0	0	0	0	0	0	0	0	0	0	0	39	153	0	0	0	0	0	0	0	0	0	0	0	0	d__Bacteria; p__Bacteroidetes; c__Bacteroidia; o__Bacteroidales; f__S24-7; g__unidentified_S24-7; s__unidentified_S24-7
ASV_1516	38	0	0	0	0	0	0	0	0	0	0	0	0	0	21	0	0	0	0	8	0	0	0	0	0	0	0	0	0	0	d__Bacteria; p__Firmicutes; c__Clostridia; o__Clostridiales; f__unidentified_Clostridiales; g__unidentified_Clostridiales; s__unidentified_Clostridiales
ASV_15415	0	0	0	0	0	0	0	0	0	0	0	0	0	0	0	0	0	0	0	0	0	48	0	0	0	0	0	0	0	0	d__Bacteria; p__Proteobacteria; c__Gammaproteobacteria; o__Enterobacteriales; f__Enterobacteriaceae; g__unclassified_Enterobacteriaceae; s__unclassified_Enterobacteriaceae
ASV_10786	0	30	0	0	0	0	0	0	0	0	0	0	0	0	0	0	11	0	0	0	0	0	0	19	26	0	0	0	0	0	d__Bacteria; p__Bacteroidetes; c__Bacteroidia; o__Bacteroidales; f__Porphyromonadaceae; g__Parabacteroides; s__Parabacteroides_distasonis
ASV_1458	0	0	0	0	0	0	0	0	0	0	0	166	0	0	0	0	0	0	0	9	0	0	5	0	59	0	0	0	0	0	d__Bacteria; p__Verrucomicrobia; c__Verrucomicrobiae; o__Verrucomicrobiales; f__Verrucomicrobiaceae; g__Akkermansia; s__Akkermansia_muciniphila
ASV_8972	0	0	18	0	0	0	0	39	0	0	0	0	0	0	0	0	0	32	0	0	0	0	0	0	0	39	0	0	0	0	d__Bacteria; p__Firmicutes; c__Clostridia; o__Clostridiales; f__Veillonellaceae; g__Dialister; s__unidentified_Dialister
ASV_142	0	0	0	0	0	0	0	0	0	0	0	0	0	163	0	0	0	0	0	0	0	0	0	0	0	0	0	0	0	0	d__Bacteria; p__Bacteroidetes; c__Bacteroidia; o__Bacteroidales; f__Prevotellaceae; g__Prevotella; s__unidentified_Prevotella
ASV_9022	0	0	0	0	0	0	0	0	7	0	0	0	17	0	0	27	0	0	0	0	0	11	0	18	0	0	0	0	0	0	d__Bacteria; p__Firmicutes; c__Clostridia; o__Clostridiales; f__Lachnospiraceae; g__unidentified_Lachnospiraceae; s__unidentified_Lachnospiraceae
ASV_14429	0	0	0	0	0	0	0	23	0	0	0	0	0	0	0	0	0	0	0	0	0	0	0	0	0	0	0	0	0	0	d__Bacteria; p__Proteobacteria; c__Gammaproteobacteria; o__Enterobacteriales; f__Enterobacteriaceae; g__unclassified_Enterobacteriaceae; s__unclassified_Enterobacteriaceae
ASV_14945	0	53	109	0	0	0	0	0	0	0	0	0	0	0	0	0	0	0	0	0	0	0	0	0	0	0	0	0	0	0	d__Bacteria; p__Firmicutes; c__Clostridia; o__Clostridiales; f__Ruminococcaceae; g__unidentified_Ruminococcaceae; s__unidentified_Ruminococcaceae
ASV_13379	0	0	0	0	0	0	0	0	0	0	0	0	0	0	181	0	0	0	0	0	0	0	0	0	0	0	0	0	0	0	d__Bacteria; p__Firmicutes; c__Clostridia; o__Clostridiales; f__Ruminococcaceae; g__Faecalibacterium; s__Faecalibacterium_prausnitzii
ASV_8061	0	39	140	0	0	0	0	0	0	0	0	0	0	0	0	0	0	0	0	0	0	0	0	0	0	0	0	0	0	0	d__Bacteria; p__Firmicutes; c__Clostridia; o__Clostridiales; f__Ruminococcaceae; g__Faecalibacterium; s__Faecalibacterium_prausnitzii
ASV_13808	197	0	0	0	0	0	50	0	0	0	0	0	0	0	0	0	0	0	0	0	0	0	0	1	0	0	0	0	0	0	d__Bacteria; p__Firmicutes; c__Clostridia; o__Clostridiales; f__Ruminococcaceae; g__Faecalibacterium; s__Faecalibacterium_prausnitzii
ASV_6664	22	17	50	0	20	0	0	0	8	2	0	0	0	0	0	0	0	0	0	0	0	0	0	0	0	0	0	0	0	6	d__Bacteria; p__Firmicutes; c__Clostridia; o__Clostridiales; f__Ruminococcaceae; g__unclassified_Ruminococcaceae; s__unclassified_Ruminococcaceae
ASV_10577	0	0	0	0	0	0	0	0	0	0	0	0	0	0	0	0	0	0	0	0	0	198	0	0	0	0	0	0	0	0	d__Bacteria; p__Firmicutes; c__Clostridia; o__Clostridiales; f__Lachnospiraceae; g__Blautia; s__unidentified_Blautia
ASV_10166	0	0	0	0	0	0	0	0	0	0	0	0	0	0	0	0	0	193	0	0	0	0	0	0	0	0	0	0	0	0	d__Bacteria; p__Firmicutes; c__Clostridia; o__Clostridiales; f__Lachnospiraceae; g__[Ruminococcus]; s__unidentified_[Ruminococcus]
ASV_8545	0	0	0	0	0	0	0	0	0	0	0	0	0	146	0	0	0	0	0	0	0	0	0	0	0	0	0	0	0	0	d__Bacteria; p__Bacteroidetes; c__Bacteroidia; o__Bacteroidales; f__Prevotellaceae; g__Prevotella; s__unidentified_Prevotella
ASV_4877	0	0	0	5	2	3	6	3	0	9	1	0	0	9	4	1	14	3	0	7	3	9	0	0	0	6	0	0	11	0	d__Bacteria; p__TM7; c__TM7-3; o__unidentified_TM7-3; f__unidentified_TM7-3; g__unidentified_TM7-3; s__unidentified_TM7-3
ASV_13207	0	43	130	0	0	0	0	0	0	0	0	0	0	0	0	0	0	0	0	0	0	0	0	0	0	0	0	0	0	0	d__Bacteria; p__Bacteroidetes; c__Bacteroidia; o__Bacteroidales; f__S24-7; g__unidentified_S24-7; s__unidentified_S24-7
ASV_4616	0	0	0	0	0	0	0	0	0	0	0	0	0	0	0	0	0	0	0	0	0	0	0	211	0	0	0	0	0	0	d__Bacteria; p__Bacteroidetes; c__Bacteroidia; o__Bacteroidales; f__Bacteroidaceae; g__Bacteroides; s__Bacteroides_plebeius
ASV_9546	0	0	0	0	0	0	0	0	0	0	0	0	0	0	184	0	0	0	0	0	0	0	0	0	0	0	0	0	0	0	d__Bacteria; p__Firmicutes; c__Clostridia; o__Clostridiales; f__Ruminococcaceae; g__Faecalibacterium; s__Faecalibacterium_prausnitzii
ASV_11471	4	0	0	0	0	0	10	30	0	39	0	0	0	0	0	0	0	0	0	0	0	0	0	49	0	0	0	0	39	0	d__Bacteria; p__Firmicutes; c__Clostridia; o__Clostridiales; f__Lachnospiraceae; g__[Ruminococcus]; s__[Ruminococcus]_gnavus
ASV_7456	0	0	0	0	0	0	0	0	0	0	0	0	0	0	0	152	0	0	0	0	0	0	0	0	0	0	0	0	0	0	d__Bacteria; p__Firmicutes; c__Clostridia; o__Clostridiales; f__Ruminococcaceae; g__Ruminococcus; s__Ruminococcus_albus
ASV_1818	0	1	0	16	0	0	0	0	0	0	30	0	0	0	0	0	0	0	0	0	0	0	0	111	0	0	2	0	0	6	d__Bacteria; p__Bacteroidetes; c__Bacteroidia; o__Bacteroidales; f__Bacteroidaceae; g__Bacteroides; s__unclassified_Bacteroides
ASV_11149	0	0	0	0	0	0	0	0	0	0	0	0	0	0	0	0	139	0	0	0	0	0	0	0	0	0	0	0	0	0	d__Bacteria; p__Bacteroidetes; c__Bacteroidia; o__Bacteroidales; f__Prevotellaceae; g__Prevotella; s__Prevotella_stercorea
ASV_12773	0	0	0	0	0	0	0	0	0	0	0	0	0	0	0	0	0	0	0	0	0	0	0	0	182	0	0	0	0	0	d__Bacteria; p__Proteobacteria; c__Deltaproteobacteria; o__Desulfovibrionales; f__Desulfovibrionaceae; g__Desulfovibrio; s__unidentified_Desulfovibrio
ASV_10956	9	5	0	0	0	0	32	0	0	0	1	0	2	1	0	2	0	0	0	0	0	0	4	0	2	0	7	13	0	0	d__Bacteria; p__Bacteroidetes; c__Bacteroidia; o__Bacteroidales; f__Bacteroidaceae; g__Bacteroides; s__unclassified_Bacteroides
ASV_2595	0	0	0	0	0	0	0	0	0	0	0	0	0	0	0	0	0	0	0	0	0	0	177	0	0	0	0	0	0	0	d__Bacteria; p__Firmicutes; c__Clostridia; o__Clostridiales; f__Ruminococcaceae; g__Faecalibacterium; s__Faecalibacterium_prausnitzii
ASV_6566	0	1	1	0	0	0	87	0	0	0	0	0	36	9	0	0	0	0	0	0	0	0	16	8	1	0	0	0	0	0	d__Bacteria; p__Bacteroidetes; c__Bacteroidia; o__Bacteroidales; f__Bacteroidaceae; g__Bacteroides; s__unidentified_Bacteroides
ASV_12645	0	0	0	0	0	0	0	0	0	0	0	0	0	0	0	0	0	0	0	0	0	0	0	0	0	0	98	114	0	0	d__Bacteria; p__Firmicutes; c__Clostridia; o__Clostridiales; f__Lachnospiraceae; g__Dorea; s__unidentified_Dorea
ASV_11887	0	0	0	0	0	0	0	0	0	0	0	54	0	0	0	0	0	0	0	0	0	0	0	0	0	0	0	0	0	0	d__Bacteria; p__Firmicutes; c__Clostridia; o__Clostridiales; f__unidentified_Clostridiales; g__unidentified_Clostridiales; s__unidentified_Clostridiales
ASV_12729	0	52	96	0	0	0	0	0	0	0	0	0	0	0	0	0	0	0	0	0	0	0	0	0	0	0	0	0	0	0	d__Bacteria; p__Firmicutes; c__Clostridia; o__Clostridiales; f__Ruminococcaceae; g__Oscillospira; s__unidentified_Oscillospira
ASV_6470	0	0	0	21	0	20	0	17	35	0	25	0	0	0	0	0	0	0	0	0	11	0	0	0	0	0	0	0	0	0	d__Bacteria; p__Firmicutes; c__Clostridia; o__Clostridiales; f__Lachnospiraceae; g__Dorea; s__Dorea_longicatena
ASV_14029	0	0	0	0	0	0	0	0	0	0	0	0	159	0	0	0	0	0	0	0	0	0	0	0	0	0	0	0	0	0	d__Bacteria; p__Firmicutes; c__Clostridia; o__Clostridiales; f__Lachnospiraceae; g__Roseburia; s__unclassified_Roseburia
ASV_637	0	0	0	0	0	0	0	0	0	0	0	0	0	0	0	0	0	0	0	0	0	0	0	0	0	0	0	0	0	25	d__Bacteria; p__Bacteroidetes; c__Bacteroidia; o__Bacteroidales; f__Rikenellaceae; g__Alistipes; s__Alistipes_finegoldii
ASV_15515	0	0	0	0	0	0	0	0	0	0	0	0	0	0	0	0	6	145	0	0	0	0	0	0	0	0	0	0	0	19	d__Bacteria; p__Proteobacteria; c__Betaproteobacteria; o__Burkholderiales; f__Alcaligenaceae; g__Sutterella; s__unidentified_Sutterella
ASV_7368	0	0	0	0	0	0	0	0	0	0	0	0	0	0	0	0	0	0	0	0	0	0	80	0	0	0	0	0	0	0	d__Bacteria; p__Firmicutes; c__Clostridia; o__Clostridiales; f__Lachnospiraceae; g__unidentified_Lachnospiraceae; s__unidentified_Lachnospiraceae
ASV_9183	12	0	36	0	29	0	0	0	11	0	0	0	0	0	0	0	0	0	0	0	0	0	0	0	0	0	0	0	0	0	d__Bacteria; p__Firmicutes; c__Clostridia; o__Clostridiales; f__Ruminococcaceae; g__unclassified_Ruminococcaceae; s__unclassified_Ruminococcaceae
ASV_7819	0	0	0	0	0	0	0	0	0	0	0	0	0	0	0	0	0	0	0	0	0	0	0	0	0	0	106	69	0	0	d__Bacteria; p__Firmicutes; c__Bacilli; o__Lactobacillales; f__Lactobacillaceae; g__Lactobacillus; s__Lactobacillus_ruminis
ASV_14531	0	15	0	2	7	0	0	0	0	0	0	0	0	0	13	0	0	0	1	0	0	0	0	73	0	0	0	0	0	48	d__Bacteria; p__Firmicutes; c__Clostridia; o__Clostridiales; f__unidentified_Clostridiales; g__unidentified_Clostridiales; s__unidentified_Clostridiales
ASV_1523	0	0	0	141	0	0	0	0	0	0	0	0	0	0	0	0	0	0	0	0	0	0	0	0	0	0	0	0	0	0	d__Bacteria; p__Firmicutes; c__Clostridia; o__Clostridiales; f__Lachnospiraceae; g__Dorea; s__Dorea_longicatena
ASV_1306	0	0	0	0	0	0	0	18	10	0	29	0	23	0	0	0	0	0	0	0	0	0	0	0	0	0	0	0	0	0	d__Bacteria; p__Firmicutes; c__Clostridia; o__Clostridiales; f__Lachnospiraceae; g__Clostridium; s__Clostridium_clostridioforme
ASV_1617	0	0	0	0	0	0	0	0	15	0	0	0	142	0	0	0	0	0	0	0	0	0	0	0	0	0	0	0	0	0	d__Bacteria; p__Firmicutes; c__Clostridia; o__Clostridiales; f__Lachnospiraceae; g__Roseburia; s__unclassified_Roseburia
ASV_2466	0	0	0	0	6	6	0	0	0	0	0	0	0	0	0	0	0	0	0	0	0	0	0	0	48	0	0	0	0	0	d__Bacteria; p__Bacteroidetes; c__Bacteroidia; o__Bacteroidales; f__Rikenellaceae; g__unidentified_Rikenellaceae; s__unidentified_Rikenellaceae
ASV_15224	0	0	0	0	0	0	0	0	0	0	0	0	0	0	0	0	153	0	0	0	0	0	0	0	0	0	0	0	0	0	d__Bacteria; p__Firmicutes; c__Clostridia; o__Clostridiales; f__Ruminococcaceae; g__Faecalibacterium; s__Faecalibacterium_prausnitzii
ASV_10104	169	0	0	0	0	0	0	0	0	0	0	0	0	0	0	51	0	0	0	0	0	0	0	0	0	0	0	0	0	0	d__Bacteria; p__Firmicutes; c__Clostridia; o__Clostridiales; f__Ruminococcaceae; g__Ruminococcus; s__Ruminococcus_bromii
ASV_11772	0	0	0	0	0	0	10	0	0	0	0	49	9	0	0	0	0	0	0	11	0	0	16	33	0	0	0	0	0	0	d__Bacteria; p__Bacteroidetes; c__Bacteroidia; o__Bacteroidales; f__[Odoribacteraceae]; g__Butyricimonas; s__unidentified_Butyricimonas
ASV_9811	0	6	0	0	0	0	12	0	11	10	14	0	9	0	2	0	0	0	8	27	4	0	1	1	18	0	0	0	0	8	d__Bacteria; p__Firmicutes; c__Clostridia; o__Clostridiales; f__Lachnospiraceae; g__Blautia; s__unidentified_Blautia
ASV_14810	0	60	0	0	0	0	0	0	0	0	0	0	0	59	0	0	0	0	0	0	0	0	0	0	17	0	0	0	0	0	d__Bacteria; p__Proteobacteria; c__Betaproteobacteria; o__Burkholderiales; f__Alcaligenaceae; g__Sutterella; s__unidentified_Sutterella
ASV_15573	0	0	0	0	0	0	0	0	0	0	0	0	0	0	0	0	0	0	146	0	0	0	0	0	0	0	0	0	0	0	d__Bacteria; p__Bacteroidetes; c__Bacteroidia; o__Bacteroidales; f__Prevotellaceae; g__Prevotella; s__Prevotella_stercorea
ASV_2500	0	0	21	29	0	0	0	0	51	0	15	15	0	0	0	0	0	0	0	0	0	0	0	0	0	0	0	0	0	0	d__Bacteria; p__Firmicutes; c__Clostridia; o__Clostridiales; f__Lachnospiraceae; g__Roseburia; s__unclassified_Roseburia
ASV_11170	0	0	0	53	0	88	0	0	0	0	0	0	0	0	0	0	0	0	0	0	0	0	0	0	0	0	0	0	0	0	d__Bacteria; p__Bacteroidetes; c__Bacteroidia; o__Bacteroidales; f__Prevotellaceae; g__Prevotella; s__Prevotella_stercorea
ASV_9242	0	0	0	0	0	0	96	0	0	0	0	0	36	3	0	0	0	0	0	0	0	0	10	7	0	0	0	0	0	0	d__Bacteria; p__Bacteroidetes; c__Bacteroidia; o__Bacteroidales; f__Bacteroidaceae; g__Bacteroides; s__unidentified_Bacteroides
ASV_5335	0	0	0	9	0	0	0	10	19	0	0	0	0	0	0	14	0	0	27	0	0	0	9	0	0	0	0	0	0	0	d__Bacteria; p__Firmicutes; c__Clostridia; o__Clostridiales; f__unclassified_Clostridiales; g__unclassified_Clostridiales; s__unclassified_Clostridiales
ASV_11787	0	0	0	0	0	0	0	150	0	0	0	0	0	0	0	0	0	0	0	0	0	0	0	0	0	0	0	0	0	0	d__Bacteria; p__Proteobacteria; c__Betaproteobacteria; o__Burkholderiales; f__Alcaligenaceae; g__Sutterella; s__unidentified_Sutterella
ASV_10216	4	0	0	0	0	0	0	0	0	0	0	0	0	0	0	7	0	0	0	0	0	0	0	0	0	0	7	11	0	0	d__Bacteria; p__Firmicutes; c__Erysipelotrichi; o__Erysipelotrichales; f__Erysipelotrichaceae; g__Clostridium; s__Clostridium_spiroforme
ASV_10227	39	0	0	0	3	2	11	0	14	0	5	0	0	0	0	0	0	0	0	0	3	16	0	0	0	0	0	0	51	0	d__Bacteria; p__Firmicutes; c__Clostridia; o__Clostridiales; f__Lachnospiraceae; g__Blautia; s__unidentified_Blautia
ASV_14212	0	0	86	0	0	0	0	0	0	0	0	0	0	0	0	0	0	0	50	0	0	0	0	0	0	0	0	0	0	0	d__Bacteria; p__Firmicutes; c__Clostridia; o__Clostridiales; f__Ruminococcaceae; g__Faecalibacterium; s__Faecalibacterium_prausnitzii
ASV_12272	0	0	0	0	0	0	0	0	0	0	0	0	0	0	0	0	0	152	0	0	0	0	0	0	0	0	0	0	0	0	d__Bacteria; p__Firmicutes; c__Clostridia; o__Clostridiales; f__Veillonellaceae; g__Phascolarctobacterium; s__unidentified_Phascolarctobacterium
ASV_12110	0	0	0	0	5	5	0	0	0	0	0	55	0	0	0	0	0	0	16	0	7	0	0	0	0	0	0	0	0	0	d__Bacteria; p__Firmicutes; c__Clostridia; o__Clostridiales; f__Ruminococcaceae; g__Ruminococcus; s__unidentified_Ruminococcus
ASV_15400	0	0	0	2	0	0	0	0	0	14	0	0	0	0	66	0	0	0	0	0	0	0	34	0	0	0	0	0	0	0	d__Bacteria; p__Firmicutes; c__Clostridia; o__Clostridiales; f__Ruminococcaceae; g__unidentified_Ruminococcaceae; s__unidentified_Ruminococcaceae
ASV_7064	0	0	0	0	0	0	0	0	0	0	0	0	0	0	0	142	0	0	0	0	0	0	0	0	0	0	0	0	0	0	d__Bacteria; p__Firmicutes; c__Clostridia; o__Clostridiales; f__Lachnospiraceae; g__[Ruminococcus]; s__unidentified_[Ruminococcus]
ASV_13431	0	0	0	0	0	0	0	0	0	0	0	0	0	0	0	14	0	0	0	0	0	0	0	0	0	0	0	0	0	0	d__Bacteria; p__Firmicutes; c__Clostridia; o__Clostridiales; f__Lachnospiraceae; g__Coprococcus; s__unidentified_Coprococcus
ASV_10996	0	0	0	0	0	0	0	4	0	0	15	0	0	0	0	0	0	0	0	0	0	0	0	0	0	0	0	0	0	0	d__Bacteria; p__Firmicutes; c__Clostridia; o__Clostridiales; f__Lachnospiraceae; g__Blautia; s__Blautia_producta
ASV_15790	0	0	0	0	0	0	0	0	0	0	0	0	0	0	153	0	0	0	0	0	0	0	0	0	0	0	0	0	0	0	d__Bacteria; p__Firmicutes; c__Clostridia; o__Clostridiales; f__Ruminococcaceae; g__Faecalibacterium; s__Faecalibacterium_prausnitzii
ASV_9610	0	0	0	0	0	0	0	0	0	0	0	0	0	0	0	0	59	83	0	0	0	0	0	0	0	0	0	0	0	0	d__Bacteria; p__Proteobacteria; c__Gammaproteobacteria; o__Pasteurellales; f__Pasteurellaceae; g__Haemophilus; s__Haemophilus_parainfluenzae
ASV_11594	0	12	24	0	0	0	0	0	0	0	0	0	0	0	0	0	0	0	0	0	0	0	0	0	0	0	0	0	0	0	d__Bacteria; p__Proteobacteria; c__Betaproteobacteria; o__Burkholderiales; f__Alcaligenaceae; g__Sutterella; s__unidentified_Sutterella
ASV_4505	0	0	55	0	0	0	0	0	0	0	0	0	0	94	0	0	0	0	0	0	0	0	0	0	0	0	0	0	0	0	d__Bacteria; p__Firmicutes; c__Clostridia; o__Clostridiales; f__Ruminococcaceae; g__Oscillospira; s__unidentified_Oscillospira
ASV_9820	0	0	0	0	0	0	38	25	0	0	0	0	0	0	0	0	0	28	0	0	0	12	0	0	0	0	0	0	0	0	d__Bacteria; p__Firmicutes; c__Clostridia; o__Clostridiales; f__Lachnospiraceae; g__Blautia; s__unidentified_Blautia
ASV_5484	0	0	0	0	0	0	0	0	0	0	0	0	0	0	0	0	0	0	142	0	0	0	0	0	0	0	0	0	0	0	d__Bacteria; p__Bacteroidetes; c__Bacteroidia; o__Bacteroidales; f__Prevotellaceae; g__Prevotella; s__Prevotella_stercorea
ASV_13500	0	0	0	0	0	0	0	0	0	0	0	0	0	0	0	0	0	0	0	0	0	0	0	0	0	0	132	87	0	0	d__Bacteria; p__Firmicutes; c__Bacilli; o__Lactobacillales; f__Lactobacillaceae; g__Lactobacillus; s__Lactobacillus_ruminis
ASV_4580	20	0	5	0	0	0	45	5	0	0	0	0	0	15	11	0	0	0	0	0	0	0	0	0	0	0	0	0	0	11	d__Bacteria; p__Firmicutes; c__Clostridia; o__Clostridiales; f__Ruminococcaceae; g__Oscillospira; s__unidentified_Oscillospira
ASV_13275	0	0	0	0	0	0	0	0	0	0	0	0	0	0	0	0	0	0	0	0	0	161	0	0	0	0	0	0	0	0	d__Bacteria; p__Bacteroidetes; c__Bacteroidia; o__Bacteroidales; f__Bacteroidaceae; g__Bacteroides; s__unidentified_Bacteroides
ASV_11503	0	0	4	2	0	0	0	0	0	0	0	0	0	0	1	0	0	15	0	0	19	14	0	0	14	0	0	0	0	0	d__Bacteria; p__Firmicutes; c__Bacilli; o__Lactobacillales; f__Streptococcaceae; g__Streptococcus; s__unidentified_Streptococcus
ASV_14869	0	0	0	0	0	0	0	0	0	0	22	0	0	0	0	0	0	0	0	0	13	0	0	0	0	0	0	0	0	0	d__Bacteria; p__Firmicutes; c__Clostridia; o__Clostridiales; f__Lachnospiraceae; g__Blautia; s__unidentified_Blautia
ASV_3564	0	0	0	0	0	0	0	22	0	39	0	0	22	0	0	0	0	0	0	17	0	0	0	54	0	0	0	0	0	0	d__Bacteria; p__Firmicutes; c__Clostridia; o__Clostridiales; f__Lachnospiraceae; g__[Ruminococcus]; s__[Ruminococcus]_gnavus
ASV_3152	14	0	0	0	0	0	0	0	0	0	0	0	0	3	6	2	0	0	0	1	1	0	6	21	3	0	6	12	0	0	d__Bacteria; p__Bacteroidetes; c__Bacteroidia; o__Bacteroidales; f__Bacteroidaceae; g__Bacteroides; s__Bacteroides_ovatus
ASV_3202	37	0	0	0	0	0	0	0	0	0	0	0	0	57	0	0	0	0	0	0	0	0	18	0	0	0	0	0	19	0	d__Bacteria; p__Firmicutes; c__Clostridia; o__Clostridiales; f__Lachnospiraceae; g__Coprococcus; s__unidentified_Coprococcus
ASV_11473	20	0	0	0	0	0	9	19	0	0	0	0	0	0	0	0	0	37	0	0	0	0	0	2	0	0	1	7	36	0	d__Bacteria; p__Firmicutes; c__Clostridia; o__Clostridiales; f__Lachnospiraceae; g__unidentified_Lachnospiraceae; s__unidentified_Lachnospiraceae
ASV_4342	0	0	0	0	0	137	0	0	0	0	0	0	0	0	0	0	0	0	0	0	0	0	0	0	0	0	0	0	0	0	d__Bacteria; p__Bacteroidetes; c__Bacteroidia; o__Bacteroidales; f__Prevotellaceae; g__Prevotella; s__Prevotella_stercorea
ASV_10299	0	0	0	0	0	0	0	0	0	0	0	0	0	0	0	0	0	142	0	0	0	0	0	0	0	0	0	0	0	0	d__Bacteria; p__Bacteroidetes; c__Bacteroidia; o__Bacteroidales; f__Bacteroidaceae; g__Bacteroides; s__unidentified_Bacteroides
ASV_4611	0	0	0	0	0	0	0	0	0	0	0	0	0	119	0	0	0	0	0	0	0	0	0	0	0	0	0	0	0	0	d__Bacteria; p__Firmicutes; c__Clostridia; o__Clostridiales; f__Lachnospiraceae; g__Coprococcus; s__unidentified_Coprococcus
ASV_11483	0	0	0	7	0	69	0	0	0	0	43	0	0	11	0	0	0	0	0	0	0	0	0	0	0	0	0	0	0	0	d__Bacteria; p__Actinobacteria; c__Coriobacteriia; o__Coriobacteriales; f__Coriobacteriaceae; g__Adlercreutzia; s__unidentified_Adlercreutzia
ASV_2762	0	0	0	0	4	0	0	0	36	0	0	0	0	0	0	0	0	28	0	0	0	0	0	0	0	0	0	0	41	0	d__Bacteria; p__Proteobacteria; c__Deltaproteobacteria; o__Desulfovibrionales; f__Desulfovibrionaceae; g__Bilophila; s__unidentified_Bilophila
ASV_13420	0	0	0	0	0	0	0	0	0	0	0	0	0	0	0	0	0	0	136	0	0	0	0	0	0	0	0	0	0	0	d__Bacteria; p__Bacteroidetes; c__Bacteroidia; o__Bacteroidales; f__Prevotellaceae; g__Prevotella; s__Prevotella_stercorea
ASV_7192	0	0	0	0	0	0	0	0	0	0	0	0	0	0	0	0	0	0	0	0	0	0	0	0	0	0	0	0	0	120	d__Bacteria; p__Bacteroidetes; c__Bacteroidia; o__Bacteroidales; f__Bacteroidaceae; g__Bacteroides; s__unidentified_Bacteroides
ASV_2541	0	0	0	34	0	7	0	2	0	0	0	0	0	0	0	0	13	0	0	0	41	0	0	0	0	0	2	0	3	0	d__Bacteria; p__Firmicutes; c__Bacilli; o__Lactobacillales; f__Leuconostocaceae; g__Weissella; s__unclassified_Weissella
ASV_8122	0	0	0	0	0	0	0	0	0	0	0	0	0	0	143	0	0	0	0	0	0	0	0	0	0	0	0	0	0	0	d__Bacteria; p__Firmicutes; c__Clostridia; o__Clostridiales; f__Ruminococcaceae; g__unidentified_Ruminococcaceae; s__unidentified_Ruminococcaceae
ASV_12593	0	0	0	0	0	0	0	0	0	0	0	0	0	0	0	0	0	132	0	0	0	0	0	0	0	0	0	0	0	0	d__Bacteria; p__Bacteroidetes; c__Bacteroidia; o__Bacteroidales; f__S24-7; g__unidentified_S24-7; s__unidentified_S24-7
ASV_13911	0	0	0	0	0	0	0	0	0	0	0	0	0	0	0	0	0	0	0	0	0	0	0	0	0	136	0	0	0	0	d__Bacteria; p__Firmicutes; c__Clostridia; o__Clostridiales; f__Lachnospiraceae; g__Clostridium; s__Clostridium_clostridioforme
ASV_7268	0	0	0	13	5	0	0	0	0	6	0	0	7	0	0	0	10	0	0	8	0	0	0	0	6	0	0	0	24	3	d__Bacteria; p__Firmicutes; c__Erysipelotrichi; o__Erysipelotrichales; f__Erysipelotrichaceae; g__Bulleidia; s__Bulleidia_moorei
ASV_7822	0	0	0	0	0	0	61	0	0	27	0	0	0	0	0	0	0	0	0	0	0	50	0	0	0	0	0	0	0	0	d__Bacteria; p__Firmicutes; c__Clostridia; o__Clostridiales; f__Lachnospiraceae; g__unidentified_Lachnospiraceae; s__unidentified_Lachnospiraceae
ASV_5840	0	0	0	0	0	0	0	123	0	0	0	0	0	0	0	0	0	0	0	0	0	0	0	0	0	0	0	0	0	0	d__Bacteria; p__Firmicutes; c__Clostridia; o__Clostridiales; f__Lachnospiraceae; g__unidentified_Lachnospiraceae; s__unidentified_Lachnospiraceae
ASV_1636	0	0	0	0	0	0	0	0	0	0	0	0	0	0	0	0	0	0	130	0	0	0	0	0	0	0	0	0	0	0	d__Bacteria; p__Bacteroidetes; c__Bacteroidia; o__Bacteroidales; f__Prevotellaceae; g__Prevotella; s__Prevotella_stercorea
ASV_14670	0	0	0	0	0	0	0	0	0	0	0	0	0	0	0	0	0	0	134	0	0	0	0	0	0	0	0	0	0	0	d__Bacteria; p__Bacteroidetes; c__Bacteroidia; o__Bacteroidales; f__Prevotellaceae; g__Prevotella; s__Prevotella_stercorea
ASV_1510	0	0	0	0	121	0	0	0	0	0	0	0	0	0	0	0	0	0	0	0	0	0	0	0	0	0	0	0	0	0	d__Bacteria; p__Firmicutes; c__Clostridia; o__Clostridiales; f__Ruminococcaceae; g__unclassified_Ruminococcaceae; s__unclassified_Ruminococcaceae
ASV_2394	0	0	0	0	0	0	127	0	0	0	0	0	0	0	0	0	0	0	0	0	0	0	0	0	0	0	0	0	0	0	d__Bacteria; p__Firmicutes; c__Clostridia; o__Clostridiales; f__Lachnospiraceae; g__Clostridium; s__Clostridium_clostridioforme
ASV_15560	0	0	0	0	0	0	1	10	0	3	0	0	35	0	0	0	0	0	0	8	15	10	0	2	0	0	0	0	0	28	d__Bacteria; p__Firmicutes; c__Clostridia; o__Clostridiales; f__Lachnospiraceae; g__[Ruminococcus]; s__[Ruminococcus]_gnavus
ASV_15330	0	0	0	0	0	0	0	0	0	0	0	0	0	0	137	0	0	0	0	0	0	0	0	0	0	0	0	0	0	0	d__Bacteria; p__Firmicutes; c__Clostridia; o__Clostridiales; f__Ruminococcaceae; g__Oscillospira; s__unidentified_Oscillospira
ASV_4018	0	0	0	0	0	0	0	0	0	0	0	0	0	0	0	0	0	0	0	0	0	0	0	0	0	0	0	0	0	106	d__Bacteria; p__Firmicutes; c__Clostridia; o__Clostridiales; f__Lachnospiraceae; g__Roseburia; s__Roseburia_inulinivorans
ASV_8747	63	39	0	0	0	0	0	0	0	0	0	2	0	0	0	14	0	0	0	0	0	0	0	6	0	5	0	0	0	0	d__Bacteria; p__Bacteroidetes; c__Bacteroidia; o__Bacteroidales; f__Bacteroidaceae; g__Bacteroides; s__Bacteroides_ovatus
ASV_2362	33	14	0	0	8	13	0	0	0	0	0	0	10	0	0	3	0	0	4	22	0	12	0	0	0	0	0	0	21	14	d__Bacteria; p__Firmicutes; c__Clostridia; o__Clostridiales; f__unidentified_Clostridiales; g__unidentified_Clostridiales; s__unidentified_Clostridiales
ASV_13625	0	0	0	0	0	0	0	0	0	0	0	0	0	0	0	0	0	0	0	157	0	0	0	0	0	0	0	0	0	0	d__Bacteria; p__Firmicutes; c__Clostridia; o__Clostridiales; f__Lachnospiraceae; g__Dorea; s__unidentified_Dorea
ASV_12756	0	0	10	0	0	0	0	14	0	42	0	0	0	0	0	0	0	0	0	0	0	0	24	0	0	0	0	0	0	0	d__Bacteria; p__Firmicutes; c__Clostridia; o__Clostridiales; f__Clostridiaceae; g__Clostridium; s__Clostridium_perfringens
ASV_10664	0	0	0	0	0	0	0	0	9	0	0	0	26	0	0	15	0	0	0	0	0	0	0	14	0	0	0	0	0	0	d__Bacteria; p__Firmicutes; c__Clostridia; o__Clostridiales; f__Lachnospiraceae; g__unidentified_Lachnospiraceae; s__unidentified_Lachnospiraceae
ASV_9774	0	0	0	0	0	0	0	0	0	0	0	0	0	0	0	0	0	0	0	0	0	0	0	0	0	0	81	84	0	0	d__Bacteria; p__Firmicutes; c__Clostridia; o__Clostridiales; f__Ruminococcaceae; g__Faecalibacterium; s__Faecalibacterium_prausnitzii
ASV_11713	0	87	0	0	0	0	0	0	39	0	0	0	0	0	0	0	0	0	0	0	0	0	0	0	0	0	0	0	0	0	d__Bacteria; p__Proteobacteria; c__Betaproteobacteria; o__Burkholderiales; f__Alcaligenaceae; g__Sutterella; s__unidentified_Sutterella
ASV_10980	0	0	0	23	0	0	0	0	44	15	3	0	0	0	0	9	0	0	24	0	10	0	0	0	0	0	0	0	0	0	d__Bacteria; p__Firmicutes; c__Clostridia; o__Clostridiales; f__Lachnospiraceae; g__[Ruminococcus]; s__[Ruminococcus]_gnavus
ASV_4163	0	0	0	0	0	0	0	0	0	0	0	160	0	0	0	0	0	0	0	0	0	0	0	0	0	0	0	0	0	0	d__Bacteria; p__Firmicutes; c__Clostridia; o__Clostridiales; f__Lachnospiraceae; g__Roseburia; s__unclassified_Roseburia
ASV_1493	0	0	0	0	0	0	109	0	0	0	0	0	0	0	0	0	0	0	0	0	0	0	0	0	0	0	0	0	0	0	d__Bacteria; p__Firmicutes; c__Clostridia; o__Clostridiales; f__Lachnospiraceae; g__Roseburia; s__unidentified_Roseburia
ASV_157	0	0	0	0	0	0	0	0	0	0	0	0	0	32	0	0	20	0	23	43	0	0	0	0	0	0	0	0	0	0	d__Bacteria; p__Bacteroidetes; c__Bacteroidia; o__Bacteroidales; f__Porphyromonadaceae; g__Parabacteroides; s__Parabacteroides_distasonis
ASV_9539	33	0	0	0	0	21	0	0	0	0	0	0	0	8	0	0	0	0	0	0	0	0	0	0	85	0	0	0	0	0	d__Bacteria; p__Firmicutes; c__Clostridia; o__Clostridiales; f__Lachnospiraceae; g__[Ruminococcus]; s__[Ruminococcus]_gnavus
ASV_1862	0	0	0	30	0	0	0	0	0	0	46	0	0	0	0	0	0	0	0	0	0	0	0	0	0	0	0	0	0	31	d__Bacteria; p__Firmicutes; c__Clostridia; o__Clostridiales; f__Lachnospiraceae; g__Dorea; s__Dorea_formicigenerans
ASV_4872	0	0	0	6	0	0	0	0	0	0	0	0	0	0	0	0	25	0	3	0	0	0	0	0	0	0	0	0	0	0	d__Bacteria; p__Actinobacteria; c__Actinobacteria; o__Actinomycetales; f__Micrococcaceae; g__Rothia; s__Rothia_mucilaginosa
ASV_11456	0	0	0	0	23	0	0	0	0	0	0	0	0	0	0	68	0	0	0	0	0	0	0	0	24	0	0	0	0	0	d__Bacteria; p__Bacteroidetes; c__Bacteroidia; o__Bacteroidales; f__Bacteroidaceae; g__Bacteroides; s__unidentified_Bacteroides
ASV_12838	0	0	0	0	0	122	0	0	0	0	0	0	0	0	0	0	0	0	0	0	0	0	0	0	0	0	0	0	0	0	d__Bacteria; p__Bacteroidetes; c__Bacteroidia; o__Bacteroidales; f__Prevotellaceae; g__Prevotella; s__Prevotella_copri
ASV_6837	0	9	0	0	51	10	0	0	0	0	0	0	0	0	0	31	0	0	0	0	0	0	0	0	0	0	0	0	0	0	d__Bacteria; p__Firmicutes; c__Clostridia; o__Clostridiales; f__Lachnospiraceae; g__unidentified_Lachnospiraceae; s__unidentified_Lachnospiraceae
ASV_3114	0	32	91	0	0	0	0	0	0	0	0	2	0	0	0	0	0	0	0	0	0	0	0	0	0	0	0	0	0	0	d__Bacteria; p__Proteobacteria; c__Gammaproteobacteria; o__Pasteurellales; f__Pasteurellaceae; g__Haemophilus; s__Haemophilus_parainfluenzae
ASV_2387	0	0	0	0	0	0	0	0	0	106	36	0	0	0	0	0	0	0	0	0	0	0	0	0	0	0	0	0	0	0	d__Bacteria; p__Firmicutes; c__Clostridia; o__Clostridiales; f__Lachnospiraceae; g__unidentified_Lachnospiraceae; s__unidentified_Lachnospiraceae
ASV_6236	169	0	0	0	0	0	0	0	0	0	0	0	0	0	0	0	0	0	0	0	0	0	0	0	0	0	0	0	0	0	d__Bacteria; p__Bacteroidetes; c__Bacteroidia; o__Bacteroidales; f__Bacteroidaceae; g__Bacteroides; s__unidentified_Bacteroides
ASV_3252	10	0	0	0	0	0	0	8	0	18	10	0	0	0	0	0	0	29	0	0	0	0	0	26	0	0	0	0	17	0	d__Bacteria; p__Firmicutes; c__Clostridia; o__Clostridiales; f__Ruminococcaceae; g__Faecalibacterium; s__Faecalibacterium_prausnitzii
ASV_342	0	0	0	0	0	120	0	0	0	0	0	0	0	0	0	0	0	0	0	0	0	0	0	0	0	0	0	0	0	0	d__Bacteria; p__Bacteroidetes; c__Bacteroidia; o__Bacteroidales; f__Prevotellaceae; g__Prevotella; s__Prevotella_copri
ASV_9922	0	0	0	0	0	0	0	0	183	0	0	0	0	0	0	0	0	0	0	0	0	0	0	0	0	0	0	0	0	0	d__Bacteria; p__Firmicutes; c__Clostridia; o__Clostridiales; f__Ruminococcaceae; g__Faecalibacterium; s__Faecalibacterium_prausnitzii
ASV_3667	0	0	0	0	0	0	0	0	0	0	0	161	0	0	0	0	0	0	0	0	0	0	0	0	0	0	0	0	0	0	d__Bacteria; p__Firmicutes; c__Clostridia; o__Clostridiales; f__Ruminococcaceae; g__Ruminococcus; s__Ruminococcus_bromii
ASV_9435	0	0	0	0	0	0	116	0	0	0	0	0	0	0	0	0	0	0	0	0	0	0	0	0	0	0	0	0	0	0	d__Bacteria; p__Firmicutes; c__Clostridia; o__Clostridiales; f__Ruminococcaceae; g__Oscillospira; s__unidentified_Oscillospira
ASV_6343	0	25	0	0	0	0	0	0	118	0	0	0	0	0	0	0	23	0	0	0	0	0	0	0	0	0	0	0	0	0	d__Bacteria; p__Firmicutes; c__Clostridia; o__Clostridiales; f__Lachnospiraceae; g__unidentified_Lachnospiraceae; s__unidentified_Lachnospiraceae
ASV_9175	0	0	0	0	0	0	0	0	0	0	0	0	0	0	0	0	0	0	0	0	0	0	0	0	0	0	0	0	141	0	d__Bacteria; p__Firmicutes; c__Clostridia; o__Clostridiales; f__Lachnospiraceae; g__Dorea; s__unidentified_Dorea
ASV_7325	0	0	0	0	0	7	10	0	0	9	7	11	10	14	0	0	0	0	8	0	0	0	0	0	0	0	0	0	0	5	d__Bacteria; p__Firmicutes; c__Clostridia; o__Clostridiales; f__Lachnospiraceae; g__Blautia; s__unidentified_Blautia
ASV_9124	0	0	0	0	0	0	0	0	0	0	0	143	0	0	0	0	0	0	0	18	0	0	0	0	0	0	0	0	0	0	d__Bacteria; p__Firmicutes; c__Clostridia; o__Clostridiales; f__Ruminococcaceae; g__Ruminococcus; s__Ruminococcus_callidus
ASV_5613	0	10	1	0	0	0	0	0	0	3	0	3	0	0	0	6	0	1	0	4	2	0	0	0	6	0	14	12	22	3	d__Bacteria; p__Bacteroidetes; c__Bacteroidia; o__Bacteroidales; f__Bacteroidaceae; g__Bacteroides; s__unidentified_Bacteroides
ASV_9049	0	3	0	0	0	22	0	0	0	0	0	0	0	0	0	0	0	0	0	0	0	0	0	0	0	0	0	0	0	0	d__Bacteria; p__Bacteroidetes; c__Bacteroidia; o__Bacteroidales; f__[Barnesiellaceae]; g__Barnesiella; s__Barnesiella_intestinihominis
ASV_12549	0	1	0	6	0	0	0	16	29	0	18	0	0	3	0	0	0	0	0	1	0	0	0	0	20	0	0	0	0	0	d__Bacteria; p__Bacteroidetes; c__Bacteroidia; o__Bacteroidales; f__Bacteroidaceae; g__Bacteroides; s__Bacteroides_plebeius
ASV_9829	0	2	0	0	0	0	33	0	0	0	1	0	4	13	0	0	0	0	0	0	0	0	3	0	1	41	0	0	0	0	d__Bacteria; p__Bacteroidetes; c__Bacteroidia; o__Bacteroidales; f__Bacteroidaceae; g__Bacteroides; s__unidentified_Bacteroides
ASV_13266	0	37	84	0	0	0	0	0	0	0	0	0	0	0	0	0	0	0	0	0	0	0	0	0	0	0	0	0	0	0	d__Bacteria; p__Firmicutes; c__Clostridia; o__Clostridiales; f__Lachnospiraceae; g__Roseburia; s__unclassified_Roseburia
ASV_3648	0	0	8	13	28	0	0	0	0	0	9	0	0	20	0	0	0	0	0	0	17	0	0	0	12	0	0	0	0	0	d__Bacteria; p__Firmicutes; c__Clostridia; o__Clostridiales; f__Lachnospiraceae; g__unidentified_Lachnospiraceae; s__unidentified_Lachnospiraceae
ASV_11184	0	0	0	0	0	0	67	0	2	0	3	0	0	0	6	0	0	0	0	0	0	0	0	31	0	0	0	0	0	0	d__Bacteria; p__Firmicutes; c__Clostridia; o__Clostridiales; f__unidentified_Clostridiales; g__unidentified_Clostridiales; s__unidentified_Clostridiales
ASV_987	0	0	0	0	0	0	0	0	0	0	0	0	0	0	0	0	0	0	0	0	0	132	0	0	0	0	0	0	0	0	d__Bacteria; p__Firmicutes; c__Clostridia; o__Clostridiales; f__Lachnospiraceae; g__Coprococcus; s__unidentified_Coprococcus
ASV_5077	0	0	0	0	0	0	28	0	0	0	4	0	0	0	0	0	0	0	0	0	0	0	0	0	0	0	72	52	0	0	d__Bacteria; p__Firmicutes; c__Clostridia; o__Clostridiales; f__Ruminococcaceae; g__Oscillospira; s__unidentified_Oscillospira
ASV_13831	0	0	0	37	0	0	0	0	0	0	0	0	0	0	0	0	0	0	0	0	0	0	0	0	0	0	0	0	0	0	d__Bacteria; p__Firmicutes; c__Clostridia; o__Clostridiales; f__Peptostreptococcaceae; g__unidentified_Peptostreptococcaceae; s__unidentified_Peptostreptococcaceae
ASV_414	0	0	0	0	0	0	0	0	0	0	0	0	120	0	0	0	0	0	0	0	0	0	0	0	0	0	0	0	0	0	d__Bacteria; p__Firmicutes; c__Clostridia; o__Clostridiales; f__Lachnospiraceae; g__[Ruminococcus]; s__[Ruminococcus]_gnavus
ASV_15958	43	0	0	0	0	0	0	0	0	0	0	0	0	0	0	0	0	0	0	0	0	0	0	24	0	9	0	0	0	0	d__Bacteria; p__Bacteroidetes; c__Bacteroidia; o__Bacteroidales; f__Bacteroidaceae; g__Bacteroides; s__Bacteroides_acidifaciens
ASV_9965	0	17	44	0	0	0	0	0	0	0	39	0	0	0	0	0	0	0	0	0	0	0	0	0	0	0	0	0	0	0	d__Bacteria; p__Proteobacteria; c__Betaproteobacteria; o__Burkholderiales; f__Alcaligenaceae; g__Sutterella; s__unidentified_Sutterella
ASV_13995	0	0	0	0	0	20	0	0	0	0	0	0	72	0	0	0	0	0	0	0	0	0	0	0	3	0	0	0	0	0	d__Bacteria; p__Firmicutes; c__Clostridia; o__Clostridiales; f__Lachnospiraceae; g__Dorea; s__unclassified_Dorea
ASV_345	0	0	0	0	0	0	0	0	0	0	0	0	29	0	0	0	0	0	0	0	0	0	0	109	0	0	0	0	0	0	d__Bacteria; p__Bacteroidetes; c__Bacteroidia; o__Bacteroidales; f__Bacteroidaceae; g__Bacteroides; s__unclassified_Bacteroides
ASV_11153	0	0	0	0	0	0	0	0	0	0	0	0	15	0	0	0	0	0	0	0	0	0	0	10	0	59	1	0	0	0	d__Bacteria; p__Bacteroidetes; c__Bacteroidia; o__Bacteroidales; f__Bacteroidaceae; g__Bacteroides; s__unidentified_Bacteroides
ASV_6401	0	47	70	0	0	0	0	0	0	0	0	0	0	0	0	0	0	0	0	0	0	0	0	0	0	0	0	0	0	0	d__Bacteria; p__Firmicutes; c__Clostridia; o__Clostridiales; f__Lachnospiraceae; g__Roseburia; s__unclassified_Roseburia
ASV_12859	0	0	0	0	0	23	0	0	29	0	7	0	0	0	0	0	0	0	45	0	0	0	15	0	0	0	0	0	0	0	d__Bacteria; p__Firmicutes; c__Clostridia; o__Clostridiales; f__Lachnospiraceae; g__Dorea; s__unidentified_Dorea
ASV_3980	0	0	0	0	0	0	0	0	0	0	0	6	0	4	0	0	0	0	0	0	0	0	0	0	0	0	0	0	0	0	d__Bacteria; p__Firmicutes; c__Clostridia; o__Clostridiales; f__Lachnospiraceae; g__unidentified_Lachnospiraceae; s__unidentified_Lachnospiraceae
ASV_5480	119	0	0	0	0	0	0	0	1	0	0	0	0	0	0	0	0	0	0	0	0	0	1	13	5	0	0	1	1	15	d__Bacteria; p__Bacteroidetes; c__Bacteroidia; o__Bacteroidales; f__Bacteroidaceae; g__Bacteroides; s__unclassified_Bacteroides
ASV_14397	7	0	0	0	0	0	33	12	0	42	0	0	0	0	0	0	0	0	0	27	0	0	0	0	0	0	0	0	0	0	d__Bacteria; p__Firmicutes; c__Clostridia; o__Clostridiales; f__Lachnospiraceae; g__[Ruminococcus]; s__[Ruminococcus]_gnavus
ASV_5015	103	0	0	0	0	0	0	0	0	0	0	19	26	0	0	0	0	0	0	0	0	0	0	0	0	0	0	0	0	0	d__Bacteria; p__Firmicutes; c__Clostridia; o__Clostridiales; f__Ruminococcaceae; g__Oscillospira; s__unidentified_Oscillospira
ASV_10167	3	1	0	0	6	4	4	0	8	8	0	1	0	0	3	1	1	0	0	0	0	0	0	1	18	0	0	1	0	0	d__Bacteria; p__Firmicutes; c__Clostridia; o__Clostridiales; f__Ruminococcaceae; g__Faecalibacterium; s__Faecalibacterium_prausnitzii
ASV_16197	0	0	0	0	0	0	0	0	0	0	29	0	0	0	0	0	0	0	0	0	0	0	0	67	0	0	0	0	0	0	d__Bacteria; p__Firmicutes; c__Clostridia; o__Clostridiales; f__Ruminococcaceae; g__unclassified_Ruminococcaceae; s__unclassified_Ruminococcaceae
ASV_3605	0	0	0	0	0	0	0	0	0	0	0	56	0	0	0	4	0	0	0	15	0	0	0	0	10	0	0	0	17	0	d__Bacteria; p__Bacteroidetes; c__Bacteroidia; o__Bacteroidales; f__Bacteroidaceae; g__Bacteroides; s__unidentified_Bacteroides
ASV_5653	0	0	0	0	0	0	0	0	0	0	0	0	0	0	0	0	0	0	103	0	0	0	0	0	0	0	0	0	0	0	d__Bacteria; p__Bacteroidetes; c__Bacteroidia; o__Bacteroidales; f__Prevotellaceae; g__Prevotella; s__Prevotella_stercorea
ASV_3929	0	0	0	0	0	0	0	0	0	0	0	0	0	0	0	0	0	0	0	0	0	0	0	0	0	0	73	65	0	0	d__Bacteria; p__Proteobacteria; c__Deltaproteobacteria; o__Desulfovibrionales; f__Desulfovibrionaceae; g__Desulfovibrio; s__Desulfovibrio_D168
ASV_12010	0	0	0	0	0	0	0	0	0	0	0	0	0	11	0	0	0	63	0	0	0	0	0	0	0	0	0	0	0	0	d__Bacteria; p__Firmicutes; c__Clostridia; o__Clostridiales; f__Lachnospiraceae; g__Clostridium; s__Clostridium_aldenense
ASV_7155	44	0	0	0	0	0	0	0	0	0	0	16	0	0	0	0	0	0	0	0	0	0	0	0	0	0	0	0	0	0	d__Bacteria; p__Firmicutes; c__Clostridia; o__Clostridiales; f__Ruminococcaceae; g__unclassified_Ruminococcaceae; s__unclassified_Ruminococcaceae
ASV_12742	0	0	0	100	0	0	0	0	0	0	0	0	0	0	0	0	0	0	0	0	0	0	0	0	0	0	0	0	0	0	d__Bacteria; p__Firmicutes; c__Clostridia; o__Clostridiales; f__Lachnospiraceae; g__Roseburia; s__unclassified_Roseburia
ASV_1583	0	0	0	0	0	50	0	0	0	0	0	0	0	0	0	0	2	0	0	0	0	0	0	0	0	0	0	0	0	0	d__Bacteria; p__Firmicutes; c__Clostridia; o__Clostridiales; f__Lachnospiraceae; g__[Ruminococcus]; s__[Ruminococcus]_gnavus
ASV_12825	0	0	0	0	0	0	0	0	0	0	0	12	0	0	0	0	0	0	0	0	0	0	0	0	0	0	0	0	0	0	d__Bacteria; p__Firmicutes; c__Clostridia; o__Clostridiales; f__Ruminococcaceae; g__Ruminococcus; s__unclassified_Ruminococcus
ASV_3539	0	10	12	12	25	3	0	0	0	0	0	0	0	4	3	0	0	0	9	0	0	0	0	0	0	0	0	0	0	0	d__Bacteria; p__Firmicutes; c__Clostridia; o__Clostridiales; f__Lachnospiraceae; g__unclassified_Lachnospiraceae; s__unclassified_Lachnospiraceae
ASV_15210	0	0	0	0	108	0	0	0	0	0	0	0	0	0	0	0	0	0	0	0	0	0	0	0	0	0	0	0	0	0	d__Bacteria; p__Bacteroidetes; c__Bacteroidia; o__Bacteroidales; f__Bacteroidaceae; g__Bacteroides; s__unidentified_Bacteroides
ASV_1214	0	0	0	0	0	0	0	0	0	0	0	0	0	0	120	0	0	0	0	0	0	0	0	0	0	0	0	0	0	0	d__Bacteria; p__Bacteroidetes; c__Bacteroidia; o__Bacteroidales; f__S24-7; g__unidentified_S24-7; s__unidentified_S24-7
ASV_16014	0	0	0	42	0	0	0	58	0	0	0	0	0	0	0	0	0	0	0	0	0	0	0	0	0	0	0	0	0	0	d__Bacteria; p__Bacteroidetes; c__Bacteroidia; o__Bacteroidales; f__Bacteroidaceae; g__Bacteroides; s__unidentified_Bacteroides
ASV_13498	0	0	0	0	0	5	0	0	0	0	0	110	0	0	0	0	0	0	0	7	0	0	0	0	0	0	0	0	0	0	d__Bacteria; p__Firmicutes; c__Clostridia; o__Clostridiales; f__unidentified_Clostridiales; g__unidentified_Clostridiales; s__unidentified_Clostridiales
ASV_10832	0	0	0	0	0	53	0	0	0	0	0	0	0	0	0	0	0	0	0	0	0	0	0	0	0	0	0	0	0	0	d__Bacteria; p__Firmicutes; c__Clostridia; o__Clostridiales; f__Lachnospiraceae; g__Coprococcus; s__unidentified_Coprococcus
ASV_1704	0	0	0	0	0	0	0	0	0	0	0	0	0	0	0	0	0	0	0	0	0	0	0	0	0	0	0	0	123	0	d__Bacteria; p__Bacteroidetes; c__Bacteroidia; o__Bacteroidales; f__Bacteroidaceae; g__Bacteroides; s__unidentified_Bacteroides
ASV_11508	0	2	0	0	9	0	0	0	0	2	0	0	0	3	0	10	6	3	0	0	11	3	6	0	0	3	3	12	2	2	d__Bacteria; p__Actinobacteria; c__Actinobacteria; o__Actinomycetales; f__Nocardiaceae; g__Rhodococcus; s__unidentified_Rhodococcus
ASV_6387	0	14	14	0	0	22	0	0	0	0	0	0	0	0	0	10	0	0	0	0	0	0	0	0	14	0	0	0	29	13	d__Bacteria; p__Firmicutes; c__Clostridia; o__Clostridiales; f__Veillonellaceae; g__Dialister; s__unidentified_Dialister
ASV_580	7	40	0	0	0	0	4	0	0	0	0	0	0	0	0	0	0	0	0	0	0	0	0	66	0	0	0	0	0	0	d__Bacteria; p__Firmicutes; c__Clostridia; o__Clostridiales; f__Ruminococcaceae; g__Faecalibacterium; s__Faecalibacterium_prausnitzii
ASV_9718	0	0	0	3	0	0	0	0	0	20	0	67	0	0	0	0	0	0	0	0	0	0	0	0	0	0	0	0	0	25	d__Bacteria; p__Firmicutes; c__Clostridia; o__Clostridiales; f__Lachnospiraceae; g__unclassified_Lachnospiraceae; s__unclassified_Lachnospiraceae
ASV_8333	0	0	0	0	0	0	0	0	0	0	39	99	0	0	0	0	0	0	0	0	0	0	0	0	0	0	0	0	0	0	d__Bacteria; p__Firmicutes; c__Clostridia; o__Clostridiales; f__Lachnospiraceae; g__Dorea; s__unidentified_Dorea
ASV_12852	0	0	0	0	0	0	0	0	0	0	0	147	0	0	0	0	0	0	0	0	0	0	0	0	0	0	0	0	0	0	d__Bacteria; p__Bacteroidetes; c__Bacteroidia; o__Bacteroidales; f__[Barnesiellaceae]; g__Barnesiella; s__Barnesiella_intestinihominis
ASV_10967	0	0	0	0	0	0	0	0	0	0	0	0	0	4	90	0	0	12	0	0	0	0	5	0	0	0	0	0	0	0	d__Bacteria; p__Bacteroidetes; c__Bacteroidia; o__Bacteroidales; f__Rikenellaceae; g__Alistipes; s__Alistipes_indistinctus
ASV_9561	0	0	0	0	0	0	0	0	0	0	0	0	25	24	0	0	0	0	0	0	0	0	0	0	0	0	0	0	0	0	d__Bacteria; p__Firmicutes; c__Clostridia; o__Clostridiales; f__Lachnospiraceae; g__unidentified_Lachnospiraceae; s__unidentified_Lachnospiraceae
ASV_9333	0	0	19	0	0	20	0	0	0	0	0	0	0	0	24	0	0	0	0	0	0	0	0	0	0	0	0	0	0	0	d__Bacteria; p__Firmicutes; c__Clostridia; o__Clostridiales; f__Ruminococcaceae; g__Oscillospira; s__unidentified_Oscillospira
ASV_5420	0	0	0	0	0	0	0	0	0	0	11	0	0	0	58	0	0	0	0	0	2	0	0	0	0	0	0	0	0	10	d__Bacteria; p__Firmicutes; c__Clostridia; o__Clostridiales; f__Ruminococcaceae; g__unidentified_Ruminococcaceae; s__unidentified_Ruminococcaceae
ASV_2268	0	0	0	0	0	0	0	0	0	0	0	0	0	0	0	0	0	0	0	122	0	0	0	0	0	0	0	0	0	0	d__Bacteria; p__Bacteroidetes; c__Bacteroidia; o__Bacteroidales; f__Bacteroidaceae; g__Bacteroides; s__unidentified_Bacteroides
ASV_7469	0	23	52	0	0	0	0	0	0	0	0	0	16	0	0	0	0	0	0	0	0	0	0	0	0	5	0	0	16	0	d__Bacteria; p__Firmicutes; c__Clostridia; o__Clostridiales; f__Veillonellaceae; g__Veillonella; s__Veillonella_dispar
ASV_7622	0	0	0	0	0	0	0	6	24	0	11	0	0	4	0	3	0	0	0	0	0	0	1	0	17	0	0	0	0	0	d__Bacteria; p__Bacteroidetes; c__Bacteroidia; o__Bacteroidales; f__Porphyromonadaceae; g__Parabacteroides; s__unidentified_Parabacteroides
ASV_9986	9	2	0	9	0	0	0	0	0	0	0	1	0	0	0	0	0	0	0	0	0	0	0	88	0	4	1	0	0	0	d__Bacteria; p__Bacteroidetes; c__Bacteroidia; o__Bacteroidales; f__Bacteroidaceae; g__Bacteroides; s__Bacteroides_ovatus
ASV_7029	0	31	64	0	0	17	0	0	0	0	0	0	0	0	0	0	0	0	0	0	0	0	0	0	0	0	0	0	0	0	d__Bacteria; p__Firmicutes; c__Clostridia; o__Clostridiales; f__Ruminococcaceae; g__unidentified_Ruminococcaceae; s__unidentified_Ruminococcaceae
ASV_2227	0	0	0	0	0	0	0	0	0	0	0	152	0	0	0	0	0	0	0	0	0	0	0	0	0	0	0	0	0	0	d__Bacteria; p__Firmicutes; c__Clostridia; o__Clostridiales; f__unclassified_Clostridiales; g__unclassified_Clostridiales; s__unclassified_Clostridiales
ASV_5028	0	0	0	0	0	0	0	0	0	0	0	0	0	0	0	0	90	0	0	0	0	0	0	0	0	0	0	0	0	0	d__Bacteria; p__Bacteroidetes; c__Bacteroidia; o__Bacteroidales; f__S24-7; g__unidentified_S24-7; s__unidentified_S24-7
ASV_9817	45	0	0	0	0	0	0	17	0	34	0	0	0	0	0	0	0	0	0	30	0	0	0	0	0	0	0	0	0	0	d__Bacteria; p__Firmicutes; c__Clostridia; o__Clostridiales; f__Lachnospiraceae; g__Blautia; s__unidentified_Blautia
ASV_44	0	20	38	0	2	15	0	0	0	0	0	5	0	0	0	2	0	0	0	0	0	0	0	0	0	0	0	0	0	0	d__Bacteria; p__Firmicutes; c__Clostridia; o__Clostridiales; f__unidentified_Clostridiales; g__unidentified_Clostridiales; s__unidentified_Clostridiales
ASV_8222	0	0	9	0	0	0	0	0	0	0	38	0	8	0	0	0	0	0	0	0	0	0	0	0	11	0	0	0	0	0	d__Bacteria; p__Bacteroidetes; c__Bacteroidia; o__Bacteroidales; f__[Odoribacteraceae]; g__Butyricimonas; s__unidentified_Butyricimonas
ASV_3839	0	0	0	0	87	0	0	0	0	0	0	0	0	0	0	0	0	0	0	0	0	0	0	0	0	0	0	0	0	0	d__Bacteria; p__Firmicutes; c__Clostridia; o__Clostridiales; f__Ruminococcaceae; g__Faecalibacterium; s__Faecalibacterium_prausnitzii
ASV_11875	0	0	0	0	0	0	0	0	0	0	0	0	0	29	0	0	0	0	0	0	0	0	0	0	0	0	0	0	89	0	d__Bacteria; p__Firmicutes; c__Clostridia; o__Clostridiales; f__Lachnospiraceae; g__unidentified_Lachnospiraceae; s__unidentified_Lachnospiraceae
ASV_9398	0	15	3	0	0	0	0	13	52	0	10	0	0	0	0	0	0	0	10	0	0	0	0	0	5	0	0	0	0	0	d__Bacteria; p__Bacteroidetes; c__Bacteroidia; o__Bacteroidales; f__Bacteroidaceae; g__Bacteroides; s__unclassified_Bacteroides
ASV_1270	0	0	0	0	0	0	0	13	0	0	0	0	0	0	0	0	7	38	0	0	0	0	0	0	0	0	0	0	0	0	d__Bacteria; p__Proteobacteria; c__Gammaproteobacteria; o__Enterobacteriales; f__Enterobacteriaceae; g__unclassified_Enterobacteriaceae; s__unclassified_Enterobacteriaceae
ASV_14712	0	0	0	0	0	0	0	0	0	0	0	0	0	0	109	0	0	0	0	0	0	0	0	0	0	0	0	0	0	0	d__Bacteria; p__Tenericutes; c__Mollicutes; o__RF39; f__unidentified_RF39; g__unidentified_RF39; s__unidentified_RF39
ASV_3707	0	0	0	0	0	0	0	0	0	0	0	0	0	0	0	0	0	0	0	0	0	0	0	0	0	0	0	0	0	79	d__Bacteria; p__Firmicutes; c__Clostridia; o__Clostridiales; f__Ruminococcaceae; g__Oscillospira; s__unidentified_Oscillospira
ASV_3551	0	0	0	0	90	0	0	0	0	0	0	0	0	0	0	0	0	0	0	0	0	0	0	0	0	0	0	0	0	0	d__Bacteria; p__Bacteroidetes; c__Bacteroidia; o__Bacteroidales; f__Prevotellaceae; g__Prevotella; s__unidentified_Prevotella
ASV_5151	0	0	0	0	0	0	0	0	0	0	0	0	0	0	0	0	0	0	0	0	0	0	0	0	0	0	0	0	148	0	d__Bacteria; p__Bacteroidetes; c__Bacteroidia; o__Bacteroidales; f__Bacteroidaceae; g__Bacteroides; s__unidentified_Bacteroides
ASV_15478	12	0	0	0	11	0	3	0	17	9	0	14	0	1	7	0	0	0	0	0	0	0	0	0	2	0	1	0	0	0	d__Bacteria; p__Firmicutes; c__Clostridia; o__Clostridiales; f__Ruminococcaceae; g__Faecalibacterium; s__Faecalibacterium_prausnitzii
ASV_5353	0	10	52	0	0	9	0	0	0	0	0	0	0	0	0	0	0	0	0	0	0	0	0	0	0	0	0	0	0	0	d__Bacteria; p__Bacteroidetes; c__Bacteroidia; o__Bacteroidales; f__Prevotellaceae; g__Prevotella; s__Prevotella_copri
ASV_13178	0	21	33	0	0	0	0	0	0	0	0	0	0	0	4	34	0	0	0	0	0	0	0	0	0	0	0	0	0	0	d__Bacteria; p__Firmicutes; c__Clostridia; o__Clostridiales; f__Lachnospiraceae; g__unclassified_Lachnospiraceae; s__unclassified_Lachnospiraceae
ASV_5942	0	0	0	0	1	0	0	0	0	21	1	0	0	0	4	24	0	4	0	0	0	2	0	0	0	0	0	0	31	2	d__Bacteria; p__Bacteroidetes; c__Bacteroidia; o__Bacteroidales; f__Bacteroidaceae; g__Bacteroides; s__unidentified_Bacteroides
ASV_3162	0	24	66	0	11	0	0	0	0	0	0	0	0	0	0	0	0	0	0	0	0	0	0	0	0	0	0	0	0	0	d__Bacteria; p__Bacteroidetes; c__Bacteroidia; o__Bacteroidales; f__S24-7; g__unidentified_S24-7; s__unidentified_S24-7
ASV_7498	0	0	0	0	0	0	0	0	0	0	0	3	0	0	0	0	0	0	0	0	0	0	0	0	0	0	61	38	0	0	d__Bacteria; p__Firmicutes; c__Clostridia; o__Clostridiales; f__Christensenellaceae; g__unidentified_Christensenellaceae; s__unidentified_Christensenellaceae
ASV_11012	0	0	0	0	0	0	0	0	0	0	0	0	0	0	0	88	0	0	0	0	0	0	0	0	0	0	0	0	0	0	d__Bacteria; p__Firmicutes; c__Clostridia; o__Clostridiales; f__Lachnospiraceae; g__Clostridium; s__Clostridium_clostridioforme
ASV_15100	0	0	0	0	0	0	0	0	0	0	0	0	104	0	0	0	0	0	0	0	0	0	0	0	0	0	0	0	0	0	d__Bacteria; p__Firmicutes; c__Clostridia; o__Clostridiales; f__Lachnospiraceae; g__Dorea; s__Dorea_formicigenerans
ASV_4157	0	0	0	0	0	0	0	0	0	0	0	0	0	0	0	0	0	0	0	0	0	0	0	0	0	0	71	52	0	0	d__Bacteria; p__Proteobacteria; c__Deltaproteobacteria; o__Desulfovibrionales; f__Desulfovibrionaceae; g__Desulfovibrio; s__Desulfovibrio_D168
ASV_6370	0	0	0	0	0	0	0	0	0	0	0	0	0	0	0	0	0	0	86	0	0	0	0	0	0	0	0	0	0	0	d__Bacteria; p__Bacteroidetes; c__Bacteroidia; o__Bacteroidales; f__Prevotellaceae; g__Prevotella; s__Prevotella_stercorea
ASV_10567	0	0	0	0	0	0	0	0	0	0	0	0	0	0	0	0	0	0	0	0	74	0	0	0	0	0	0	0	0	0	d__Bacteria; p__Bacteroidetes; c__Bacteroidia; o__Bacteroidales; f__Bacteroidaceae; g__Bacteroides; s__unidentified_Bacteroides
ASV_12271	0	3	0	0	11	0	0	0	0	0	37	0	0	0	39	5	0	0	0	0	0	0	0	0	0	0	0	0	0	0	d__Bacteria; p__Firmicutes; c__Clostridia; o__Clostridiales; f__Ruminococcaceae; g__unidentified_Ruminococcaceae; s__unidentified_Ruminococcaceae
ASV_11636	0	0	19	0	0	0	0	0	0	0	0	0	0	0	0	19	0	0	0	0	29	0	0	27	0	0	0	0	0	0	d__Bacteria; p__Firmicutes; c__Clostridia; o__Clostridiales; f__Lachnospiraceae; g__Blautia; s__unidentified_Blautia
ASV_13893	0	0	0	0	0	0	0	0	0	0	0	1	0	0	0	0	0	0	0	0	0	0	0	0	0	0	40	52	0	0	d__Bacteria; p__Bacteroidetes; c__Bacteroidia; o__Bacteroidales; f__Bacteroidaceae; g__Bacteroides; s__Bacteroides_ovatus
ASV_12969	0	0	13	0	4	5	4	0	4	0	0	7	0	0	0	0	0	0	0	0	0	0	0	0	0	0	0	0	0	10	d__Bacteria; p__Firmicutes; c__Clostridia; o__Clostridiales; f__Lachnospiraceae; g__unidentified_Lachnospiraceae; s__unidentified_Lachnospiraceae
ASV_6593	0	0	0	0	0	0	0	0	0	0	0	0	0	0	0	0	0	0	0	0	0	0	0	0	0	0	0	0	137	0	d__Bacteria; p__Firmicutes; c__Clostridia; o__Clostridiales; f__Lachnospiraceae; g__Coprococcus; s__unidentified_Coprococcus
ASV_876	0	0	0	0	0	74	0	0	0	0	0	0	0	0	0	0	0	0	0	0	0	0	0	0	0	0	0	0	0	0	d__Bacteria; p__Firmicutes; c__Clostridia; o__Clostridiales; f__Lachnospiraceae; g__unidentified_Lachnospiraceae; s__unidentified_Lachnospiraceae
ASV_15151	0	0	0	0	0	40	0	0	0	0	0	69	0	0	0	0	0	0	0	0	0	0	0	0	0	0	0	0	0	0	d__Bacteria; p__Firmicutes; c__Clostridia; o__Clostridiales; f__Lachnospiraceae; g__Roseburia; s__Roseburia_faecis
ASV_6961	0	0	0	0	0	0	0	0	0	0	0	0	0	73	0	0	0	0	0	0	0	0	0	0	0	0	0	0	0	0	d__Bacteria; p__Firmicutes; c__Clostridia; o__Clostridiales; f__Lachnospiraceae; g__Coprococcus; s__unidentified_Coprococcus
ASV_11224	0	0	0	0	0	0	0	0	0	0	0	0	0	0	0	0	0	0	0	0	0	0	0	0	0	34	0	0	52	0	d__Bacteria; p__Firmicutes; c__Clostridia; o__Clostridiales; f__Lachnospiraceae; g__[Ruminococcus]; s__[Ruminococcus]_gnavus
ASV_7176	0	10	1	0	0	0	0	0	0	0	11	0	0	0	0	0	0	0	0	0	17	0	0	0	8	4	9	0	0	0	d__Bacteria; p__Bacteroidetes; c__Bacteroidia; o__Bacteroidales; f__Bacteroidaceae; g__Bacteroides; s__unidentified_Bacteroides
ASV_12370	0	0	0	0	0	6	0	0	0	0	0	42	0	0	0	0	0	0	0	52	0	0	0	0	0	0	0	0	0	0	d__Bacteria; p__Firmicutes; c__Clostridia; o__Clostridiales; f__Lachnospiraceae; g__Coprococcus; s__unidentified_Coprococcus
ASV_22	0	0	0	0	11	0	0	0	0	0	0	0	18	0	0	0	0	4	0	0	0	0	0	0	0	0	0	0	0	0	d__Bacteria; p__Firmicutes; c__Clostridia; o__Clostridiales; f__Lachnospiraceae; g__unidentified_Lachnospiraceae; s__unidentified_Lachnospiraceae
ASV_4830	0	13	0	0	0	0	0	0	0	6	0	5	0	0	0	26	0	1	0	0	0	0	0	0	0	0	21	0	25	0	d__Bacteria; p__Bacteroidetes; c__Bacteroidia; o__Bacteroidales; f__Bacteroidaceae; g__Bacteroides; s__unidentified_Bacteroides
ASV_9526	0	0	0	0	0	0	0	0	0	60	0	0	0	0	0	0	0	0	0	12	0	0	0	0	1	0	0	0	0	0	d__Bacteria; p__Bacteroidetes; c__Bacteroidia; o__Bacteroidales; f__Bacteroidaceae; g__Bacteroides; s__unidentified_Bacteroides
ASV_10722	0	0	0	0	0	5	26	0	0	9	0	0	0	7	0	9	0	0	0	0	0	0	0	11	0	0	0	0	0	0	d__Bacteria; p__Firmicutes; c__Clostridia; o__Clostridiales; f__Ruminococcaceae; g__Oscillospira; s__unidentified_Oscillospira
ASV_9906	0	0	0	0	0	0	0	0	0	1	0	0	0	0	0	0	0	0	87	0	0	0	0	0	0	0	0	0	0	0	d__Bacteria; p__Firmicutes; c__Clostridia; o__Clostridiales; f__Ruminococcaceae; g__unclassified_Ruminococcaceae; s__unclassified_Ruminococcaceae
ASV_9719	0	0	0	0	0	0	0	0	0	0	0	0	0	0	0	0	0	0	0	0	0	0	0	0	0	0	0	0	0	77	d__Bacteria; p__Bacteroidetes; c__Bacteroidia; o__Bacteroidales; f__Bacteroidaceae; g__Bacteroides; s__unidentified_Bacteroides
ASV_2242	0	0	0	0	0	0	0	0	0	0	0	0	0	0	0	0	0	0	0	0	16	0	0	0	0	0	0	0	0	0	d__Bacteria; p__Firmicutes; c__Clostridia; o__Clostridiales; f__Ruminococcaceae; g__Ruminococcus; s__unclassified_Ruminococcus
ASV_14490	0	10	0	0	0	11	11	0	0	0	0	0	0	10	0	0	0	0	10	0	0	0	0	0	0	5	0	0	0	0	d__Bacteria; p__Firmicutes; c__Clostridia; o__Clostridiales; f__Ruminococcaceae; g__Faecalibacterium; s__Faecalibacterium_prausnitzii
ASV_1921	0	0	0	0	0	0	48	0	0	0	0	0	0	0	6	0	0	0	0	0	0	0	0	0	0	0	0	0	0	0	d__Bacteria; p__Firmicutes; c__Clostridia; o__Clostridiales; f__Lachnospiraceae; g__[Ruminococcus]; s__[Ruminococcus]_gnavus
ASV_15365	0	0	0	0	0	94	0	0	0	0	0	0	0	0	0	0	0	0	0	0	0	0	0	0	0	0	0	0	0	0	d__Bacteria; p__Bacteroidetes; c__Bacteroidia; o__Bacteroidales; f__Prevotellaceae; g__Prevotella; s__Prevotella_copri
ASV_5346	0	0	0	0	0	0	0	0	0	0	0	0	0	0	0	0	0	0	0	0	0	0	0	0	12	0	0	0	28	0	d__Bacteria; p__Firmicutes; c__Clostridia; o__Clostridiales; f__Lachnospiraceae; g__Coprococcus; s__unidentified_Coprococcus
ASV_3303	0	0	0	0	0	0	0	0	0	0	0	0	22	20	0	0	0	0	0	0	0	15	0	0	0	14	0	0	0	0	d__Bacteria; p__Firmicutes; c__Clostridia; o__Clostridiales; f__Lachnospiraceae; g__unidentified_Lachnospiraceae; s__unidentified_Lachnospiraceae
ASV_3997	0	0	0	0	0	0	0	0	0	0	0	0	88	0	0	0	0	0	0	0	0	0	0	0	0	0	0	0	0	0	d__Bacteria; p__Firmicutes; c__Clostridia; o__Clostridiales; f__Lachnospiraceae; g__[Ruminococcus]; s__unidentified_[Ruminococcus]
ASV_15474	112	0	0	0	0	0	0	0	0	0	0	0	0	0	0	14	0	0	0	0	0	0	0	0	0	0	0	0	0	0	d__Bacteria; p__Firmicutes; c__Clostridia; o__Clostridiales; f__Lachnospiraceae; g__unidentified_Lachnospiraceae; s__unidentified_Lachnospiraceae
ASV_5296	0	0	0	52	0	0	0	0	0	0	6	0	0	0	0	0	0	0	0	0	0	0	0	0	23	0	0	0	0	0	d__Bacteria; p__Firmicutes; c__Clostridia; o__Clostridiales; f__Lachnospiraceae; g__Blautia; s__Blautia_obeum
ASV_5071	0	0	0	0	0	0	0	0	0	0	0	0	21	0	0	0	0	0	0	0	0	79	0	0	0	0	0	0	0	0	d__Bacteria; p__Firmicutes; c__Clostridia; o__Clostridiales; f__Lachnospiraceae; g__unidentified_Lachnospiraceae; s__unidentified_Lachnospiraceae
ASV_15764	4	0	0	10	0	7	0	0	44	0	3	0	0	0	0	3	0	0	0	0	0	2	0	0	0	0	0	0	0	0	d__Bacteria; p__Firmicutes; c__Clostridia; o__Clostridiales; f__Lachnospiraceae; g__unclassified_Lachnospiraceae; s__unclassified_Lachnospiraceae
ASV_14617	0	0	0	23	0	0	0	0	0	0	0	0	0	0	0	0	0	0	0	0	0	0	0	0	0	0	0	0	0	0	d__Bacteria; p__Firmicutes; c__Clostridia; o__Clostridiales; f__Peptostreptococcaceae; g__unidentified_Peptostreptococcaceae; s__unidentified_Peptostreptococcaceae
ASV_10720	0	0	0	0	0	0	3	0	0	0	0	0	0	6	0	0	7	0	0	6	3	0	3	0	0	0	0	0	10	0	d__Bacteria; p__Firmicutes; c__Clostridia; o__Clostridiales; f__[Mogibacteriaceae]; g__unidentified_[Mogibacteriaceae]; s__unidentified_[Mogibacteriaceae]
ASV_6722	0	0	13	0	0	0	0	0	0	0	0	0	0	35	49	0	0	0	0	0	0	0	0	0	0	0	0	0	0	0	d__Bacteria; p__Firmicutes; c__Clostridia; o__Clostridiales; f__Ruminococcaceae; g__Oscillospira; s__unidentified_Oscillospira
ASV_1623	0	0	0	7	8	0	0	0	6	0	0	0	0	0	0	10	0	0	10	0	0	0	0	0	8	0	0	0	0	0	d__Bacteria; p__Firmicutes; c__Clostridia; o__Clostridiales; f__Lachnospiraceae; g__unclassified_Lachnospiraceae; s__unclassified_Lachnospiraceae
ASV_14357	0	0	0	11	0	0	0	0	9	0	17	0	0	0	0	0	0	0	19	0	0	0	0	0	0	0	0	0	8	0	d__Bacteria; p__Firmicutes; c__Clostridia; o__Clostridiales; f__Lachnospiraceae; g__Blautia; s__unidentified_Blautia
ASV_1026	0	0	0	0	0	0	0	0	0	0	0	0	0	0	0	22	0	0	0	0	0	0	0	0	0	0	0	0	0	0	d__Bacteria; p__Firmicutes; c__Clostridia; o__Clostridiales; f__Ruminococcaceae; g__Faecalibacterium; s__Faecalibacterium_prausnitzii
ASV_9466	0	0	17	10	0	0	0	0	0	0	0	0	0	0	4	0	0	10	0	0	0	7	0	0	12	0	0	0	0	0	d__Bacteria; p__Firmicutes; c__Bacilli; o__Lactobacillales; f__Streptococcaceae; g__Streptococcus; s__unidentified_Streptococcus
ASV_2064	0	0	45	0	18	0	0	0	0	0	0	0	0	0	0	0	0	0	0	0	0	0	0	0	0	0	0	0	0	0	d__Bacteria; p__Firmicutes; c__Clostridia; o__Clostridiales; f__Lachnospiraceae; g__Lachnospira; s__unidentified_Lachnospira
ASV_10607	0	0	0	0	0	0	42	0	0	0	0	0	39	0	0	0	0	0	0	0	0	0	0	0	0	0	0	0	0	0	d__Bacteria; p__Bacteroidetes; c__Bacteroidia; o__Bacteroidales; f__Bacteroidaceae; g__Bacteroides; s__unidentified_Bacteroides
ASV_8251	0	0	0	0	0	0	0	0	0	0	0	11	0	0	13	0	0	0	0	0	0	0	0	0	0	0	0	0	0	0	d__Bacteria; p__Tenericutes; c__Mollicutes; o__RF39; f__unidentified_RF39; g__unidentified_RF39; s__unidentified_RF39
ASV_6376	0	21	32	0	0	0	0	0	0	0	0	0	14	0	0	0	0	0	0	0	0	0	0	0	0	0	0	0	0	0	d__Bacteria; p__Firmicutes; c__Clostridia; o__Clostridiales; f__Lachnospiraceae; g__unidentified_Lachnospiraceae; s__unidentified_Lachnospiraceae
ASV_6846	0	13	42	0	0	0	0	0	0	0	0	0	0	0	0	0	0	0	0	0	0	0	0	0	0	0	0	0	0	0	d__Bacteria; p__Firmicutes; c__Clostridia; o__Clostridiales; f__Ruminococcaceae; g__unclassified_Ruminococcaceae; s__unclassified_Ruminococcaceae
ASV_11848	0	0	0	0	0	0	0	0	12	0	22	0	0	0	0	0	0	0	29	0	0	0	0	0	12	0	0	0	0	0	d__Bacteria; p__Firmicutes; c__Clostridia; o__Clostridiales; f__Clostridiaceae; g__Clostridium; s__unidentified_Clostridium
ASV_12683	0	0	0	0	1	10	0	0	0	0	0	0	0	0	0	0	0	0	21	0	0	0	0	0	0	0	0	0	0	0	d__Bacteria; p__Firmicutes; c__Clostridia; o__Clostridiales; f__Lachnospiraceae; g__Roseburia; s__unclassified_Roseburia
ASV_3369	0	0	13	0	2	4	0	0	0	0	13	0	0	9	12	0	0	0	7	0	0	0	0	0	0	0	0	0	0	0	d__Bacteria; p__Firmicutes; c__Clostridia; o__Clostridiales; f__[Mogibacteriaceae]; g__unidentified_[Mogibacteriaceae]; s__unidentified_[Mogibacteriaceae]
ASV_7415	0	0	0	0	0	0	0	0	0	0	0	0	0	0	0	0	0	0	0	0	0	82	7	0	0	0	0	0	5	0	d__Bacteria; p__Fusobacteria; c__Fusobacteriia; o__Fusobacteriales; f__Fusobacteriaceae; g__Fusobacterium; s__unidentified_Fusobacterium
ASV_13044	0	0	0	0	0	0	0	0	0	0	0	0	0	0	0	0	0	0	0	0	0	0	0	103	0	0	0	0	0	0	d__Bacteria; p__Firmicutes; c__Clostridia; o__Clostridiales; f__Ruminococcaceae; g__Oscillospira; s__unidentified_Oscillospira
ASV_12031	39	0	0	0	0	0	4	0	3	7	0	0	0	0	5	0	0	0	0	0	0	0	7	14	0	5	23	0	0	0	d__Bacteria; p__Actinobacteria; c__Coriobacteriia; o__Coriobacteriales; f__Coriobacteriaceae; g__Eggerthella; s__Eggerthella_lenta
ASV_8086	0	0	0	0	81	0	0	0	0	0	0	0	0	0	0	0	0	0	0	0	0	0	0	0	0	0	0	0	0	0	d__Bacteria; p__Firmicutes; c__Clostridia; o__Clostridiales; f__Ruminococcaceae; g__Faecalibacterium; s__Faecalibacterium_prausnitzii
ASV_9538	15	0	0	0	0	0	2	0	0	0	0	0	1	0	0	0	0	8	0	1	0	0	0	0	0	0	0	0	40	0	d__Bacteria; p__Firmicutes; c__Clostridia; o__Clostridiales; f__Lachnospiraceae; g__unidentified_Lachnospiraceae; s__unidentified_Lachnospiraceae
ASV_1884	0	0	0	0	0	0	0	0	2	0	0	0	0	0	0	0	0	0	0	0	0	0	0	0	0	1	0	0	97	2	d__Bacteria; p__Bacteroidetes; c__Bacteroidia; o__Bacteroidales; f__Bacteroidaceae; g__Bacteroides; s__unidentified_Bacteroides
ASV_10600	0	0	0	0	86	0	0	0	0	0	0	0	0	0	0	0	0	0	0	0	0	0	0	0	0	0	0	0	0	0	d__Bacteria; p__Firmicutes; c__Clostridia; o__Clostridiales; f__Lachnospiraceae; g__Lachnospira; s__unidentified_Lachnospira
ASV_11278	0	0	0	0	0	80	0	0	0	0	0	0	0	0	0	0	0	0	0	0	0	0	0	0	0	0	0	0	0	0	d__Bacteria; p__Bacteroidetes; c__Bacteroidia; o__Bacteroidales; f__Prevotellaceae; g__Prevotella; s__Prevotella_copri
ASV_13974	0	0	0	0	0	0	0	0	0	0	0	0	0	0	0	0	0	0	0	0	0	0	0	0	94	0	0	0	0	0	d__Bacteria; p__Firmicutes; c__Clostridia; o__Clostridiales; f__Ruminococcaceae; g__Gemmiger; s__Gemmiger_formicilis
ASV_3032	2	0	3	3	2	0	7	0	0	2	0	1	6	0	4	3	1	0	1	3	0	1	2	12	4	0	0	1	0	1	d__Bacteria; p__Firmicutes; c__Clostridia; o__Clostridiales; f__Ruminococcaceae; g__unclassified_Ruminococcaceae; s__unclassified_Ruminococcaceae
ASV_10738	0	0	0	22	0	0	0	0	44	12	0	0	0	0	0	0	0	0	0	0	0	0	0	0	0	0	0	0	0	0	d__Bacteria; p__Firmicutes; c__Clostridia; o__Clostridiales; f__Lachnospiraceae; g__Roseburia; s__unclassified_Roseburia
ASV_7881	0	0	0	0	0	0	0	0	0	0	0	0	0	0	54	25	0	0	0	0	0	0	0	0	0	0	0	0	0	0	d__Bacteria; p__Firmicutes; c__Clostridia; o__Clostridiales; f__Ruminococcaceae; g__Gemmiger; s__Gemmiger_formicilis
ASV_8261	0	0	0	0	0	0	0	0	0	4	0	0	0	0	0	31	16	0	0	0	0	0	0	0	0	0	2	0	1	0	d__Bacteria; p__Proteobacteria; c__Alphaproteobacteria; o__Rhizobiales; f__Methylobacteriaceae; g__Methylobacterium; s__Methylobacterium_komagatae
ASV_11407	0	11	24	0	0	0	0	0	0	0	0	0	0	0	42	0	0	0	0	0	0	0	0	0	0	0	0	0	0	0	d__Bacteria; p__Firmicutes; c__Clostridia; o__Clostridiales; f__Ruminococcaceae; g__unidentified_Ruminococcaceae; s__unidentified_Ruminococcaceae
ASV_14846	0	0	0	0	0	0	0	0	0	0	0	10	0	0	0	0	0	0	0	0	0	0	0	0	0	0	0	0	0	0	d__Bacteria; p__Firmicutes; c__Clostridia; o__Clostridiales; f__unidentified_Clostridiales; g__unidentified_Clostridiales; s__unidentified_Clostridiales
ASV_13766	0	0	0	0	0	0	0	0	0	0	0	108	0	0	0	0	0	0	0	0	0	0	0	0	0	0	0	0	0	0	d__Bacteria; p__Firmicutes; c__Clostridia; o__Clostridiales; f__Clostridiaceae; g__Clostridium; s__unidentified_Clostridium
ASV_15203	0	0	0	0	0	0	0	6	0	8	0	0	0	0	0	0	15	0	0	10	0	14	0	0	4	0	0	0	17	0	d__Bacteria; p__Firmicutes; c__Bacilli; o__Gemellales; f__Gemellaceae; g__unclassified_Gemellaceae; s__unclassified_Gemellaceae
ASV_15645	0	0	0	0	0	0	0	0	0	0	0	4	0	0	0	0	0	0	0	0	0	0	0	39	0	0	0	0	0	0	d__Bacteria; p__Firmicutes; c__Clostridia; o__Clostridiales; f__Lachnospiraceae; g__Clostridium; s__Clostridium_lavalense
ASV_3274	0	0	12	7	10	0	0	0	0	0	0	0	19	2	0	0	0	0	0	0	0	19	0	0	0	0	0	0	0	0	d__Bacteria; p__Firmicutes; c__Clostridia; o__Clostridiales; f__Lachnospiraceae; g__unidentified_Lachnospiraceae; s__unidentified_Lachnospiraceae
ASV_9215	0	0	0	0	0	0	2	0	0	0	0	33	0	3	5	5	0	0	0	2	0	0	0	0	3	0	0	0	0	0	d__Bacteria; p__Firmicutes; c__Clostridia; o__Clostridiales; f__Ruminococcaceae; g__Ruminococcus; s__unidentified_Ruminococcus
ASV_6875	0	0	0	0	0	0	0	0	0	0	24	0	0	4	0	0	0	0	0	34	0	0	0	0	0	0	0	0	0	0	d__Bacteria; p__Firmicutes; c__Clostridia; o__Clostridiales; f__Lachnospiraceae; g__Coprococcus; s__unidentified_Coprococcus
ASV_13802	0	0	0	0	3	1	0	0	0	2	0	3	0	0	0	2	0	5	0	8	4	0	0	4	3	0	0	0	28	4	d__Bacteria; p__Firmicutes; c__Clostridia; o__Clostridiales; f__Lachnospiraceae; g__Blautia; s__unidentified_Blautia
ASV_8078	0	27	65	0	0	0	0	0	0	0	0	0	0	0	0	0	0	0	0	0	0	0	0	0	0	0	0	0	0	0	d__Bacteria; p__Proteobacteria; c__Gammaproteobacteria; o__Pasteurellales; f__Pasteurellaceae; g__Haemophilus; s__Haemophilus_parainfluenzae
ASV_5441	0	0	0	0	0	0	0	0	36	0	0	0	0	0	0	0	0	0	0	0	0	0	0	0	0	0	0	0	0	0	d__Bacteria; p__Bacteroidetes; c__Bacteroidia; o__Bacteroidales; f__Bacteroidaceae; g__Bacteroides; s__Bacteroides_uniformis
ASV_8828	0	3	0	0	0	0	0	0	0	95	0	0	0	0	0	0	0	0	0	0	0	0	0	0	0	0	0	0	0	0	d__Bacteria; p__Bacteroidetes; c__Bacteroidia; o__Bacteroidales; f__Bacteroidaceae; g__Bacteroides; s__unidentified_Bacteroides
ASV_5789	0	0	0	63	0	0	0	0	0	0	0	0	0	0	0	0	0	0	0	0	0	0	0	0	0	0	0	0	0	0	d__Bacteria; p__Firmicutes; c__Clostridia; o__Clostridiales; f__Lachnospiraceae; g__unidentified_Lachnospiraceae; s__unidentified_Lachnospiraceae
ASV_13406	0	0	0	0	0	0	0	0	0	0	0	0	0	0	0	0	79	0	0	0	0	0	0	0	0	0	0	0	0	0	d__Bacteria; p__Firmicutes; c__Bacilli; o__Lactobacillales; f__Aerococcaceae; g__Aerococcus; s__unidentified_Aerococcus
ASV_14072	0	23	63	0	0	0	0	0	0	0	0	0	0	0	0	0	0	0	0	0	0	0	0	0	0	0	0	0	0	0	d__Bacteria; p__Firmicutes; c__Clostridia; o__Clostridiales; f__Lachnospiraceae; g__unidentified_Lachnospiraceae; s__unidentified_Lachnospiraceae
ASV_15813	0	0	87	0	0	0	0	0	0	0	0	0	0	0	0	0	0	0	0	0	0	0	0	0	0	0	0	0	0	0	d__Bacteria; p__Bacteroidetes; c__Bacteroidia; o__Bacteroidales; f__[Paraprevotellaceae]; g__[Prevotella]; s__unidentified_[Prevotella]
ASV_7807	0	0	0	0	0	0	0	0	0	0	0	0	0	0	0	0	0	0	0	0	0	0	0	0	91	0	0	0	0	0	d__Bacteria; p__Bacteroidetes; c__Bacteroidia; o__Bacteroidales; f__[Barnesiellaceae]; g__Barnesiella; s__Barnesiella_intestinihominis
ASV_5556	0	0	0	0	13	0	0	0	0	0	0	0	0	10	13	0	0	0	0	0	0	0	0	0	0	0	0	0	0	0	d__Bacteria; p__Firmicutes; c__Clostridia; o__Clostridiales; f__Lachnospiraceae; g__Coprococcus; s__unidentified_Coprococcus
ASV_7655	0	0	0	24	0	0	0	0	15	0	0	0	0	0	0	0	0	0	22	0	0	0	0	0	0	0	0	0	0	0	d__Bacteria; p__Firmicutes; c__Clostridia; o__Clostridiales; f__Lachnospiraceae; g__Blautia; s__Blautia_obeum
ASV_7221	0	0	0	0	23	0	0	0	0	0	0	0	0	0	0	0	0	0	0	0	0	0	0	0	0	0	0	0	0	0	d__Bacteria; p__Firmicutes; c__Clostridia; o__Clostridiales; f__Lachnospiraceae; g__Clostridium; s__Clostridium_clostridioforme
ASV_9690	0	0	0	0	0	0	0	0	0	0	0	96	0	0	0	0	0	0	0	3	0	0	0	0	0	0	0	0	0	0	d__Bacteria; p__Bacteroidetes; c__Bacteroidia; o__Bacteroidales; f__Bacteroidaceae; g__Bacteroides; s__Bacteroides_fragilis
ASV_13454	0	0	0	0	0	0	0	0	53	0	0	0	0	0	0	0	0	0	8	0	8	0	0	0	0	0	0	0	0	0	d__Bacteria; p__Firmicutes; c__Clostridia; o__Clostridiales; f__Lachnospiraceae; g__Roseburia; s__unclassified_Roseburia
ASV_12823	0	0	0	0	0	0	0	0	0	0	0	0	0	78	0	0	0	0	0	0	0	0	0	0	0	0	0	0	0	0	d__Bacteria; p__Firmicutes; c__Clostridia; o__Clostridiales; f__Lachnospiraceae; g__Lachnospira; s__unidentified_Lachnospira
ASV_6326	0	0	0	0	0	0	0	0	0	0	0	0	0	0	82	0	0	0	0	0	0	0	0	0	0	0	0	0	0	0	d__Bacteria; p__Firmicutes; c__Clostridia; o__Clostridiales; f__Lachnospiraceae; g__Roseburia; s__unclassified_Roseburia
ASV_6797	0	0	0	0	0	0	0	0	0	0	0	0	0	0	0	0	0	0	0	0	0	0	58	0	0	0	0	0	0	0	d__Bacteria; p__Firmicutes; c__Clostridia; o__Clostridiales; f__Veillonellaceae; g__Megasphaera; s__unidentified_Megasphaera
ASV_10391	0	18	48	0	0	0	0	0	0	0	0	0	0	0	0	0	0	0	0	0	0	0	0	0	0	0	0	0	0	0	d__Bacteria; p__Firmicutes; c__Clostridia; o__Clostridiales; f__Christensenellaceae; g__unidentified_Christensenellaceae; s__unidentified_Christensenellaceae
ASV_6412	0	0	0	0	0	0	0	61	0	0	0	0	0	0	0	0	0	0	0	0	0	0	0	0	0	0	0	0	0	0	d__Bacteria; p__Proteobacteria; c__Gammaproteobacteria; o__Pasteurellales; f__Pasteurellaceae; g__Haemophilus; s__Haemophilus_parainfluenzae
ASV_8450	0	0	0	0	0	0	0	0	0	0	0	0	82	0	0	0	0	0	0	0	0	0	0	0	0	0	0	0	0	0	d__Bacteria; p__Firmicutes; c__Clostridia; o__Clostridiales; f__Lachnospiraceae; g__unidentified_Lachnospiraceae; s__unidentified_Lachnospiraceae
ASV_5546	0	0	0	0	0	0	0	0	0	0	0	0	0	0	75	0	0	0	0	0	0	0	0	0	0	0	0	0	0	0	d__Bacteria; p__Firmicutes; c__Clostridia; o__Clostridiales; f__Ruminococcaceae; g__Faecalibacterium; s__Faecalibacterium_prausnitzii
ASV_1065	0	0	0	0	0	0	0	0	0	0	0	0	0	0	0	0	0	0	0	0	0	0	0	0	0	0	0	0	55	0	d__Bacteria; p__Firmicutes; c__Clostridia; o__Clostridiales; f__Lachnospiraceae; g__Blautia; s__unidentified_Blautia
ASV_11387	137	0	0	0	0	0	0	0	0	0	0	0	0	0	0	0	0	0	0	0	0	0	0	0	0	0	0	0	0	0	d__Bacteria; p__Proteobacteria; c__Betaproteobacteria; o__Burkholderiales; f__Alcaligenaceae; g__Sutterella; s__unidentified_Sutterella
ASV_15934	0	10	8	0	0	0	0	0	0	0	0	0	0	0	0	0	0	0	0	0	0	0	0	0	0	0	0	0	0	0	d__Bacteria; p__Bacteroidetes; c__Bacteroidia; o__Bacteroidales; f__Rikenellaceae; g__unidentified_Rikenellaceae; s__unidentified_Rikenellaceae
ASV_11169	0	0	0	0	0	0	0	0	0	0	0	0	0	0	0	0	0	0	0	0	0	0	0	0	0	0	0	0	38	0	d__Bacteria; p__Firmicutes; c__Clostridia; o__Clostridiales; f__Lachnospiraceae; g__Blautia; s__unidentified_Blautia
ASV_3895	0	0	0	0	0	0	0	0	0	33	0	55	0	0	0	0	0	0	0	0	0	0	0	0	0	0	0	0	0	0	d__Bacteria; p__Firmicutes; c__Clostridia; o__Clostridiales; f__Lachnospiraceae; g__unidentified_Lachnospiraceae; s__unidentified_Lachnospiraceae
ASV_7531	0	0	0	0	0	0	0	0	0	0	7	0	0	0	0	0	0	0	0	0	0	0	3	0	0	0	21	24	0	5	d__Bacteria; p__Firmicutes; c__Clostridia; o__Clostridiales; f__Ruminococcaceae; g__Anaerotruncus; s__unidentified_Anaerotruncus
ASV_11745	0	0	0	0	0	0	0	0	0	0	0	97	0	0	0	0	0	0	0	23	0	0	0	0	0	0	0	0	0	0	d__Bacteria; p__Firmicutes; c__Clostridia; o__Clostridiales; f__unclassified_Clostridiales; g__unclassified_Clostridiales; s__unclassified_Clostridiales
ASV_12708	0	0	0	0	0	0	0	0	0	0	0	0	0	0	83	0	0	0	0	0	0	0	0	0	0	0	0	0	0	0	d__Bacteria; p__Bacteroidetes; c__Bacteroidia; o__Bacteroidales; f__Bacteroidaceae; g__Bacteroides; s__unclassified_Bacteroides
ASV_8782	0	0	0	0	0	0	0	0	0	0	0	0	0	0	0	0	0	81	0	0	0	0	0	0	0	0	0	0	0	0	d__Bacteria; p__Firmicutes; c__Clostridia; o__Clostridiales; f__Lachnospiraceae; g__unidentified_Lachnospiraceae; s__unidentified_Lachnospiraceae
ASV_8449	0	2	0	1	0	0	0	0	0	6	0	5	0	0	3	8	0	6	0	1	0	0	0	4	0	4	0	0	0	0	d__Bacteria; p__Bacteroidetes; c__Bacteroidia; o__Bacteroidales; f__Bacteroidaceae; g__Bacteroides; s__unclassified_Bacteroides
ASV_13711	0	0	0	0	0	0	0	0	0	0	0	0	0	0	0	0	0	42	0	0	0	0	0	0	0	0	0	0	0	0	d__Bacteria; p__Firmicutes; c__Clostridia; o__Clostridiales; f__Lachnospiraceae; g__Clostridium; s__Clostridium_aldenense
ASV_8407	0	0	0	0	0	0	0	0	0	0	39	0	0	0	0	0	0	0	0	0	0	0	0	0	0	0	0	0	0	0	d__Bacteria; p__Firmicutes; c__Clostridia; o__Clostridiales; f__Clostridiaceae; g__Clostridium; s__unidentified_Clostridium
ASV_5632	5	0	13	0	2	21	0	0	0	0	0	0	0	0	6	0	0	0	7	0	0	0	0	0	1	0	0	0	0	0	d__Bacteria; p__Firmicutes; c__Clostridia; o__Clostridiales; f__Lachnospiraceae; g__Roseburia; s__Roseburia_faecis
ASV_6314	0	0	0	0	0	62	0	0	0	0	0	0	0	0	0	0	0	0	0	0	0	0	0	0	0	0	0	0	0	0	d__Bacteria; p__Firmicutes; c__Clostridia; o__Clostridiales; f__Lachnospiraceae; g__Dorea; s__unidentified_Dorea
ASV_3982	0	0	0	0	0	23	0	0	0	0	0	0	0	0	0	0	0	0	0	0	0	0	0	0	0	0	0	0	0	0	d__Bacteria; p__Firmicutes; c__Clostridia; o__Clostridiales; f__Ruminococcaceae; g__unidentified_Ruminococcaceae; s__unidentified_Ruminococcaceae
ASV_3035	0	0	0	0	0	0	66	0	0	0	0	0	0	0	0	0	0	0	0	0	0	0	0	0	0	0	0	0	0	0	d__Bacteria; p__Bacteroidetes; c__Bacteroidia; o__Bacteroidales; f__Porphyromonadaceae; g__Parabacteroides; s__unidentified_Parabacteroides
ASV_1396	0	0	0	0	0	0	0	0	0	0	0	0	0	0	0	0	0	77	0	0	0	0	0	0	0	0	0	0	0	0	d__Bacteria; p__Firmicutes; c__Clostridia; o__Clostridiales; f__Ruminococcaceae; g__Faecalibacterium; s__Faecalibacterium_prausnitzii
ASV_9514	0	0	0	0	0	67	0	0	0	0	0	0	0	0	0	0	0	0	0	0	0	0	0	0	7	0	0	0	0	0	d__Bacteria; p__Firmicutes; c__Clostridia; o__Clostridiales; f__Lachnospiraceae; g__Anaerostipes; s__unidentified_Anaerostipes
ASV_7057	0	0	0	0	0	64	0	0	0	0	0	0	0	0	0	0	0	0	0	0	0	0	0	0	0	0	0	0	0	0	d__Bacteria; p__Firmicutes; c__Erysipelotrichi; o__Erysipelotrichales; f__Erysipelotrichaceae; g__unidentified_Erysipelotrichaceae; s__unidentified_Erysipelotrichaceae
ASV_12541	0	0	0	0	0	35	0	0	0	0	0	0	0	0	0	0	0	0	0	0	0	0	0	0	0	0	0	0	0	0	d__Bacteria; p__Firmicutes; c__Clostridia; o__Clostridiales; f__Lachnospiraceae; g__Lachnospira; s__unidentified_Lachnospira
ASV_5453	0	0	0	0	0	0	0	0	0	0	0	82	0	0	0	0	0	0	0	12	0	0	0	0	0	0	0	0	0	0	d__Bacteria; p__Tenericutes; c__Mollicutes; o__RF39; f__unidentified_RF39; g__unidentified_RF39; s__unidentified_RF39
ASV_1660	0	7	12	1	2	10	1	0	6	0	0	0	0	0	0	4	0	0	0	3	0	0	0	0	5	0	0	0	0	0	d__Bacteria; p__Firmicutes; c__Clostridia; o__Clostridiales; f__Ruminococcaceae; g__Faecalibacterium; s__Faecalibacterium_prausnitzii
ASV_3774	0	0	0	0	0	0	0	9	12	0	0	0	0	7	0	0	0	0	0	34	0	0	0	0	20	0	0	0	0	0	d__Bacteria; p__Bacteroidetes; c__Bacteroidia; o__Bacteroidales; f__Bacteroidaceae; g__Bacteroides; s__Bacteroides_plebeius
ASV_1926	10	0	0	0	9	0	0	0	0	0	0	0	4	0	0	0	0	0	26	0	0	0	0	0	0	0	0	0	0	7	d__Bacteria; p__Firmicutes; c__Clostridia; o__Clostridiales; f__unidentified_Clostridiales; g__unidentified_Clostridiales; s__unidentified_Clostridiales
ASV_2766	0	0	0	0	69	0	0	0	0	0	0	0	0	0	0	0	0	0	0	0	0	0	0	0	0	0	0	0	0	0	d__Bacteria; p__Firmicutes; c__Clostridia; o__Clostridiales; f__Lachnospiraceae; g__Coprococcus; s__unidentified_Coprococcus
ASV_8195	0	0	0	0	72	0	0	0	0	0	0	0	0	0	0	0	0	0	0	0	0	0	0	0	0	0	0	0	0	0	d__Bacteria; p__Firmicutes; c__Clostridia; o__Clostridiales; f__Ruminococcaceae; g__Faecalibacterium; s__Faecalibacterium_prausnitzii
ASV_8302	0	0	0	0	0	0	0	0	0	0	0	0	0	0	0	19	0	0	0	0	0	0	0	25	0	0	0	0	0	0	d__Bacteria; p__Bacteroidetes; c__Bacteroidia; o__Bacteroidales; f__[Odoribacteraceae]; g__Butyricimonas; s__unidentified_Butyricimonas
ASV_3083	0	0	8	0	0	0	0	0	0	33	0	0	0	0	0	0	0	0	0	0	0	44	0	0	0	0	0	0	0	0	d__Bacteria; p__Firmicutes; c__Clostridia; o__Clostridiales; f__Lachnospiraceae; g__unidentified_Lachnospiraceae; s__unidentified_Lachnospiraceae
ASV_5814	0	0	0	0	0	0	1	0	0	0	0	0	10	0	0	0	0	0	0	0	0	0	0	21	0	39	0	0	0	0	d__Bacteria; p__Bacteroidetes; c__Bacteroidia; o__Bacteroidales; f__Bacteroidaceae; g__Bacteroides; s__unclassified_Bacteroides
ASV_10242	0	0	0	0	0	0	0	59	0	0	0	0	0	0	0	0	0	0	0	0	0	0	0	0	0	0	0	0	0	0	d__Bacteria; p__Firmicutes; c__Clostridia; o__Clostridiales; f__Veillonellaceae; g__Dialister; s__unidentified_Dialister
ASV_10340	0	0	0	0	0	0	0	0	0	0	0	0	0	17	0	0	0	0	0	0	0	0	0	0	0	0	43	27	0	0	d__Bacteria; p__Firmicutes; c__Clostridia; o__Clostridiales; f__Lachnospiraceae; g__Clostridium; s__Clostridium_citroniae
ASV_7808	0	0	0	0	0	0	0	0	0	0	0	0	0	0	0	0	0	0	0	0	0	79	0	0	0	0	0	0	0	0	d__Bacteria; p__Firmicutes; c__Clostridia; o__Clostridiales; f__Lachnospiraceae; g__unidentified_Lachnospiraceae; s__unidentified_Lachnospiraceae
ASV_3092	0	0	0	0	0	0	0	0	0	0	0	0	0	0	0	0	0	0	0	0	0	77	0	0	0	0	0	0	0	0	d__Bacteria; p__Firmicutes; c__Clostridia; o__Clostridiales; f__Lachnospiraceae; g__Blautia; s__unidentified_Blautia
ASV_14481	0	0	0	0	0	0	0	0	0	0	0	0	0	0	0	0	0	0	0	0	0	0	0	88	0	0	0	0	0	0	d__Bacteria; p__Bacteroidetes; c__Bacteroidia; o__Bacteroidales; f__Porphyromonadaceae; g__Parabacteroides; s__unidentified_Parabacteroides
ASV_1684	76	0	0	0	0	0	0	0	0	0	0	0	0	0	0	0	0	0	0	0	0	0	0	0	0	0	0	0	0	0	d__Bacteria; p__Firmicutes; c__Clostridia; o__Clostridiales; f__Ruminococcaceae; g__unidentified_Ruminococcaceae; s__unidentified_Ruminococcaceae
ASV_622	0	0	0	0	0	0	0	0	0	0	0	0	0	0	78	0	0	0	0	0	0	0	0	0	0	0	0	0	0	0	d__Bacteria; p__Firmicutes; c__Clostridia; o__Clostridiales; f__Lachnospiraceae; g__Roseburia; s__unclassified_Roseburia
ASV_13577	0	0	0	0	0	0	0	0	0	0	0	0	0	0	0	0	0	0	0	0	0	0	0	0	0	0	0	0	61	0	d__Bacteria; p__Firmicutes; c__Clostridia; o__Clostridiales; f__Lachnospiraceae; g__Blautia; s__unidentified_Blautia
ASV_12861	0	0	0	58	0	0	0	0	0	0	0	0	0	0	0	0	0	0	0	0	0	0	0	0	0	0	0	0	0	0	d__Bacteria; p__Firmicutes; c__Clostridia; o__Clostridiales; f__Clostridiaceae; g__Clostridium; s__Clostridium_celatum
ASV_11144	0	0	0	0	0	11	0	0	5	0	0	0	0	0	0	0	0	0	0	36	0	0	0	0	0	0	0	0	0	0	d__Bacteria; p__Firmicutes; c__Clostridia; o__Clostridiales; f__Lachnospiraceae; g__Coprococcus; s__unidentified_Coprococcus
ASV_4716	0	0	0	0	0	0	0	0	0	0	0	0	0	0	0	0	0	0	0	0	39	0	22	0	0	0	0	0	0	0	d__Bacteria; p__Firmicutes; c__Clostridia; o__Clostridiales; f__Lachnospiraceae; g__Dorea; s__unidentified_Dorea
ASV_15643	0	17	12	0	0	0	0	0	0	0	0	0	0	0	0	0	0	0	6	0	0	0	0	0	0	3	0	0	0	0	d__Bacteria; p__Firmicutes; c__Clostridia; o__Clostridiales; f__Veillonellaceae; g__Veillonella; s__Veillonella_dispar
ASV_7135	0	0	0	0	0	0	0	10	0	0	18	0	0	0	0	0	0	0	27	0	0	0	0	0	0	0	0	0	0	0	d__Bacteria; p__Firmicutes; c__Clostridia; o__Clostridiales; f__Lachnospiraceae; g__unidentified_Lachnospiraceae; s__unidentified_Lachnospiraceae
ASV_4152	0	0	0	0	0	0	0	0	0	0	0	0	0	0	0	0	0	0	0	0	0	0	0	0	0	0	0	0	0	55	d__Bacteria; p__Firmicutes; c__Clostridia; o__Clostridiales; f__Ruminococcaceae; g__Gemmiger; s__Gemmiger_formicilis
ASV_1825	0	0	0	0	7	0	0	0	0	0	0	0	0	0	0	0	0	0	58	0	0	0	0	0	0	0	0	0	0	0	d__Bacteria; p__Firmicutes; c__Clostridia; o__Clostridiales; f__Ruminococcaceae; g__Ruminococcus; s__unidentified_Ruminococcus
ASV_13389	0	0	0	0	0	0	14	0	0	0	0	0	0	0	0	0	0	0	0	0	0	0	0	41	0	0	18	13	0	0	d__Bacteria; p__Firmicutes; c__Erysipelotrichi; o__Erysipelotrichales; f__Erysipelotrichaceae; g__Coprobacillus; s__unidentified_Coprobacillus
ASV_3673	4	0	0	0	0	0	0	13	0	0	0	0	29	0	0	0	0	0	0	0	25	0	0	0	0	0	0	0	0	0	d__Bacteria; p__Firmicutes; c__Clostridia; o__Clostridiales; f__Veillonellaceae; g__Veillonella; s__Veillonella_dispar
ASV_3221	0	0	0	0	0	0	0	0	0	0	0	0	0	30	0	0	0	0	0	20	0	0	0	0	0	0	0	0	0	0	d__Bacteria; p__Bacteroidetes; c__Bacteroidia; o__Bacteroidales; f__Porphyromonadaceae; g__Parabacteroides; s__Parabacteroides_distasonis
ASV_13203	0	0	0	0	0	0	0	0	0	0	0	0	0	63	0	0	0	0	0	0	0	0	0	0	0	0	0	0	0	0	d__Bacteria; p__Firmicutes; c__Clostridia; o__Clostridiales; f__Ruminococcaceae; g__Faecalibacterium; s__Faecalibacterium_prausnitzii
ASV_5660	0	0	0	0	0	0	0	0	0	0	0	0	0	0	68	0	0	0	0	0	0	0	0	0	0	0	0	0	0	0	d__Bacteria; p__Firmicutes; c__Clostridia; o__Clostridiales; f__Ruminococcaceae; g__Faecalibacterium; s__Faecalibacterium_prausnitzii
ASV_4372	0	0	0	0	0	0	0	0	0	0	0	0	0	0	0	0	0	0	0	0	0	3	0	0	0	0	38	40	0	0	d__Bacteria; p__Firmicutes; c__Clostridia; o__Clostridiales; f__Veillonellaceae; g__Megasphaera; s__unidentified_Megasphaera
ASV_15631	9	0	0	0	2	21	0	0	0	0	0	0	15	0	0	0	0	0	8	0	0	0	0	0	0	0	0	0	0	0	d__Bacteria; p__Firmicutes; c__Clostridia; o__Clostridiales; f__Lachnospiraceae; g__Roseburia; s__unclassified_Roseburia
ASV_15467	0	24	0	17	0	0	0	0	0	0	0	0	0	0	0	0	0	0	0	0	0	0	0	0	0	0	0	0	0	14	d__Bacteria; p__Firmicutes; c__Clostridia; o__Clostridiales; f__Ruminococcaceae; g__unclassified_Ruminococcaceae; s__unclassified_Ruminococcaceae
ASV_8739	0	0	9	0	0	0	0	0	0	17	0	0	0	0	0	0	0	0	0	0	0	47	0	0	0	0	0	0	0	0	d__Bacteria; p__Firmicutes; c__Clostridia; o__Clostridiales; f__Lachnospiraceae; g__unidentified_Lachnospiraceae; s__unidentified_Lachnospiraceae
ASV_200	0	0	0	0	0	0	0	0	0	0	0	0	0	0	0	0	0	0	0	0	0	0	0	87	0	0	0	0	0	0	d__Bacteria; p__Bacteroidetes; c__Bacteroidia; o__Bacteroidales; f__Bacteroidaceae; g__Bacteroides; s__unidentified_Bacteroides
ASV_3683	0	0	0	66	0	0	0	0	0	0	0	0	0	0	0	0	0	0	0	0	0	0	0	0	0	0	0	0	0	0	d__Bacteria; p__Actinobacteria; c__Coriobacteriia; o__Coriobacteriales; f__Coriobacteriaceae; g__Collinsella; s__Collinsella_aerofaciens
ASV_9957	0	0	0	0	1	18	0	0	0	0	0	0	0	0	11	0	0	0	0	0	0	0	0	0	0	0	0	0	0	0	d__Bacteria; p__Actinobacteria; c__Coriobacteriia; o__Coriobacteriales; f__Coriobacteriaceae; g__unidentified_Coriobacteriaceae; s__unidentified_Coriobacteriaceae
ASV_14493	0	0	0	0	0	0	0	0	0	31	0	0	0	0	0	0	0	0	0	0	0	47	0	0	0	0	0	0	0	0	d__Bacteria; p__Firmicutes; c__Clostridia; o__Clostridiales; f__Lachnospiraceae; g__unidentified_Lachnospiraceae; s__unidentified_Lachnospiraceae
ASV_10507	0	1	0	0	0	0	0	0	0	0	0	2	0	0	0	1	0	1	0	0	0	0	0	0	1	0	0	0	0	5	d__Bacteria; p__Bacteroidetes; c__Bacteroidia; o__Bacteroidales; f__Bacteroidaceae; g__Bacteroides; s__unclassified_Bacteroides
ASV_9474	0	0	0	0	0	0	0	0	0	0	0	0	0	0	74	0	0	0	0	0	0	0	0	0	0	0	0	0	0	0	d__Bacteria; p__Firmicutes; c__Clostridia; o__Clostridiales; f__Ruminococcaceae; g__Oscillospira; s__unidentified_Oscillospira
ASV_14252	0	0	0	0	0	0	0	0	0	0	0	0	0	0	0	0	0	0	0	0	0	0	0	0	0	0	0	0	0	49	d__Bacteria; p__Firmicutes; c__Clostridia; o__Clostridiales; f__Lachnospiraceae; g__Dorea; s__Dorea_longicatena
ASV_7736	25	0	0	0	0	0	0	0	0	0	11	0	0	12	0	8	0	3	0	0	0	0	0	11	0	0	0	0	0	0	d__Bacteria; p__Firmicutes; c__Clostridia; o__Clostridiales; f__Ruminococcaceae; g__Oscillospira; s__unidentified_Oscillospira
ASV_12365	0	0	0	8	0	0	0	6	7	0	0	0	0	0	0	0	0	0	12	0	10	0	0	0	0	0	0	0	12	0	d__Bacteria; p__Firmicutes; c__Clostridia; o__Clostridiales; f__Lachnospiraceae; g__Roseburia; s__Roseburia_faecis
ASV_698	8	0	6	5	1	1	0	0	1	17	0	0	1	0	5	0	0	0	1	8	0	1	0	1	6	0	0	0	0	2	d__Bacteria; p__Firmicutes; c__Clostridia; o__Clostridiales; f__Lachnospiraceae; g__unclassified_Lachnospiraceae; s__unclassified_Lachnospiraceae
ASV_4634	33	0	0	0	1	0	0	0	0	0	0	0	0	0	0	0	0	8	0	2	0	0	0	0	0	0	0	0	14	0	d__Bacteria; p__Firmicutes; c__Clostridia; o__Clostridiales; f__Lachnospiraceae; g__Coprococcus; s__unidentified_Coprococcus
ASV_2346	0	1	3	0	1	2	0	9	0	0	0	4	0	8	0	0	0	14	1	1	0	3	1	0	0	0	0	0	0	1	d__Bacteria; p__Firmicutes; c__Clostridia; o__Clostridiales; f__Lachnospiraceae; g__unclassified_Lachnospiraceae; s__unclassified_Lachnospiraceae
ASV_16183	0	1	0	3	3	2	0	0	0	0	0	2	0	0	3	8	0	0	16	5	0	0	0	0	6	0	0	0	0	3	d__Bacteria; p__Firmicutes; c__Clostridia; o__Clostridiales; f__Ruminococcaceae; g__unidentified_Ruminococcaceae; s__unidentified_Ruminococcaceae
ASV_4153	0	0	0	5	0	0	0	27	0	0	0	0	0	0	0	0	0	0	0	0	0	0	0	0	0	0	0	0	0	0	d__Bacteria; p__Bacteroidetes; c__Bacteroidia; o__Bacteroidales; f__Porphyromonadaceae; g__Parabacteroides; s__Parabacteroides_distasonis
ASV_5202	0	0	0	0	0	0	0	0	0	0	0	0	0	0	0	0	0	0	68	0	0	0	0	0	0	0	0	0	0	0	d__Bacteria; p__Firmicutes; c__Clostridia; o__Clostridiales; f__Clostridiaceae; g__Clostridium; s__unidentified_Clostridium
ASV_15957	0	0	0	0	0	0	0	0	0	0	0	0	0	0	0	0	0	0	0	0	0	0	0	0	0	0	0	0	18	0	d__Bacteria; p__Bacteroidetes; c__Bacteroidia; o__Bacteroidales; f__Porphyromonadaceae; g__Parabacteroides; s__Parabacteroides_distasonis
ASV_6070	0	0	0	0	0	0	0	0	0	0	0	0	0	20	0	0	0	0	0	0	0	0	14	0	0	0	0	0	0	0	d__Bacteria; p__Firmicutes; c__Clostridia; o__Clostridiales; f__Lachnospiraceae; g__unidentified_Lachnospiraceae; s__unidentified_Lachnospiraceae
ASV_8321	0	0	0	0	0	0	0	0	0	9	0	0	0	0	0	0	0	0	0	0	0	0	0	0	0	0	0	0	62	5	d__Bacteria; p__Bacteroidetes; c__Bacteroidia; o__Bacteroidales; f__Bacteroidaceae; g__Bacteroides; s__unidentified_Bacteroides
ASV_2678	0	0	0	0	0	0	0	0	0	0	0	0	0	0	60	0	0	0	0	0	0	0	0	0	0	0	0	0	0	0	d__Bacteria; p__Verrucomicrobia; c__Verrucomicrobiae; o__Verrucomicrobiales; f__Verrucomicrobiaceae; g__Akkermansia; s__Akkermansia_muciniphila
ASV_9799	0	0	0	0	0	0	0	0	0	0	0	0	0	0	72	0	0	0	0	0	0	0	0	0	0	0	0	0	0	0	d__Bacteria; p__Bacteroidetes; c__Bacteroidia; o__Bacteroidales; f__Prevotellaceae; g__Prevotella; s__Prevotella_copri
ASV_11487	0	0	0	0	0	0	0	0	0	0	0	0	0	0	16	0	0	0	0	0	0	0	0	0	0	0	0	0	0	0	d__Bacteria; p__Tenericutes; c__Mollicutes; o__RF39; f__unidentified_RF39; g__unidentified_RF39; s__unidentified_RF39
ASV_10931	0	0	0	0	0	0	0	0	0	0	0	0	0	0	0	0	0	65	0	0	0	0	0	0	0	0	0	0	0	0	d__Bacteria; p__Firmicutes; c__Clostridia; o__Clostridiales; f__Ruminococcaceae; g__Faecalibacterium; s__Faecalibacterium_prausnitzii
ASV_11322	0	8	15	0	0	0	0	24	0	0	0	0	0	0	0	0	0	0	0	0	0	0	0	0	0	0	0	0	0	0	d__Bacteria; p__Proteobacteria; c__Gammaproteobacteria; o__Enterobacteriales; f__Enterobacteriaceae; g__unclassified_Enterobacteriaceae; s__unclassified_Enterobacteriaceae
ASV_10222	0	6	12	0	0	21	0	0	0	0	0	0	0	0	0	0	0	0	0	0	0	0	0	0	0	0	0	0	0	0	d__Bacteria; p__Firmicutes; c__Clostridia; o__Clostridiales; f__Ruminococcaceae; g__unidentified_Ruminococcaceae; s__unidentified_Ruminococcaceae
ASV_7974	0	0	0	0	0	0	0	0	0	0	0	0	0	0	0	0	5	62	0	0	0	0	0	0	0	0	0	0	0	0	d__Bacteria; p__Fusobacteria; c__Fusobacteriia; o__Fusobacteriales; f__Fusobacteriaceae; g__Fusobacterium; s__unidentified_Fusobacterium
ASV_8167	4	0	1	0	0	0	0	0	0	3	0	5	4	0	2	0	5	1	2	2	3	0	4	0	0	0	1	1	15	1	d__Bacteria; p__Firmicutes; c__Bacilli; o__Lactobacillales; f__Streptococcaceae; g__Streptococcus; s__unidentified_Streptococcus
ASV_12684	0	0	0	6	0	0	0	16	0	0	0	0	0	28	0	0	0	0	0	0	0	0	0	0	0	0	0	0	0	0	d__Bacteria; p__Bacteroidetes; c__Bacteroidia; o__Bacteroidales; f__Bacteroidaceae; g__Bacteroides; s__Bacteroides_plebeius
ASV_7715	0	0	0	0	16	16	0	0	0	0	0	0	0	15	8	0	0	0	0	0	0	0	0	0	0	0	0	0	0	0	d__Bacteria; p__Firmicutes; c__Clostridia; o__Clostridiales; f__unidentified_Clostridiales; g__unidentified_Clostridiales; s__unidentified_Clostridiales
ASV_7158	0	0	0	0	0	0	0	0	0	0	0	0	62	0	0	0	0	0	0	0	0	0	0	0	0	0	0	0	0	0	d__Bacteria; p__Firmicutes; c__Clostridia; o__Clostridiales; f__Lachnospiraceae; g__Dorea; s__Dorea_longicatena
ASV_2258	0	0	0	0	0	0	0	0	0	0	0	0	0	0	0	0	0	0	0	0	0	73	0	0	0	0	0	0	0	0	d__Bacteria; p__Firmicutes; c__Clostridia; o__Clostridiales; f__Lachnospiraceae; g__Coprococcus; s__unidentified_Coprococcus
ASV_6767	0	0	0	9	0	0	0	0	0	0	0	0	21	0	0	0	0	0	0	0	0	0	0	18	0	0	0	0	0	0	d__Bacteria; p__Firmicutes; c__Clostridia; o__Clostridiales; f__Lachnospiraceae; g__unidentified_Lachnospiraceae; s__unidentified_Lachnospiraceae
ASV_16219	0	0	0	0	0	0	0	0	0	20	0	0	0	0	0	0	0	0	2	0	0	4	0	0	0	0	0	0	2	0	d__Bacteria; p__Firmicutes; c__Erysipelotrichi; o__Erysipelotrichales; f__Erysipelotrichaceae; g__[Eubacterium]; s__[Eubacterium]_dolichum
ASV_15035	0	0	0	14	0	0	0	0	14	0	0	0	0	0	0	0	0	0	0	0	0	25	0	0	15	0	0	0	0	0	d__Bacteria; p__Firmicutes; c__Clostridia; o__Clostridiales; f__Lachnospiraceae; g__Clostridium; s__Clostridium_colinum
ASV_9341	0	0	0	0	0	0	0	0	0	0	0	0	0	5	0	0	0	0	0	0	0	0	0	0	0	0	0	0	0	0	d__Bacteria; p__Firmicutes; c__Clostridia; o__Clostridiales; f__Ruminococcaceae; g__unidentified_Ruminococcaceae; s__unidentified_Ruminococcaceae
ASV_10646	0	0	0	0	14	0	0	0	0	0	0	0	0	0	0	0	0	0	0	0	0	0	0	0	0	0	0	0	0	0	d__Bacteria; p__Bacteroidetes; c__Bacteroidia; o__Bacteroidales; f__Bacteroidaceae; g__Bacteroides; s__Bacteroides_ovatus
ASV_9995	0	0	0	0	2	0	8	0	0	0	0	0	0	10	0	5	0	0	0	0	0	0	0	0	0	0	0	0	0	2	d__Bacteria; p__Firmicutes; c__Clostridia; o__Clostridiales; f__unidentified_Clostridiales; g__unidentified_Clostridiales; s__unidentified_Clostridiales
ASV_2584	0	0	0	0	0	0	23	0	0	0	0	0	0	0	0	0	0	0	0	0	0	0	0	0	0	0	0	0	0	0	d__Bacteria; p__Firmicutes; c__Clostridia; o__Clostridiales; f__Lachnospiraceae; g__Clostridium; s__Clostridium_aldenense
ASV_2742	0	0	0	0	0	0	34	0	0	0	0	0	0	0	8	0	0	0	0	0	0	0	8	0	0	0	0	0	0	0	d__Bacteria; p__Firmicutes; c__Clostridia; o__Clostridiales; f__Lachnospiraceae; g__Blautia; s__unidentified_Blautia
ASV_2671	0	4	1	0	14	0	0	2	0	0	0	8	11	1	6	0	0	0	1	7	0	0	0	0	0	0	0	0	0	5	d__Bacteria; p__Firmicutes; c__Clostridia; o__Clostridiales; f__Lachnospiraceae; g__Blautia; s__Blautia_producta
ASV_8074	0	0	0	0	0	54	0	0	0	0	0	0	0	0	0	0	0	0	0	0	0	0	0	0	0	0	0	0	0	0	d__Bacteria; p__Firmicutes; c__Clostridia; o__Clostridiales; f__Ruminococcaceae; g__Faecalibacterium; s__Faecalibacterium_prausnitzii
ASV_1705	0	0	0	0	0	0	53	0	0	0	0	0	0	0	0	0	0	0	0	0	0	0	0	0	0	0	0	0	0	0	d__Bacteria; p__Firmicutes; c__Clostridia; o__Clostridiales; f__Clostridiaceae; g__Clostridium; s__unidentified_Clostridium
ASV_4533	0	0	0	0	0	0	0	0	0	0	0	0	14	0	0	0	0	0	0	0	0	54	0	0	0	0	0	0	0	0	d__Bacteria; p__Firmicutes; c__Clostridia; o__Clostridiales; f__Lachnospiraceae; g__unidentified_Lachnospiraceae; s__unidentified_Lachnospiraceae
ASV_5872	0	0	0	0	0	0	0	0	0	0	0	0	0	0	0	0	0	61	0	0	0	0	0	0	0	0	0	0	0	0	d__Bacteria; p__Firmicutes; c__Clostridia; o__Clostridiales; f__Lachnospiraceae; g__Coprococcus; s__unidentified_Coprococcus
ASV_10304	0	6	0	0	0	0	0	0	0	0	1	12	0	0	0	0	0	0	0	0	0	0	0	0	0	9	1	0	0	0	d__Bacteria; p__Bacteroidetes; c__Bacteroidia; o__Bacteroidales; f__Bacteroidaceae; g__Bacteroides; s__Bacteroides_ovatus
ASV_7661	0	1	5	2	0	6	0	11	0	0	0	0	0	9	2	2	0	0	10	0	0	2	0	0	0	0	0	0	0	7	d__Bacteria; p__Firmicutes; c__Clostridia; o__Clostridiales; f__Lachnospiraceae; g__Blautia; s__unidentified_Blautia
ASV_5887	0	0	0	0	0	0	0	0	0	0	0	0	0	0	0	0	56	0	0	0	0	0	0	0	0	0	0	0	0	0	d__Bacteria; p__Firmicutes; c__Clostridia; o__Clostridiales; f__Clostridiaceae; g__SMB53; s__unidentified_SMB53
ASV_6894	0	0	0	0	0	0	0	0	0	0	0	0	0	0	0	0	35	0	0	0	0	0	0	0	0	0	0	0	26	0	d__Bacteria; p__Actinobacteria; c__Actinobacteria; o__Actinomycetales; f__Actinomycetaceae; g__Actinomyces; s__unidentified_Actinomyces
ASV_11609	0	0	0	0	0	0	59	0	0	0	0	0	0	0	0	0	0	0	0	0	0	0	0	0	0	0	0	0	0	0	d__Bacteria; p__Firmicutes; c__Clostridia; o__Clostridiales; f__Ruminococcaceae; g__Faecalibacterium; s__Faecalibacterium_prausnitzii
ASV_15276	0	0	0	0	0	0	0	0	0	0	0	0	0	0	0	60	0	0	0	0	0	0	0	0	0	0	0	0	0	0	d__Bacteria; p__Firmicutes; c__Erysipelotrichi; o__Erysipelotrichales; f__Erysipelotrichaceae; g__unidentified_Erysipelotrichaceae; s__unidentified_Erysipelotrichaceae
ASV_11601	0	0	0	0	0	0	0	0	0	0	0	0	0	0	0	0	0	31	21	0	0	12	0	0	0	0	0	0	0	0	d__Bacteria; p__Proteobacteria; c__Gammaproteobacteria; o__Pasteurellales; f__Pasteurellaceae; g__Haemophilus; s__Haemophilus_parainfluenzae
ASV_9980	0	0	0	0	0	0	0	0	0	0	0	0	0	0	0	0	0	0	0	0	0	0	0	48	0	0	0	0	0	0	d__Bacteria; p__Proteobacteria; c__Betaproteobacteria; o__Burkholderiales; f__Alcaligenaceae; g__Sutterella; s__unidentified_Sutterella
ASV_15989	0	4	0	5	0	0	0	11	4	9	0	0	7	0	0	0	0	0	6	0	0	0	1	0	0	0	0	0	0	0	d__Bacteria; p__Firmicutes; c__Clostridia; o__Clostridiales; f__Lachnospiraceae; g__Roseburia; s__unclassified_Roseburia
ASV_15565	0	0	0	0	0	5	0	0	0	0	0	0	4	0	0	16	0	8	0	0	0	0	0	0	6	0	0	0	0	0	d__Bacteria; p__Firmicutes; c__Clostridia; o__Clostridiales; f__Lachnospiraceae; g__Coprococcus; s__unidentified_Coprococcus
ASV_15493	0	0	0	0	0	0	40	0	0	0	0	0	0	0	0	0	0	0	0	0	0	0	0	0	0	0	0	0	0	0	d__Bacteria; p__Bacteroidetes; c__Bacteroidia; o__Bacteroidales; f__Rikenellaceae; g__unclassified_Rikenellaceae; s__unclassified_Rikenellaceae
ASV_3857	0	0	0	0	0	0	0	0	0	0	0	0	27	0	0	24	0	0	0	0	0	0	0	0	0	0	0	0	0	0	d__Bacteria; p__Firmicutes; c__Clostridia; o__Clostridiales; f__Lachnospiraceae; g__unidentified_Lachnospiraceae; s__unidentified_Lachnospiraceae
ASV_5320	0	0	0	0	0	0	0	0	0	0	0	0	0	0	0	0	0	31	0	0	0	26	0	0	0	0	0	0	0	0	d__Bacteria; p__Firmicutes; c__Clostridia; o__Clostridiales; f__Lachnospiraceae; g__Blautia; s__unidentified_Blautia
ASV_14624	0	0	0	0	0	0	0	0	0	0	0	0	0	0	0	0	0	0	0	73	0	0	0	0	0	0	0	0	0	0	d__Bacteria; p__Firmicutes; c__Clostridia; o__Clostridiales; f__Lachnospiraceae; g__Roseburia; s__unidentified_Roseburia
ASV_870	0	54	0	0	0	0	0	0	0	0	0	0	0	0	0	0	0	0	0	0	0	0	0	0	0	0	0	0	0	0	d__Bacteria; p__Bacteroidetes; c__Bacteroidia; o__Bacteroidales; f__Bacteroidaceae; g__Bacteroides; s__unidentified_Bacteroides
ASV_6843	0	4	0	0	0	0	0	0	5	0	0	0	0	0	0	0	0	0	8	15	0	0	0	0	0	0	0	0	0	0	d__Bacteria; p__Bacteroidetes; c__Bacteroidia; o__Bacteroidales; f__Bacteroidaceae; g__Bacteroides; s__unclassified_Bacteroides
ASV_11446	5	10	0	0	3	0	4	0	0	0	0	18	0	1	20	5	0	0	0	1	0	0	0	0	0	0	0	0	0	1	d__Bacteria; p__Firmicutes; c__Clostridia; o__Clostridiales; f__Ruminococcaceae; g__Faecalibacterium; s__Faecalibacterium_prausnitzii
ASV_10347	0	0	0	21	0	0	0	8	39	0	0	0	0	0	0	0	0	0	0	0	0	0	0	0	0	0	0	0	11	0	d__Bacteria; p__Firmicutes; c__Clostridia; o__Clostridiales; f__Lachnospiraceae; g__Roseburia; s__unclassified_Roseburia
ASV_298	0	0	0	0	0	0	0	6	19	0	0	0	0	2	0	0	0	0	0	39	0	0	0	0	0	0	0	0	0	0	d__Bacteria; p__Bacteroidetes; c__Bacteroidia; o__Bacteroidales; f__Bacteroidaceae; g__Bacteroides; s__Bacteroides_plebeius
ASV_5009	0	0	0	0	0	0	0	0	0	0	0	8	0	0	29	21	0	0	0	0	0	0	0	0	0	0	0	0	0	0	d__Bacteria; p__Firmicutes; c__Clostridia; o__Clostridiales; f__Lachnospiraceae; g__unidentified_Lachnospiraceae; s__unidentified_Lachnospiraceae
ASV_11294	0	0	0	0	0	0	0	0	0	0	0	0	0	0	0	47	0	0	0	0	0	0	0	0	0	0	0	0	0	0	d__Bacteria; p__Firmicutes; c__Clostridia; o__Clostridiales; f__Ruminococcaceae; g__Faecalibacterium; s__Faecalibacterium_prausnitzii
ASV_3357	0	0	0	0	0	0	0	0	0	0	0	0	0	0	0	0	0	0	0	0	0	0	0	78	0	0	0	0	0	0	d__Bacteria; p__Firmicutes; c__Clostridia; o__Clostridiales; f__Ruminococcaceae; g__Faecalibacterium; s__Faecalibacterium_prausnitzii
ASV_7721	0	0	0	0	0	0	0	0	0	0	0	0	0	0	0	0	0	0	0	0	0	0	0	0	0	52	0	0	0	0	d__Bacteria; p__Firmicutes; c__Bacilli; o__Lactobacillales; f__Enterococcaceae; g__Enterococcus; s__unclassified_Enterococcus
ASV_11788	0	15	25	0	0	0	0	0	0	0	5	0	0	0	0	0	0	0	0	0	0	0	0	0	0	0	0	0	0	0	d__Bacteria; p__Actinobacteria; c__Actinobacteria; o__Actinomycetales; f__Actinomycetaceae; g__Actinomyces; s__unidentified_Actinomyces
ASV_5322	0	0	0	0	0	0	0	0	0	0	47	0	0	0	0	0	0	0	0	0	0	0	0	0	0	0	0	0	0	0	d__Bacteria; p__Firmicutes; c__Clostridia; o__Clostridiales; f__Lachnospiraceae; g__Blautia; s__Blautia_obeum
ASV_15242	0	0	0	0	0	0	0	0	0	0	0	0	0	0	0	0	0	0	48	0	0	0	0	0	0	0	0	0	0	0	d__Bacteria; p__Firmicutes; c__Clostridia; o__Clostridiales; f__Ruminococcaceae; g__Faecalibacterium; s__Faecalibacterium_prausnitzii
ASV_11537	0	0	0	0	0	0	0	0	0	0	0	0	0	0	0	0	0	0	0	0	0	0	0	0	62	0	0	0	0	0	d__Bacteria; p__Firmicutes; c__Clostridia; o__Clostridiales; f__Lachnospiraceae; g__unidentified_Lachnospiraceae; s__unidentified_Lachnospiraceae
ASV_7690	0	0	0	0	0	0	0	0	0	0	0	0	0	0	0	0	0	0	0	0	0	0	0	0	0	0	28	48	0	0	d__Bacteria; p__Proteobacteria; c__Gammaproteobacteria; o__Enterobacteriales; f__Enterobacteriaceae; g__unclassified_Enterobacteriaceae; s__unclassified_Enterobacteriaceae
ASV_10384	0	29	28	0	0	0	0	0	0	0	0	0	0	0	0	0	0	0	0	0	0	0	0	0	0	0	0	0	0	0	d__Bacteria; p__Firmicutes; c__Erysipelotrichi; o__Erysipelotrichales; f__Erysipelotrichaceae; g__[Eubacterium]; s__[Eubacterium]_biforme
ASV_4406	0	0	0	0	0	60	0	0	0	0	0	0	0	0	0	0	0	0	0	0	0	0	0	0	0	0	0	0	0	0	d__Bacteria; p__Bacteroidetes; c__Bacteroidia; o__Bacteroidales; f__Prevotellaceae; g__Prevotella; s__Prevotella_copri
ASV_3954	0	0	0	0	0	0	51	0	0	0	0	0	0	0	0	0	0	0	0	0	0	0	0	0	0	0	0	0	0	0	d__Bacteria; p__Firmicutes; c__Clostridia; o__Clostridiales; f__unidentified_Clostridiales; g__unidentified_Clostridiales; s__unidentified_Clostridiales
ASV_11953	0	0	0	0	0	0	0	0	0	0	0	0	0	0	0	0	0	0	0	0	0	0	0	68	0	0	0	0	0	0	d__Bacteria; p__Firmicutes; c__Clostridia; o__Clostridiales; f__Ruminococcaceae; g__Faecalibacterium; s__Faecalibacterium_prausnitzii
ASV_7944	92	0	0	0	0	0	0	0	0	0	0	0	0	0	0	0	0	0	0	0	0	0	0	0	0	0	0	0	0	0	d__Bacteria; p__Bacteroidetes; c__Bacteroidia; o__Bacteroidales; f__Bacteroidaceae; g__Bacteroides; s__Bacteroides_ovatus
ASV_313	0	15	40	0	0	0	0	0	0	0	0	0	0	0	0	0	0	0	0	0	0	0	0	0	0	0	0	0	0	0	d__Bacteria; p__Firmicutes; c__Clostridia; o__Clostridiales; f__Peptostreptococcaceae; g__[Clostridium]; s__[Clostridium]_sordellii
ASV_2915	0	0	6	0	20	0	0	0	0	0	0	0	0	30	0	0	0	0	0	0	0	0	0	0	0	0	0	0	0	0	d__Bacteria; p__Firmicutes; c__Clostridia; o__Clostridiales; f__Lachnospiraceae; g__unidentified_Lachnospiraceae; s__unidentified_Lachnospiraceae
ASV_8140	0	0	0	8	0	0	0	0	22	0	38	0	0	0	0	0	0	0	0	0	0	0	0	0	0	0	0	0	0	0	d__Bacteria; p__Firmicutes; c__Clostridia; o__Clostridiales; f__Ruminococcaceae; g__Oscillospira; s__unidentified_Oscillospira
ASV_1104	0	0	0	0	0	0	0	0	0	0	0	0	0	0	0	0	46	0	0	0	0	0	0	0	0	0	0	0	0	0	d__Bacteria; p__Firmicutes; c__Bacilli; o__Lactobacillales; f__Streptococcaceae; g__Streptococcus; s__unidentified_Streptococcus
ASV_8566	0	0	0	0	0	0	0	0	0	0	0	0	0	0	0	0	0	0	0	0	0	0	0	0	0	0	31	35	0	0	d__Bacteria; p__Firmicutes; c__Clostridia; o__Clostridiales; f__Lachnospiraceae; g__Coprococcus; s__unidentified_Coprococcus
ASV_6807	0	0	5	0	0	0	0	0	0	0	0	7	4	20	0	0	0	0	0	0	0	0	0	0	0	0	0	0	0	3	d__Bacteria; p__Bacteroidetes; c__Bacteroidia; o__Bacteroidales; f__Bacteroidaceae; g__Bacteroides; s__unidentified_Bacteroides
ASV_8112	0	0	0	2	0	0	4	4	15	5	0	0	1	0	0	0	3	0	0	27	0	4	0	0	6	0	0	0	0	0	d__Bacteria; p__Firmicutes; c__Clostridia; o__Clostridiales; f__Lachnospiraceae; g__unidentified_Lachnospiraceae; s__unidentified_Lachnospiraceae
ASV_4264	0	0	0	0	0	0	0	22	0	40	0	0	0	0	0	0	0	0	0	0	0	0	0	0	0	0	0	0	0	0	d__Bacteria; p__Firmicutes; c__Clostridia; o__Clostridiales; f__unidentified_Clostridiales; g__unidentified_Clostridiales; s__unidentified_Clostridiales
ASV_10286	0	0	26	0	0	0	0	0	0	0	0	0	0	0	0	0	0	0	0	0	0	0	0	0	0	0	0	0	0	0	d__Bacteria; p__Firmicutes; c__Clostridia; o__Clostridiales; f__Ruminococcaceae; g__Faecalibacterium; s__Faecalibacterium_prausnitzii
ASV_9319	0	0	0	0	0	26	0	0	0	0	0	0	0	0	0	0	0	0	0	0	0	0	0	0	0	0	0	0	0	0	d__Bacteria; p__Firmicutes; c__Clostridia; o__Clostridiales; f__Lachnospiraceae; g__unidentified_Lachnospiraceae; s__unidentified_Lachnospiraceae
ASV_12257	0	0	0	0	0	0	0	0	0	0	0	73	0	0	0	0	0	0	0	6	0	0	0	0	0	0	0	0	0	0	d__Bacteria; p__Firmicutes; c__Clostridia; o__Clostridiales; f__Christensenellaceae; g__unidentified_Christensenellaceae; s__unidentified_Christensenellaceae
ASV_14119	7	0	0	0	0	0	0	0	2	0	0	7	7	0	4	0	0	0	0	0	0	0	5	0	6	0	0	0	0	9	d__Bacteria; p__Firmicutes; c__Clostridia; o__Clostridiales; f__Lachnospiraceae; g__Blautia; s__unidentified_Blautia
ASV_8283	0	10	1	0	0	0	0	6	7	0	0	0	0	19	0	0	0	0	3	7	0	0	0	0	3	0	0	0	0	0	d__Bacteria; p__Bacteroidetes; c__Bacteroidia; o__Bacteroidales; f__Bacteroidaceae; g__Bacteroides; s__unclassified_Bacteroides
ASV_14992	0	0	0	28	0	0	0	0	12	0	4	0	0	0	0	0	0	0	0	0	0	0	0	0	0	0	0	0	0	0	d__Bacteria; p__Firmicutes; c__Clostridia; o__Clostridiales; f__Lachnospiraceae; g__Coprococcus; s__unidentified_Coprococcus
ASV_11173	0	0	0	0	0	0	0	0	0	0	15	0	0	11	0	19	0	0	0	0	0	0	0	0	0	0	0	0	0	0	d__Bacteria; p__Bacteroidetes; c__Bacteroidia; o__Bacteroidales; f__Bacteroidaceae; g__Bacteroides; s__unidentified_Bacteroides
ASV_10572	0	0	0	0	0	0	0	0	0	0	0	13	1	0	0	9	0	2	9	0	0	0	6	0	0	0	0	0	0	0	d__Bacteria; p__Firmicutes; c__Clostridia; o__Clostridiales; f__Lachnospiraceae; g__[Ruminococcus]; s__unidentified_[Ruminococcus]
ASV_9250	0	0	0	0	0	0	0	0	0	0	0	0	0	0	0	0	0	0	0	0	0	0	0	67	0	0	0	0	0	0	d__Bacteria; p__Bacteroidetes; c__Bacteroidia; o__Bacteroidales; f__Bacteroidaceae; g__Bacteroides; s__unidentified_Bacteroides
ASV_9987	104	0	0	0	0	0	0	0	0	0	0	0	0	0	0	0	0	0	0	0	0	0	0	0	0	0	0	0	0	0	d__Bacteria; p__Firmicutes; c__Clostridia; o__Clostridiales; f__Ruminococcaceae; g__Faecalibacterium; s__Faecalibacterium_prausnitzii
ASV_1731	0	0	0	0	0	0	0	0	0	0	0	0	0	0	0	0	0	0	0	0	0	0	0	0	0	0	23	30	0	0	d__Bacteria; p__Firmicutes; c__Clostridia; o__Clostridiales; f__unidentified_Clostridiales; g__unidentified_Clostridiales; s__unidentified_Clostridiales
ASV_6117	0	0	0	0	0	0	0	0	0	40	2	0	0	0	18	0	0	0	0	0	0	0	0	0	0	0	0	0	0	0	d__Bacteria; p__Firmicutes; c__Clostridia; o__Clostridiales; f__Ruminococcaceae; g__Oscillospira; s__unidentified_Oscillospira
ASV_13309	0	0	0	0	0	0	0	0	0	0	0	0	0	0	0	0	15	19	0	0	0	0	0	0	0	0	0	0	17	0	d__Bacteria; p__Firmicutes; c__Bacilli; o__Lactobacillales; f__Streptococcaceae; g__Streptococcus; s__unidentified_Streptococcus
ASV_8802	0	0	0	0	0	0	0	0	0	0	0	0	0	0	0	0	0	0	0	0	0	0	0	0	0	0	29	30	0	0	d__Bacteria; p__Bacteroidetes; c__Bacteroidia; o__Bacteroidales; f__Bacteroidaceae; g__Bacteroides; s__unidentified_Bacteroides
ASV_15851	0	0	1	0	7	10	0	0	2	0	0	0	0	6	6	0	0	0	0	0	0	0	0	0	0	0	0	0	0	0	d__Bacteria; p__Firmicutes; c__Clostridia; o__Clostridiales; f__Lachnospiraceae; g__unidentified_Lachnospiraceae; s__unidentified_Lachnospiraceae
ASV_8372	0	2	0	0	0	0	0	0	0	0	0	0	0	0	0	0	0	0	0	2	0	0	0	39	0	0	2	0	0	0	d__Bacteria; p__Bacteroidetes; c__Bacteroidia; o__Bacteroidales; f__Bacteroidaceae; g__Bacteroides; s__unidentified_Bacteroides
ASV_8317	0	0	0	9	0	0	0	28	0	0	0	0	0	0	0	0	0	0	0	0	9	0	0	0	0	0	0	0	0	0	d__Bacteria; p__Firmicutes; c__Clostridia; o__Clostridiales; f__Lachnospiraceae; g__unclassified_Lachnospiraceae; s__unclassified_Lachnospiraceae
ASV_1957	0	0	0	0	0	0	7	0	0	0	0	0	0	0	37	0	0	0	0	0	0	0	0	0	0	0	0	0	0	0	d__Bacteria; p__Firmicutes; c__Clostridia; o__Clostridiales; f__Ruminococcaceae; g__unidentified_Ruminococcaceae; s__unidentified_Ruminococcaceae
ASV_3200	0	0	0	0	0	0	0	0	12	0	8	0	0	10	0	0	0	0	0	0	0	0	0	22	6	0	0	0	0	0	d__Bacteria; p__Bacteroidetes; c__Bacteroidia; o__Bacteroidales; f__Rikenellaceae; g__Alistipes; s__Alistipes_indistinctus
ASV_4280	0	0	0	0	0	0	0	0	27	0	3	0	0	0	0	0	0	0	0	0	9	0	0	0	0	0	0	0	3	0	d__Bacteria; p__Firmicutes; c__Clostridia; o__Clostridiales; f__Lachnospiraceae; g__Blautia; s__unidentified_Blautia
ASV_1475	0	0	0	0	0	0	0	0	0	0	0	0	0	0	0	0	0	0	0	0	0	0	0	32	0	0	0	0	0	0	d__Bacteria; p__Firmicutes; c__Clostridia; o__Clostridiales; f__Lachnospiraceae; g__unidentified_Lachnospiraceae; s__unidentified_Lachnospiraceae
ASV_5681	0	0	0	0	0	0	0	0	8	0	0	0	0	33	0	0	0	0	0	17	0	0	0	0	0	0	0	0	0	0	d__Bacteria; p__Bacteroidetes; c__Bacteroidia; o__Bacteroidales; f__Porphyromonadaceae; g__Parabacteroides; s__Parabacteroides_distasonis
ASV_7818	0	0	0	0	0	0	0	0	0	0	0	0	0	0	0	0	0	0	0	0	0	0	0	0	0	0	0	50	0	0	d__Bacteria; p__Firmicutes; c__Bacilli; o__Lactobacillales; f__Enterococcaceae; g__unclassified_Enterococcaceae; s__unclassified_Enterococcaceae
ASV_11451	6	1	0	0	1	3	1	0	0	0	0	15	2	0	3	0	0	0	1	2	1	0	0	0	0	0	0	0	1	1	d__Bacteria; p__Firmicutes; c__Clostridia; o__Clostridiales; f__Lachnospiraceae; g__unidentified_Lachnospiraceae; s__unidentified_Lachnospiraceae
ASV_8358	0	0	0	5	0	0	0	0	0	0	0	0	0	9	2	7	0	0	0	0	0	0	0	0	0	0	0	0	0	0	d__Bacteria; p__Firmicutes; c__Erysipelotrichi; o__Erysipelotrichales; f__Erysipelotrichaceae; g__cc_115; s__unidentified_cc_115
ASV_9464	0	0	0	0	0	28	0	0	0	0	0	0	0	0	0	0	13	0	0	0	0	0	11	0	0	0	0	0	0	0	d__Bacteria; p__Firmicutes; c__Clostridia; o__Clostridiales; f__Lachnospiraceae; g__Blautia; s__unidentified_Blautia
ASV_15917	0	0	0	0	0	0	0	0	77	0	0	0	0	0	0	0	0	0	0	0	0	0	0	0	0	0	0	0	0	0	d__Bacteria; p__Firmicutes; c__Clostridia; o__Clostridiales; f__Lachnospiraceae; g__unidentified_Lachnospiraceae; s__unidentified_Lachnospiraceae
ASV_874	0	0	0	0	0	0	0	0	0	0	0	0	48	0	0	0	0	0	0	0	0	0	0	0	0	0	0	0	0	0	d__Bacteria; p__Bacteroidetes; c__Bacteroidia; o__Bacteroidales; f__Bacteroidaceae; g__Bacteroides; s__unclassified_Bacteroides
ASV_8636	25	0	0	0	1	0	15	0	0	0	11	0	0	0	0	0	0	0	0	0	0	0	0	0	0	0	0	0	0	0	d__Bacteria; p__Firmicutes; c__Clostridia; o__Clostridiales; f__Lachnospiraceae; g__unidentified_Lachnospiraceae; s__unidentified_Lachnospiraceae
ASV_8056	0	1	2	0	1	0	0	6	0	9	0	0	0	2	7	4	0	0	5	0	0	0	0	0	0	0	0	0	0	5	d__Bacteria; p__Firmicutes; c__Clostridia; o__Clostridiales; f__Lachnospiraceae; g__Dorea; s__Dorea_formicigenerans
ASV_9455	0	0	59	0	0	0	0	0	0	0	0	0	0	0	0	0	0	0	0	0	0	0	0	0	0	0	0	0	0	0	d__Bacteria; p__Firmicutes; c__Clostridia; o__Clostridiales; f__Ruminococcaceae; g__Faecalibacterium; s__Faecalibacterium_prausnitzii
ASV_1865	0	0	0	0	0	0	0	0	0	0	0	0	0	0	0	0	0	5	0	0	0	0	0	0	0	0	0	0	0	0	d__Bacteria; p__Firmicutes; c__Clostridia; o__Clostridiales; f__Clostridiaceae; g__Clostridium; s__Clostridium_paraputrificum
ASV_13775	0	0	0	0	0	0	50	0	0	0	0	0	0	0	0	0	0	0	0	0	0	0	0	0	0	0	0	0	0	0	d__Bacteria; p__Firmicutes; c__Clostridia; o__Clostridiales; f__unidentified_Clostridiales; g__unidentified_Clostridiales; s__unidentified_Clostridiales
ASV_15666	0	0	0	0	0	0	0	0	0	0	0	0	0	0	0	0	0	0	0	61	0	0	0	0	0	0	0	0	0	0	d__Bacteria; p__Firmicutes; c__Clostridia; o__Clostridiales; f__Lachnospiraceae; g__Coprococcus; s__unidentified_Coprococcus
ASV_14000	0	0	0	0	0	0	0	0	0	0	0	0	0	0	0	0	0	0	0	0	0	0	0	0	0	0	0	0	0	45	d__Bacteria; p__Firmicutes; c__Clostridia; o__Clostridiales; f__Lachnospiraceae; g__unidentified_Lachnospiraceae; s__unidentified_Lachnospiraceae
ASV_12686	98	0	0	0	0	0	0	0	0	0	0	0	0	0	0	0	0	0	0	0	0	0	0	0	0	0	0	0	0	0	d__Bacteria; p__Firmicutes; c__Clostridia; o__Clostridiales; f__Ruminococcaceae; g__Faecalibacterium; s__Faecalibacterium_prausnitzii
ASV_3844	0	3	0	0	0	3	0	0	3	0	0	2	0	0	0	3	0	0	0	0	0	0	0	0	0	0	0	0	0	0	d__Bacteria; p__Firmicutes; c__Clostridia; o__Clostridiales; f__Ruminococcaceae; g__unidentified_Ruminococcaceae; s__unidentified_Ruminococcaceae
ASV_12222	0	52	0	0	0	0	0	0	0	0	0	0	0	0	0	0	0	0	0	0	0	0	0	0	0	0	0	0	0	0	d__Bacteria; p__Proteobacteria; c__Betaproteobacteria; o__Burkholderiales; f__Alcaligenaceae; g__Sutterella; s__unidentified_Sutterella
ASV_6457	0	0	0	0	52	0	0	0	0	0	0	0	0	0	0	0	0	0	0	0	0	0	0	0	0	0	0	0	0	0	d__Bacteria; p__Firmicutes; c__Clostridia; o__Clostridiales; f__Lachnospiraceae; g__Coprococcus; s__unidentified_Coprococcus
ASV_12429	0	0	0	0	0	0	0	4	0	0	0	0	11	0	2	0	0	0	0	0	11	5	0	0	0	0	0	0	0	7	d__Bacteria; p__Firmicutes; c__Clostridia; o__Clostridiales; f__Veillonellaceae; g__Veillonella; s__Veillonella_parvula
ASV_6899	0	0	0	0	0	48	0	0	0	0	0	0	0	0	0	0	0	0	0	0	0	0	0	0	0	0	0	0	0	0	d__Bacteria; p__Bacteroidetes; c__Bacteroidia; o__Bacteroidales; f__Prevotellaceae; g__Prevotella; s__Prevotella_copri
ASV_10223	0	0	0	0	0	0	0	0	0	0	0	0	0	0	0	0	0	0	0	20	6	0	0	0	5	0	0	0	7	0	d__Bacteria; p__Actinobacteria; c__Actinobacteria; o__Actinomycetales; f__Actinomycetaceae; g__Actinomyces; s__unidentified_Actinomyces
ASV_9832	0	0	0	0	0	0	0	0	0	0	0	0	0	0	0	0	0	0	0	0	0	0	0	0	0	0	27	31	0	0	d__Bacteria; p__Bacteroidetes; c__Bacteroidia; o__Bacteroidales; f__Bacteroidaceae; g__Bacteroides; s__unidentified_Bacteroides
ASV_14383	0	0	0	0	0	0	0	0	0	0	0	0	0	0	0	0	0	0	0	0	0	0	0	0	0	0	0	0	67	0	d__Bacteria; p__Firmicutes; c__Clostridia; o__Clostridiales; f__Lachnospiraceae; g__Dorea; s__unidentified_Dorea
ASV_10850	51	0	0	0	0	0	0	0	0	0	0	0	0	0	0	0	0	0	0	0	0	0	0	0	0	0	0	0	0	0	d__Bacteria; p__Firmicutes; c__Clostridia; o__Clostridiales; f__unidentified_Clostridiales; g__unidentified_Clostridiales; s__unidentified_Clostridiales
ASV_16127	1	0	0	4	3	1	2	1	5	1	0	5	1	0	2	0	1	0	8	0	0	0	0	0	0	0	0	0	0	0	d__Bacteria; p__Firmicutes; c__Clostridia; o__Clostridiales; f__Ruminococcaceae; g__Faecalibacterium; s__Faecalibacterium_prausnitzii
ASV_12308	0	0	0	39	0	0	0	0	0	0	0	0	0	0	0	0	0	0	0	0	0	0	0	0	0	0	0	0	0	0	d__Bacteria; p__Firmicutes; c__Clostridia; o__Clostridiales; f__Ruminococcaceae; g__unclassified_Ruminococcaceae; s__unclassified_Ruminococcaceae
ASV_4796	0	0	0	50	0	0	0	0	0	0	0	0	0	0	0	0	0	0	0	0	0	0	0	0	0	0	0	0	0	0	d__Bacteria; p__Proteobacteria; c__Betaproteobacteria; o__Burkholderiales; f__Alcaligenaceae; g__Sutterella; s__unidentified_Sutterella
ASV_9529	0	0	0	0	0	0	2	1	0	12	0	0	1	0	0	0	0	0	1	23	0	4	0	0	1	0	0	0	4	0	d__Bacteria; p__Firmicutes; c__Clostridia; o__Clostridiales; f__Lachnospiraceae; g__unidentified_Lachnospiraceae; s__unidentified_Lachnospiraceae
ASV_13090	0	0	0	0	0	0	0	0	0	56	0	0	0	0	0	0	0	0	0	0	0	0	0	0	0	0	0	0	0	0	d__Bacteria; p__Bacteroidetes; c__Bacteroidia; o__Bacteroidales; f__Bacteroidaceae; g__Bacteroides; s__Bacteroides_fragilis
ASV_10	0	0	0	0	0	0	0	0	0	0	0	16	0	0	0	0	0	0	0	0	0	0	0	0	0	0	0	0	0	0	d__Bacteria; p__Firmicutes; c__Clostridia; o__Clostridiales; f__Lachnospiraceae; g__Dorea; s__Dorea_longicatena
ASV_1211	0	0	0	0	0	0	0	0	0	0	0	0	0	0	0	0	51	0	0	0	0	0	0	0	0	0	0	0	0	0	d__Bacteria; p__Bacteroidetes; c__Bacteroidia; o__Bacteroidales; f__Prevotellaceae; g__Prevotella; s__Prevotella_copri
ASV_12913	0	0	0	0	0	0	0	0	0	0	0	0	0	0	0	0	0	0	0	0	38	0	0	0	0	0	0	0	0	0	d__Bacteria; p__Bacteroidetes; c__Bacteroidia; o__Bacteroidales; f__Bacteroidaceae; g__Bacteroides; s__unidentified_Bacteroides
ASV_14773	0	0	0	0	0	0	0	0	0	0	0	0	0	0	0	0	0	0	0	0	0	0	0	0	0	0	37	34	0	0	d__Bacteria; p__Firmicutes; c__Clostridia; o__Clostridiales; f__Veillonellaceae; g__Megasphaera; s__unidentified_Megasphaera
ASV_2644	0	0	0	0	0	0	0	0	0	0	0	0	0	0	0	0	0	0	0	0	0	0	0	0	0	0	0	0	58	0	d__Bacteria; p__Bacteroidetes; c__Bacteroidia; o__Bacteroidales; f__Bacteroidaceae; g__Bacteroides; s__unidentified_Bacteroides
ASV_11967	0	0	0	0	0	0	0	0	0	0	0	0	0	0	0	0	0	17	0	0	0	0	0	0	0	0	0	0	18	0	d__Bacteria; p__Bacteroidetes; c__Bacteroidia; o__Bacteroidales; f__Porphyromonadaceae; g__Parabacteroides; s__Parabacteroides_distasonis
ASV_2458	0	6	0	11	3	0	1	0	6	0	0	4	0	0	3	0	0	0	0	0	0	0	0	0	6	0	0	0	0	0	d__Bacteria; p__Firmicutes; c__Clostridia; o__Clostridiales; f__Ruminococcaceae; g__Faecalibacterium; s__Faecalibacterium_prausnitzii
ASV_1873	0	0	2	15	0	0	0	6	0	0	1	0	0	0	0	0	0	0	0	0	9	6	2	0	0	0	0	0	0	0	d__Bacteria; p__Firmicutes; c__Clostridia; o__Clostridiales; f__Ruminococcaceae; g__unclassified_Ruminococcaceae; s__unclassified_Ruminococcaceae
ASV_4438	0	0	0	0	3	0	0	0	0	0	0	0	0	0	0	0	0	0	0	0	0	0	2	0	0	0	0	0	0	0	d__Bacteria; p__Firmicutes; c__Clostridia; o__Clostridiales; f__Ruminococcaceae; g__unidentified_Ruminococcaceae; s__unidentified_Ruminococcaceae
ASV_3141	0	0	0	0	0	0	0	2	3	13	0	0	0	0	5	0	0	0	0	0	0	0	0	29	7	0	0	0	0	0	d__Bacteria; p__Firmicutes; c__Clostridia; o__Clostridiales; f__Ruminococcaceae; g__Ruminococcus; s__unidentified_Ruminococcus
ASV_4521	0	0	0	0	0	0	0	0	0	0	0	0	43	0	0	0	0	0	0	0	0	0	0	0	0	0	0	0	0	0	d__Bacteria; p__Actinobacteria; c__Actinobacteria; o__Bifidobacteriales; f__Bifidobacteriaceae; g__Bifidobacterium; s__Bifidobacterium_longum
ASV_9917	0	0	0	0	0	0	0	0	0	0	0	0	0	0	0	0	0	0	0	0	0	0	0	0	0	0	0	0	0	43	d__Bacteria; p__Firmicutes; c__Clostridia; o__Clostridiales; f__Lachnospiraceae; g__Lachnospira; s__unidentified_Lachnospira
ASV_5087	0	0	0	0	0	0	0	0	0	0	0	0	0	0	0	0	0	0	0	0	0	0	0	0	0	0	0	0	0	38	d__Bacteria; p__Firmicutes; c__Clostridia; o__Clostridiales; f__Lachnospiraceae; g__unidentified_Lachnospiraceae; s__unidentified_Lachnospiraceae
ASV_10796	0	7	0	0	0	0	0	0	2	5	1	0	0	0	0	0	0	0	0	0	0	0	0	13	0	0	0	0	0	0	d__Bacteria; p__Bacteroidetes; c__Bacteroidia; o__Bacteroidales; f__Bacteroidaceae; g__Bacteroides; s__unidentified_Bacteroides
ASV_6380	0	0	23	0	0	0	0	0	0	0	0	0	0	0	0	0	0	0	0	0	0	0	0	0	0	17	0	0	0	0	d__Bacteria; p__Actinobacteria; c__Actinobacteria; o__Bifidobacteriales; f__Bifidobacteriaceae; g__Bifidobacterium; s__unidentified_Bifidobacterium
ASV_15806	0	0	0	0	39	0	0	0	0	0	0	0	0	0	0	0	0	0	0	0	0	0	0	0	0	0	0	0	0	0	d__Bacteria; p__Bacteroidetes; c__Bacteroidia; o__Bacteroidales; f__Prevotellaceae; g__Prevotella; s__unidentified_Prevotella
ASV_6448	0	0	0	0	0	46	0	0	0	0	0	0	0	0	0	0	0	0	0	0	0	0	0	0	0	0	0	0	0	0	d__Bacteria; p__Bacteroidetes; c__Bacteroidia; o__Bacteroidales; f__Prevotellaceae; g__Prevotella; s__Prevotella_copri
ASV_12027	0	0	0	0	0	0	0	0	0	0	0	29	11	0	0	0	0	0	0	0	0	0	0	0	0	0	0	0	0	0	d__Bacteria; p__Firmicutes; c__Clostridia; o__Clostridiales; f__Lachnospiraceae; g__Coprococcus; s__unidentified_Coprococcus
ASV_2608	0	0	0	0	0	0	0	0	0	0	0	0	0	0	50	0	0	0	0	0	0	0	0	0	0	0	0	0	0	0	d__Bacteria; p__Firmicutes; c__Clostridia; o__Clostridiales; f__Lachnospiraceae; g__Lachnospira; s__unidentified_Lachnospira
ASV_9048	0	0	0	0	0	0	0	0	0	0	0	0	0	0	0	0	0	53	0	0	0	0	0	0	0	0	0	0	0	0	d__Bacteria; p__Firmicutes; c__Clostridia; o__Clostridiales; f__Lachnospiraceae; g__Blautia; s__unidentified_Blautia
ASV_8726	0	0	0	0	0	0	0	0	0	0	0	0	0	0	0	0	0	0	0	0	0	0	0	0	0	0	0	0	0	41	d__Bacteria; p__Firmicutes; c__Clostridia; o__Clostridiales; f__Lachnospiraceae; g__Blautia; s__Blautia_producta
ASV_15215	43	0	0	0	0	0	0	0	0	0	0	0	0	0	0	0	2	0	0	0	0	0	0	0	0	4	0	0	0	0	d__Bacteria; p__Bacteroidetes; c__Bacteroidia; o__Bacteroidales; f__Bacteroidaceae; g__Bacteroides; s__Bacteroides_fragilis
ASV_10362	0	8	0	0	0	0	0	0	0	9	0	0	9	0	0	0	0	0	0	0	0	0	0	0	0	0	0	0	30	0	d__Bacteria; p__Actinobacteria; c__Actinobacteria; o__Actinomycetales; f__Micrococcaceae; g__Rothia; s__Rothia_mucilaginosa
ASV_9396	0	0	50	0	0	0	0	0	0	0	0	0	0	0	0	0	0	0	0	0	0	0	0	0	0	0	0	0	0	0	d__Bacteria; p__Firmicutes; c__Clostridia; o__Clostridiales; f__Lachnospiraceae; g__Roseburia; s__Roseburia_inulinivorans
ASV_5363	0	0	0	8	7	3	0	2	16	13	0	0	0	0	12	0	0	0	0	0	0	0	0	0	0	0	0	0	2	0	d__Bacteria; p__Actinobacteria; c__Actinobacteria; o__Bifidobacteriales; f__Bifidobacteriaceae; g__Bifidobacterium; s__Bifidobacterium_longum
ASV_9770	0	0	0	0	0	0	0	0	0	0	2	0	0	0	0	0	0	0	0	0	0	0	0	0	8	0	0	0	0	0	d__Bacteria; p__Firmicutes; c__Clostridia; o__Clostridiales; f__Lachnospiraceae; g__Dorea; s__unidentified_Dorea
ASV_753	0	0	0	0	0	10	0	0	0	0	0	0	0	0	0	1	0	0	0	12	0	0	3	0	18	0	0	0	0	0	d__Bacteria; p__Firmicutes; c__Clostridia; o__Clostridiales; f__Lachnospiraceae; g__unclassified_Lachnospiraceae; s__unclassified_Lachnospiraceae
ASV_7709	0	0	0	0	0	9	0	0	0	0	0	0	0	22	4	0	0	0	0	0	0	0	0	0	0	0	0	0	0	0	d__Bacteria; p__Firmicutes; c__Clostridia; o__Clostridiales; f__Ruminococcaceae; g__unidentified_Ruminococcaceae; s__unidentified_Ruminococcaceae
ASV_12488	0	0	0	0	0	0	0	0	0	0	14	0	0	0	0	3	0	0	0	0	0	0	0	0	13	0	0	0	0	0	d__Bacteria; p__Bacteroidetes; c__Bacteroidia; o__Bacteroidales; f__Bacteroidaceae; g__Bacteroides; s__Bacteroides_plebeius
ASV_1987	0	0	0	0	0	0	0	0	0	0	0	36	0	0	0	0	0	0	0	5	0	0	0	0	0	0	0	0	0	0	d__Bacteria; p__Tenericutes; c__Mollicutes; o__RF39; f__unidentified_RF39; g__unidentified_RF39; s__unidentified_RF39
ASV_3632	0	0	0	0	0	0	0	0	0	0	0	0	12	0	0	0	35	0	0	0	0	0	0	0	0	0	0	0	0	0	d__Bacteria; p__Firmicutes; c__Bacilli; o__Lactobacillales; f__Streptococcaceae; g__Streptococcus; s__unidentified_Streptococcus
ASV_13916	0	0	0	0	0	0	0	0	0	0	0	0	0	0	0	0	39	0	0	0	0	0	0	0	0	0	0	0	0	0	d__Bacteria; p__Bacteroidetes; c__Bacteroidia; o__Bacteroidales; f__Prevotellaceae; g__Prevotella; s__Prevotella_stercorea
ASV_147	0	0	0	0	0	0	0	0	0	0	0	0	0	0	0	0	45	0	0	0	0	0	0	0	0	0	0	0	0	0	d__Bacteria; p__Proteobacteria; c__Gammaproteobacteria; o__Enterobacteriales; f__Enterobacteriaceae; g__unclassified_Enterobacteriaceae; s__unclassified_Enterobacteriaceae
ASV_3669	0	0	0	0	0	0	0	0	13	0	2	0	0	7	0	1	0	0	1	0	0	0	0	0	17	0	0	0	0	0	d__Bacteria; p__Bacteroidetes; c__Bacteroidia; o__Bacteroidales; f__Bacteroidaceae; g__Bacteroides; s__unclassified_Bacteroides
ASV_8226	0	0	0	0	0	0	0	0	0	0	0	0	0	0	5	0	0	0	0	0	0	0	0	0	0	0	15	17	0	0	d__Bacteria; p__Firmicutes; c__Clostridia; o__Clostridiales; f__Ruminococcaceae; g__Anaerotruncus; s__unidentified_Anaerotruncus
ASV_12205	0	0	0	0	0	0	0	36	0	0	0	0	0	0	0	0	0	0	0	0	0	0	0	0	0	0	0	0	0	0	d__Bacteria; p__Actinobacteria; c__Coriobacteriia; o__Coriobacteriales; f__Coriobacteriaceae; g__Collinsella; s__Collinsella_aerofaciens
ASV_5343	0	0	0	0	0	0	0	0	0	55	0	0	0	0	0	0	0	0	0	0	0	0	0	0	0	0	0	0	0	0	d__Bacteria; p__Firmicutes; c__Clostridia; o__Clostridiales; f__unclassified_Clostridiales; g__unclassified_Clostridiales; s__unclassified_Clostridiales
ASV_12194	0	0	0	0	0	0	0	0	0	0	0	0	0	0	0	0	0	0	0	0	0	0	45	0	0	0	0	0	0	0	d__Bacteria; p__Firmicutes; c__Clostridia; o__Clostridiales; f__Veillonellaceae; g__Dialister; s__unidentified_Dialister
ASV_1456	0	0	0	0	0	0	0	0	0	0	0	0	0	0	0	0	0	0	0	0	0	0	0	0	0	0	0	0	38	0	d__Bacteria; p__Firmicutes; c__Clostridia; o__Clostridiales; f__Lachnospiraceae; g__Lachnospira; s__unidentified_Lachnospira
ASV_1827	0	13	39	0	0	0	0	0	0	0	0	0	0	0	0	0	0	0	0	0	0	0	0	0	0	0	0	0	0	0	d__Bacteria; p__Firmicutes; c__Bacilli; o__Lactobacillales; f__Streptococcaceae; g__Streptococcus; s__Streptococcus_anginosus
ASV_5287	0	6	0	0	0	0	0	0	3	0	0	0	0	26	0	0	0	0	0	4	0	0	0	0	6	0	0	0	0	0	d__Bacteria; p__Bacteroidetes; c__Bacteroidia; o__Bacteroidales; f__Bacteroidaceae; g__Bacteroides; s__unclassified_Bacteroides
ASV_13508	0	4	0	0	0	0	0	0	0	0	0	0	0	0	0	0	33	0	0	0	0	0	0	0	0	0	0	0	0	0	d__Bacteria; p__Proteobacteria; c__Gammaproteobacteria; o__Enterobacteriales; f__Enterobacteriaceae; g__unclassified_Enterobacteriaceae; s__unclassified_Enterobacteriaceae
ASV_1758	0	0	0	4	0	0	0	0	0	0	5	0	5	0	0	4	0	7	1	5	0	2	1	0	0	0	0	0	0	2	d__Bacteria; p__Firmicutes; c__Clostridia; o__Clostridiales; f__Lachnospiraceae; g__Roseburia; s__unclassified_Roseburia
ASV_15644	0	0	0	0	0	0	0	40	0	0	0	0	0	0	0	0	0	0	0	0	0	0	0	0	0	0	0	0	0	0	d__Bacteria; p__Fusobacteria; c__Fusobacteriia; o__Fusobacteriales; f__Fusobacteriaceae; g__unidentified_Fusobacteriaceae; s__unidentified_Fusobacteriaceae
ASV_9374	0	0	0	0	0	0	0	0	45	0	0	0	0	0	0	0	0	0	0	0	0	0	0	0	0	0	0	0	0	0	d__Bacteria; p__Bacteroidetes; c__Bacteroidia; o__Bacteroidales; f__Bacteroidaceae; g__Bacteroides; s__Bacteroides_uniformis
ASV_9931	0	0	0	0	0	0	0	0	0	24	0	0	0	0	0	9	0	5	0	0	0	12	0	0	0	0	0	0	0	0	d__Bacteria; p__Bacteroidetes; c__Bacteroidia; o__Bacteroidales; f__Bacteroidaceae; g__Bacteroides; s__unidentified_Bacteroides
ASV_5374	0	0	0	0	0	0	0	0	0	0	0	0	0	0	0	0	0	0	0	0	0	0	0	0	0	0	19	27	0	0	d__Bacteria; p__Firmicutes; c__Clostridia; o__Clostridiales; f__Ruminococcaceae; g__Butyricicoccus; s__Butyricicoccus_pullicaecorum
ASV_14213	0	0	0	0	0	0	8	0	0	0	0	21	7	0	0	0	0	0	0	0	0	0	0	19	0	0	0	0	0	0	d__Bacteria; p__Bacteroidetes; c__Bacteroidia; o__Bacteroidales; f__[Odoribacteraceae]; g__Butyricimonas; s__unidentified_Butyricimonas
ASV_14853	0	0	0	0	0	0	0	4	0	0	21	0	0	0	0	0	0	0	0	0	0	0	0	0	0	0	0	0	0	0	d__Bacteria; p__Firmicutes; c__Clostridia; o__Clostridiales; f__Lachnospiraceae; g__Coprococcus; s__unidentified_Coprococcus
ASV_11558	83	0	0	0	0	0	0	0	0	0	0	0	0	0	0	0	0	0	0	0	0	0	0	0	0	0	0	0	0	0	d__Bacteria; p__Proteobacteria; c__Betaproteobacteria; o__Burkholderiales; f__Alcaligenaceae; g__Sutterella; s__unidentified_Sutterella
ASV_14050	0	0	0	0	49	0	0	0	0	0	0	0	0	0	0	0	0	0	0	0	0	0	0	0	0	0	0	0	0	0	d__Bacteria; p__Bacteroidetes; c__Bacteroidia; o__Bacteroidales; f__Bacteroidaceae; g__Bacteroides; s__unidentified_Bacteroides
ASV_5565	0	0	0	0	0	0	42	0	0	0	0	0	0	0	0	0	0	0	0	0	0	0	0	0	0	0	0	0	0	0	d__Bacteria; p__Bacteroidetes; c__Bacteroidia; o__Bacteroidales; f__Rikenellaceae; g__human; s__human_gut_metagenome
ASV_3833	0	0	0	0	0	0	27	19	0	0	0	0	0	0	0	0	0	0	0	0	0	0	0	0	0	0	0	0	0	0	d__Bacteria; p__Firmicutes; c__Clostridia; o__Clostridiales; f__Ruminococcaceae; g__Ruminococcus; s__unidentified_Ruminococcus
ASV_12393	0	0	0	0	0	0	0	0	0	0	0	0	0	0	39	0	0	0	0	0	0	0	0	0	0	0	0	0	0	0	d__Bacteria; p__Firmicutes; c__Clostridia; o__Clostridiales; f__unidentified_Clostridiales; g__unidentified_Clostridiales; s__unidentified_Clostridiales
ASV_15578	56	0	0	0	0	0	0	0	0	0	0	0	0	0	0	0	0	0	0	0	0	0	0	0	0	0	0	0	0	0	d__Bacteria; p__Proteobacteria; c__Betaproteobacteria; o__Burkholderiales; f__Alcaligenaceae; g__Sutterella; s__unidentified_Sutterella
ASV_10418	0	0	0	0	0	0	0	0	0	0	0	0	0	0	0	0	0	0	0	0	0	0	0	0	0	0	0	0	0	6	d__Bacteria; p__Actinobacteria; c__Actinobacteria; o__Actinomycetales; f__Actinomycetaceae; g__Actinomyces; s__unidentified_Actinomyces
ASV_6331	0	5	0	0	0	0	0	0	0	0	2	0	0	0	0	0	0	0	0	0	8	0	0	0	13	11	0	0	0	0	d__Bacteria; p__Bacteroidetes; c__Bacteroidia; o__Bacteroidales; f__Bacteroidaceae; g__Bacteroides; s__unidentified_Bacteroides
ASV_5767	0	0	13	0	29	0	0	0	0	0	0	0	0	0	0	0	0	0	0	0	0	0	0	0	0	0	0	0	0	0	d__Bacteria; p__Firmicutes; c__Clostridia; o__Clostridiales; f__Lachnospiraceae; g__Dorea; s__unidentified_Dorea
ASV_7996	0	0	0	2	0	0	0	0	0	0	4	0	0	0	0	0	0	0	7	0	0	0	0	0	0	0	0	0	0	0	d__Bacteria; p__Firmicutes; c__Bacilli; o__Gemellales; f__Gemellaceae; g__unclassified_Gemellaceae; s__unclassified_Gemellaceae
ASV_7032	0	0	0	0	0	0	16	0	0	0	5	0	0	7	6	0	0	0	0	0	0	0	0	9	0	0	0	0	0	0	d__Bacteria; p__Firmicutes; c__Clostridia; o__Clostridiales; f__Ruminococcaceae; g__Oscillospira; s__unidentified_Oscillospira
ASV_12544	0	0	0	0	0	0	0	0	0	49	0	0	0	0	0	0	0	0	0	0	0	0	0	0	0	0	0	0	0	0	d__Bacteria; p__Firmicutes; c__Clostridia; o__Clostridiales; f__Ruminococcaceae; g__unidentified_Ruminococcaceae; s__unidentified_Ruminococcaceae
ASV_7214	0	0	0	0	0	0	0	0	0	0	0	0	0	40	0	0	0	0	0	0	0	0	0	0	0	0	0	0	0	0	d__Bacteria; p__Bacteroidetes; c__Bacteroidia; o__Bacteroidales; f__Bacteroidaceae; g__Bacteroides; s__unidentified_Bacteroides
ASV_7838	0	0	0	0	0	0	0	0	0	0	0	0	0	0	0	0	42	0	0	0	0	0	0	0	0	0	0	0	0	0	d__Bacteria; p__Firmicutes; c__Clostridia; o__Clostridiales; f__Lachnospiraceae; g__Blautia; s__unidentified_Blautia
ASV_10170	0	0	0	0	0	0	0	0	0	0	0	0	0	0	0	0	0	0	0	0	0	0	0	57	0	0	0	0	0	0	d__Bacteria; p__Bacteroidetes; c__Bacteroidia; o__Bacteroidales; f__Bacteroidaceae; g__Bacteroides; s__unidentified_Bacteroides
ASV_5551	0	0	0	0	0	0	0	4	0	0	0	3	2	0	0	1	0	0	0	0	0	2	1	1	0	14	1	0	0	0	d__Bacteria; p__Bacteroidetes; c__Bacteroidia; o__Bacteroidales; f__Bacteroidaceae; g__Bacteroides; s__unidentified_Bacteroides
ASV_144	0	2	0	0	0	0	4	0	0	1	3	0	0	3	4	0	0	3	0	0	0	0	0	7	1	0	0	0	0	0	d__Bacteria; p__Firmicutes; c__Clostridia; o__Clostridiales; f__Lachnospiraceae; g__Clostridium; s__Clostridium_symbiosum
ASV_3051	0	0	14	0	0	0	0	25	0	0	0	0	0	0	0	0	0	0	0	0	0	0	0	0	0	0	0	0	0	0	d__Bacteria; p__Firmicutes; c__Clostridia; o__Clostridiales; f__Lachnospiraceae; g__Dorea; s__Dorea_longicatena
ASV_12582	0	0	0	4	0	5	0	0	0	0	0	0	5	0	0	0	0	7	0	16	0	6	0	0	3	0	0	0	0	0	d__Bacteria; p__Firmicutes; c__Bacilli; o__Lactobacillales; f__Carnobacteriaceae; g__unclassified_Carnobacteriaceae; s__unclassified_Carnobacteriaceae
ASV_12759	0	0	0	0	0	0	39	0	0	0	0	0	0	0	0	0	0	0	0	0	0	0	0	0	0	0	0	0	0	0	d__Bacteria; p__Firmicutes; c__Clostridia; o__Clostridiales; f__Lachnospiraceae; g__Dorea; s__Dorea_longicatena
ASV_4780	0	0	0	0	0	0	0	0	0	54	0	0	0	0	0	0	0	0	0	0	0	0	0	0	0	0	0	0	0	0	d__Bacteria; p__Bacteroidetes; c__Bacteroidia; o__Bacteroidales; f__Bacteroidaceae; g__Bacteroides; s__unidentified_Bacteroides
ASV_9694	0	0	0	0	0	0	0	0	0	0	0	0	0	0	0	0	0	0	0	0	0	0	0	17	0	0	0	0	0	0	d__Bacteria; p__Firmicutes; c__Clostridia; o__Clostridiales; f__Lachnospiraceae; g__unidentified_Lachnospiraceae; s__unidentified_Lachnospiraceae
ASV_13917	14	0	0	0	0	0	0	0	0	0	0	0	39	0	0	0	0	0	0	0	0	0	0	0	0	0	0	0	0	0	d__Bacteria; p__Firmicutes; c__Clostridia; o__Clostridiales; f__Lachnospiraceae; g__Coprococcus; s__unidentified_Coprococcus
ASV_13984	0	0	41	0	0	0	0	0	0	0	0	0	0	0	0	0	0	0	0	0	0	0	0	0	0	0	0	0	0	0	d__Bacteria; p__Firmicutes; c__Clostridia; o__Clostridiales; f__Lachnospiraceae; g__Roseburia; s__unidentified_Roseburia
ASV_8017	0	0	0	0	0	0	0	5	9	0	0	0	0	0	0	0	0	0	0	0	0	0	11	0	0	0	0	0	0	0	d__Bacteria; p__Proteobacteria; c__Gammaproteobacteria; o__Enterobacteriales; f__Enterobacteriaceae; g__unclassified_Enterobacteriaceae; s__unclassified_Enterobacteriaceae
ASV_6097	0	0	0	0	0	0	0	0	0	0	0	0	0	38	0	0	0	0	0	0	0	0	0	0	0	0	0	0	0	0	d__Bacteria; p__Bacteroidetes; c__Bacteroidia; o__Bacteroidales; f__Rikenellaceae; g__unidentified_Rikenellaceae; s__unidentified_Rikenellaceae
ASV_9976	5	0	0	0	0	0	4	0	0	8	4	0	0	0	0	0	0	0	4	2	0	9	0	0	6	0	0	0	0	1	d__Bacteria; p__Firmicutes; c__Clostridia; o__Clostridiales; f__Ruminococcaceae; g__unclassified_Ruminococcaceae; s__unclassified_Ruminococcaceae
ASV_4525	9	0	0	0	0	0	14	0	0	1	0	0	0	0	0	0	0	10	1	0	0	0	1	2	0	0	0	0	0	0	d__Bacteria; p__Firmicutes; c__Clostridia; o__Clostridiales; f__Lachnospiraceae; g__unclassified_Lachnospiraceae; s__unclassified_Lachnospiraceae
ASV_12470	0	44	0	0	0	0	0	0	0	0	0	0	0	0	0	0	0	0	0	0	0	0	0	0	0	0	0	0	0	0	d__Bacteria; p__Firmicutes; c__Clostridia; o__Clostridiales; f__Lachnospiraceae; g__Anaerostipes; s__unidentified_Anaerostipes
ASV_7645	0	0	0	0	0	0	0	0	0	46	0	0	0	0	0	0	0	0	0	0	0	0	0	0	0	0	0	0	0	0	d__Bacteria; p__Firmicutes; c__Clostridia; o__Clostridiales; f__Lachnospiraceae; g__unidentified_Lachnospiraceae; s__unidentified_Lachnospiraceae
ASV_9017	0	0	0	0	0	0	0	0	0	0	0	0	0	0	0	0	44	0	0	0	0	0	0	0	0	0	0	0	0	0	d__Bacteria; p__Proteobacteria; c__Gammaproteobacteria; o__Enterobacteriales; f__Enterobacteriaceae; g__unclassified_Enterobacteriaceae; s__unclassified_Enterobacteriaceae
ASV_2128	0	0	0	0	0	0	0	0	0	0	0	0	0	0	0	0	0	0	0	0	0	46	0	0	0	0	0	0	0	0	d__Bacteria; p__Bacteroidetes; c__Bacteroidia; o__Bacteroidales; f__Bacteroidaceae; g__Bacteroides; s__unidentified_Bacteroides
ASV_14576	0	5	7	0	7	0	0	0	0	0	0	0	0	0	0	0	0	27	0	0	0	0	0	0	0	0	0	0	0	0	d__Bacteria; p__Actinobacteria; c__Coriobacteriia; o__Coriobacteriales; f__Coriobacteriaceae; g__unidentified_Coriobacteriaceae; s__unidentified_Coriobacteriaceae
ASV_6455	0	0	0	0	0	0	0	0	0	0	0	32	0	0	0	0	0	0	0	0	0	0	0	0	0	0	0	0	0	0	d__Bacteria; p__Firmicutes; c__Clostridia; o__Clostridiales; f__Lachnospiraceae; g__Lachnospira; s__unidentified_Lachnospira
ASV_3463	0	0	0	0	0	0	0	0	0	0	0	0	43	0	0	0	0	0	0	0	0	0	0	0	0	0	0	0	0	0	d__Bacteria; p__Bacteroidetes; c__Bacteroidia; o__Bacteroidales; f__Porphyromonadaceae; g__Parabacteroides; s__Parabacteroides_distasonis
ASV_14742	0	0	0	0	0	0	0	0	0	0	0	0	0	0	0	36	0	0	0	0	0	0	0	0	0	0	0	0	0	0	d__Bacteria; p__Firmicutes; c__Clostridia; o__Clostridiales; f__Lachnospiraceae; g__Dorea; s__Dorea_longicatena
ASV_1086	0	0	0	0	0	0	0	0	0	0	0	0	0	0	0	0	13	0	0	0	0	0	0	0	0	0	0	0	25	0	d__Bacteria; p__Firmicutes; c__Clostridia; o__Clostridiales; f__Veillonellaceae; g__Veillonella; s__Veillonella_dispar
ASV_14148	0	0	0	0	0	0	0	0	0	0	0	0	0	0	0	0	0	0	0	0	0	0	0	0	0	0	0	0	37	0	d__Bacteria; p__Firmicutes; c__Clostridia; o__Clostridiales; f__Lachnospiraceae; g__unidentified_Lachnospiraceae; s__unidentified_Lachnospiraceae
ASV_5662	1	0	1	0	0	0	0	0	0	1	0	0	0	5	0	0	0	0	1	3	0	0	1	0	0	0	0	0	23	0	d__Bacteria; p__Firmicutes; c__Bacilli; o__Lactobacillales; f__Streptococcaceae; g__Streptococcus; s__unidentified_Streptococcus
ASV_12778	0	4	0	0	0	0	0	0	0	0	0	4	0	0	15	3	0	0	0	0	0	0	0	0	0	0	0	0	0	0	d__Bacteria; p__Firmicutes; c__Clostridia; o__Clostridiales; f__Peptococcaceae; g__unidentified_Peptococcaceae; s__unidentified_Peptococcaceae
ASV_9541	0	0	13	0	0	0	0	0	0	0	10	0	0	0	0	0	0	0	0	11	0	0	0	0	0	0	0	0	0	0	d__Bacteria; p__Firmicutes; c__Clostridia; o__Clostridiales; f__Lachnospiraceae; g__Roseburia; s__Roseburia_inulinivorans
ASV_742	0	0	0	0	0	0	0	0	0	45	0	0	0	0	0	0	0	0	0	0	0	0	0	0	0	0	0	0	0	0	d__Bacteria; p__Firmicutes; c__Clostridia; o__Clostridiales; f__Peptostreptococcaceae; g__unclassified_Peptostreptococcaceae; s__unclassified_Peptostreptococcaceae
ASV_6434	0	0	0	0	0	0	0	0	0	0	16	0	0	0	0	0	0	0	0	0	21	0	0	0	0	0	0	0	0	0	d__Bacteria; p__Bacteroidetes; c__Bacteroidia; o__Bacteroidales; f__Bacteroidaceae; g__Bacteroides; s__unidentified_Bacteroides
ASV_7091	2	0	0	0	0	0	0	0	0	0	0	18	0	0	14	0	0	0	0	0	0	0	0	0	0	0	0	0	0	5	d__Bacteria; p__Firmicutes; c__Clostridia; o__Clostridiales; f__Ruminococcaceae; g__unclassified_Ruminococcaceae; s__unclassified_Ruminococcaceae
ASV_13567	0	0	0	0	0	0	0	0	0	0	0	52	0	0	0	0	0	0	0	0	0	0	0	0	0	0	0	0	0	0	d__Bacteria; p__Tenericutes; c__Mollicutes; o__RF39; f__unidentified_RF39; g__unidentified_RF39; s__unidentified_RF39
ASV_271	0	0	0	0	0	0	0	0	0	0	0	0	0	0	0	34	0	0	0	0	0	0	0	0	0	0	0	0	0	0	d__Bacteria; p__Firmicutes; c__Clostridia; o__Clostridiales; f__Lachnospiraceae; g__Dorea; s__Dorea_formicigenerans
ASV_13437	0	0	0	0	0	0	0	0	0	0	0	0	0	0	0	0	0	0	0	0	0	0	0	0	0	0	0	0	52	0	d__Bacteria; p__Proteobacteria; c__Betaproteobacteria; o__Burkholderiales; f__Alcaligenaceae; g__Sutterella; s__unidentified_Sutterella
ASV_3741	0	0	0	0	0	0	0	0	0	0	0	0	0	0	0	0	0	0	0	0	0	0	0	0	0	0	0	0	0	33	d__Bacteria; p__Firmicutes; c__Clostridia; o__Clostridiales; f__Lachnospiraceae; g__unidentified_Lachnospiraceae; s__unidentified_Lachnospiraceae
ASV_283	0	0	0	0	0	0	0	0	0	0	0	0	0	0	0	0	0	0	0	0	0	0	0	0	0	0	0	0	0	31	d__Bacteria; p__Firmicutes; c__Clostridia; o__Clostridiales; f__Lachnospiraceae; g__[Ruminococcus]; s__unidentified_[Ruminococcus]
ASV_3527	0	1	2	0	14	1	0	0	0	0	0	1	0	0	2	7	0	0	4	0	0	1	0	0	0	0	0	0	0	0	d__Bacteria; p__Firmicutes; c__Clostridia; o__Clostridiales; f__Ruminococcaceae; g__Faecalibacterium; s__Faecalibacterium_prausnitzii
ASV_5620	0	0	0	0	0	0	35	0	0	0	0	0	0	0	0	0	0	0	0	0	0	0	0	0	0	0	0	0	0	0	d__Bacteria; p__Firmicutes; c__Clostridia; o__Clostridiales; f__Ruminococcaceae; g__Oscillospira; s__unidentified_Oscillospira
ASV_14640	0	0	0	0	0	0	0	0	0	0	0	0	0	0	0	0	0	0	0	0	0	0	0	0	0	0	7	3	0	0	d__Bacteria; p__Proteobacteria; c__Gammaproteobacteria; o__Enterobacteriales; f__Enterobacteriaceae; g__unclassified_Enterobacteriaceae; s__unclassified_Enterobacteriaceae
ASV_2272	0	0	0	0	0	0	0	0	0	0	0	0	0	0	32	0	0	0	0	0	0	0	0	0	0	0	0	0	0	0	d__Bacteria; p__Firmicutes; c__Clostridia; o__Clostridiales; f__Lachnospiraceae; g__Coprococcus; s__unidentified_Coprococcus
ASV_1986	0	0	0	0	0	0	0	0	0	0	0	0	0	0	9	0	0	0	0	0	0	0	0	0	0	0	0	0	0	0	d__Bacteria; p__Tenericutes; c__Mollicutes; o__RF39; f__unidentified_RF39; g__unidentified_RF39; s__unidentified_RF39
ASV_7025	0	0	0	0	0	0	0	0	0	0	0	0	0	0	0	36	0	0	0	0	0	0	0	0	0	0	0	0	0	0	d__Bacteria; p__Bacteroidetes; c__Bacteroidia; o__Bacteroidales; f__Bacteroidaceae; g__Bacteroides; s__unidentified_Bacteroides
ASV_11600	0	0	0	0	0	0	0	0	0	0	0	0	0	0	0	0	0	41	0	0	0	0	0	0	0	0	0	0	0	0	d__Bacteria; p__Proteobacteria; c__Gammaproteobacteria; o__Pasteurellales; f__Pasteurellaceae; g__Haemophilus; s__Haemophilus_parainfluenzae
ASV_10427	0	1	0	0	1	0	4	0	0	0	2	3	0	13	15	0	0	0	1	0	0	0	0	0	0	0	0	0	0	0	d__Bacteria; p__Firmicutes; c__Clostridia; o__Clostridiales; f__Ruminococcaceae; g__Faecalibacterium; s__Faecalibacterium_prausnitzii
ASV_11044	0	0	2	1	0	0	0	2	19	0	3	0	1	0	0	0	0	0	2	0	0	0	0	0	0	0	0	0	0	0	d__Bacteria; p__Firmicutes; c__Clostridia; o__Clostridiales; f__Lachnospiraceae; g__Roseburia; s__unidentified_Roseburia
ASV_9490	0	0	0	0	0	0	0	0	0	0	39	0	0	0	0	0	0	0	0	0	0	0	0	0	0	0	0	0	0	0	d__Bacteria; p__Firmicutes; c__Clostridia; o__Clostridiales; f__Lachnospiraceae; g__Dorea; s__Dorea_formicigenerans
ASV_12171	0	0	0	0	0	0	0	0	0	0	0	10	0	0	0	0	0	0	0	0	0	0	0	0	0	0	0	0	0	0	d__Bacteria; p__Firmicutes; c__Clostridia; o__Clostridiales; f__Lachnospiraceae; g__unclassified_Lachnospiraceae; s__unclassified_Lachnospiraceae
ASV_6324	0	0	0	0	0	0	0	0	0	0	0	0	0	3	24	0	0	0	0	0	0	0	0	0	0	0	0	0	0	0	d__Bacteria; p__Firmicutes; c__Clostridia; o__Clostridiales; f__[Mogibacteriaceae]; g__unidentified_[Mogibacteriaceae]; s__unidentified_[Mogibacteriaceae]
ASV_14599	0	0	0	0	0	0	0	0	0	0	0	0	0	0	0	0	0	0	0	0	0	0	0	50	0	0	0	0	0	0	d__Bacteria; p__Firmicutes; c__Clostridia; o__Clostridiales; f__Ruminococcaceae; g__unidentified_Ruminococcaceae; s__unidentified_Ruminococcaceae
ASV_14794	4	0	0	1	0	13	0	0	0	3	1	0	0	3	1	1	2	6	1	0	2	0	0	0	4	0	0	0	2	2	d__Bacteria; p__Firmicutes; c__Clostridia; o__Clostridiales; f__Lachnospiraceae; g__unidentified_Lachnospiraceae; s__unidentified_Lachnospiraceae
ASV_251	0	3	0	0	0	0	0	4	0	0	0	2	0	3	0	0	0	0	0	0	2	0	0	5	0	0	0	0	0	6	d__Bacteria; p__Firmicutes; c__Erysipelotrichi; o__Erysipelotrichales; f__Erysipelotrichaceae; g__Holdemania; s__unidentified_Holdemania
ASV_1196	0	0	0	0	0	0	13	9	0	0	0	0	0	0	0	0	0	9	0	0	0	0	0	0	0	0	0	1	0	0	d__Bacteria; p__Firmicutes; c__Clostridia; o__Clostridiales; f__Lachnospiraceae; g__unidentified_Lachnospiraceae; s__unidentified_Lachnospiraceae
ASV_581	0	7	18	0	0	0	0	0	0	0	0	0	0	0	5	4	0	0	0	0	0	0	0	0	0	0	0	0	0	0	d__Bacteria; p__Firmicutes; c__Clostridia; o__Clostridiales; f__Ruminococcaceae; g__unidentified_Ruminococcaceae; s__unidentified_Ruminococcaceae
ASV_2030	0	0	0	0	0	0	0	0	0	0	0	0	0	0	4	0	0	2	0	0	0	0	0	0	3	0	0	0	0	0	d__Bacteria; p__Firmicutes; c__Clostridia; o__Clostridiales; f__Ruminococcaceae; g__unclassified_Ruminococcaceae; s__unclassified_Ruminococcaceae
ASV_12380	0	0	0	0	0	9	0	19	0	0	0	0	0	0	0	0	0	0	0	0	0	0	0	0	0	0	0	0	0	0	d__Bacteria; p__Firmicutes; c__Clostridia; o__Clostridiales; f__Veillonellaceae; g__Dialister; s__unidentified_Dialister
ASV_10203	0	0	0	0	0	0	16	0	0	0	0	0	0	0	0	0	0	0	0	0	0	0	0	0	0	0	0	0	26	0	d__Bacteria; p__Firmicutes; c__Clostridia; o__Clostridiales; f__Lachnospiraceae; g__Dorea; s__unidentified_Dorea
ASV_1132	0	0	0	0	0	0	0	0	0	0	0	0	0	0	0	33	0	0	0	0	0	0	0	0	0	0	0	0	0	0	d__Bacteria; p__Bacteroidetes; c__Bacteroidia; o__Bacteroidales; f__Bacteroidaceae; g__Bacteroides; s__Bacteroides_fragilis
ASV_10886	2	4	0	0	0	0	0	20	0	0	0	0	0	0	0	0	0	0	11	0	0	0	0	0	0	0	0	0	0	0	d__Bacteria; p__Firmicutes; c__Clostridia; o__Clostridiales; f__Ruminococcaceae; g__unclassified_Ruminococcaceae; s__unclassified_Ruminococcaceae
ASV_5390	1	2	0	0	0	1	1	4	0	0	3	0	0	7	0	0	0	0	5	0	0	0	0	5	0	0	0	0	0	0	d__Bacteria; p__Firmicutes; c__Clostridia; o__Clostridiales; f__Ruminococcaceae; g__Faecalibacterium; s__Faecalibacterium_prausnitzii
ASV_9471	0	20	20	0	0	0	0	0	0	0	0	0	0	0	0	0	0	0	0	0	0	0	0	0	0	0	0	0	0	0	d__Bacteria; p__Bacteroidetes; c__Bacteroidia; o__Bacteroidales; f__Prevotellaceae; g__Prevotella; s__unidentified_Prevotella
ASV_14074	0	5	0	0	0	0	0	0	0	8	0	0	0	0	0	0	0	0	0	0	0	0	5	9	2	0	0	0	3	0	d__Bacteria; p__Firmicutes; c__Clostridia; o__Clostridiales; f__Lachnospiraceae; g__unclassified_Lachnospiraceae; s__unclassified_Lachnospiraceae
ASV_14537	0	8	0	10	0	0	0	0	5	0	0	0	0	0	0	0	0	0	0	0	15	0	0	0	0	0	0	0	0	0	d__Bacteria; p__Firmicutes; c__Clostridia; o__Clostridiales; f__Ruminococcaceae; g__Oscillospira; s__unidentified_Oscillospira
ASV_6992	0	0	0	4	0	9	0	0	0	0	0	0	0	5	0	0	0	10	0	0	0	0	0	0	0	0	0	0	0	0	d__Bacteria; p__Firmicutes; c__Clostridia; o__Clostridiales; f__Lachnospiraceae; g__unidentified_Lachnospiraceae; s__unidentified_Lachnospiraceae
ASV_8494	0	0	0	0	37	0	0	0	0	0	0	0	0	0	0	0	0	0	0	0	0	0	0	0	0	0	0	0	0	0	d__Bacteria; p__Bacteroidetes; c__Bacteroidia; o__Bacteroidales; f__Prevotellaceae; g__Prevotella; s__unidentified_Prevotella
ASV_11082	0	0	0	0	0	35	0	0	0	0	0	0	0	0	0	0	0	0	0	0	0	0	0	0	0	0	0	0	0	0	d__Bacteria; p__Firmicutes; c__Clostridia; o__Clostridiales; f__Lachnospiraceae; g__unclassified_Lachnospiraceae; s__unclassified_Lachnospiraceae
ASV_10303	0	0	0	0	0	0	0	0	0	0	0	0	0	0	0	0	0	0	0	45	0	0	0	0	0	0	0	0	0	0	d__Bacteria; p__Firmicutes; c__Clostridia; o__Clostridiales; f__Lachnospiraceae; g__Coprococcus; s__unidentified_Coprococcus
ASV_6072	0	1	1	0	0	0	0	0	7	0	0	0	0	6	0	0	0	0	0	15	0	0	0	0	9	0	0	0	0	0	d__Bacteria; p__Bacteroidetes; c__Bacteroidia; o__Bacteroidales; f__Bacteroidaceae; g__Bacteroides; s__Bacteroides_plebeius
ASV_6705	0	6	3	0	1	3	1	0	0	0	1	1	0	0	5	5	0	0	0	0	0	0	0	0	0	0	0	0	0	5	d__Bacteria; p__Firmicutes; c__Clostridia; o__Clostridiales; f__Lachnospiraceae; g__unidentified_Lachnospiraceae; s__unidentified_Lachnospiraceae
ASV_400	0	6	31	0	0	0	0	0	0	0	0	0	0	0	0	0	0	0	0	0	0	0	0	0	0	0	0	0	0	0	d__Bacteria; p__Firmicutes; c__Clostridia; o__Clostridiales; f__Ruminococcaceae; g__Butyricicoccus; s__Butyricicoccus_pullicaecorum
ASV_6766	0	0	0	9	0	0	0	0	0	0	0	0	0	0	0	0	0	0	0	0	0	0	0	0	0	0	0	0	32	0	d__Bacteria; p__Bacteroidetes; c__Bacteroidia; o__Bacteroidales; f__[Odoribacteraceae]; g__Butyricimonas; s__unidentified_Butyricimonas
ASV_6086	0	0	0	0	0	0	0	0	50	0	0	0	0	0	0	0	0	0	0	0	0	0	0	0	0	0	0	0	0	0	d__Bacteria; p__Firmicutes; c__Clostridia; o__Clostridiales; f__Lachnospiraceae; g__Roseburia; s__unclassified_Roseburia
ASV_4325	0	0	0	0	0	0	0	0	0	0	0	0	0	0	0	0	0	0	0	0	0	0	0	0	0	0	5	1	0	0	d__Bacteria; p__Proteobacteria; c__Gammaproteobacteria; o__Enterobacteriales; f__Enterobacteriaceae; g__unclassified_Enterobacteriaceae; s__unclassified_Enterobacteriaceae
ASV_1578	0	0	0	0	0	0	0	0	0	0	0	0	0	0	0	0	0	0	0	0	0	0	0	0	0	0	0	0	0	16	d__Bacteria; p__Firmicutes; c__Clostridia; o__Clostridiales; f__Ruminococcaceae; g__unidentified_Ruminococcaceae; s__unidentified_Ruminococcaceae
ASV_15838	0	0	0	0	0	0	0	0	0	0	0	0	30	0	0	0	0	0	0	0	0	0	0	0	0	0	0	0	0	0	d__Bacteria; p__Firmicutes; c__Clostridia; o__Clostridiales; f__Ruminococcaceae; g__Faecalibacterium; s__Faecalibacterium_prausnitzii
ASV_14597	0	0	0	0	0	0	0	0	2	8	5	0	3	0	0	0	0	0	2	2	4	0	2	1	0	0	0	0	0	0	d__Bacteria; p__Firmicutes; c__Clostridia; o__Clostridiales; f__Lachnospiraceae; g__unclassified_Lachnospiraceae; s__unclassified_Lachnospiraceae
ASV_12949	1	1	0	0	0	1	4	0	6	0	0	5	0	2	1	0	0	0	0	1	0	0	3	1	2	3	1	1	0	0	d__Bacteria; p__Firmicutes; c__Clostridia; o__Clostridiales; f__Ruminococcaceae; g__Faecalibacterium; s__Faecalibacterium_prausnitzii
ASV_2629	0	0	36	0	0	0	0	0	0	0	0	0	0	0	0	0	0	0	0	0	0	0	0	0	0	0	0	0	0	0	d__Bacteria; p__Firmicutes; c__Clostridia; o__Clostridiales; f__Peptostreptococcaceae; g__[Clostridium]; s__[Clostridium]_sordellii
ASV_9570	0	0	8	0	0	3	0	0	0	0	0	0	0	0	0	0	0	0	22	0	0	0	0	0	0	0	0	0	0	0	d__Bacteria; p__Firmicutes; c__Clostridia; o__Clostridiales; f__Ruminococcaceae; g__Oscillospira; s__unidentified_Oscillospira
ASV_15928	0	0	0	0	39	0	0	0	0	0	0	0	0	0	0	0	0	0	0	0	0	0	0	0	0	0	0	0	0	0	d__Bacteria; p__Firmicutes; c__Clostridia; o__Clostridiales; f__Lachnospiraceae; g__Coprococcus; s__Coprococcus_catus
ASV_485	0	0	0	0	0	0	30	0	0	0	0	0	0	0	0	0	0	0	0	0	0	0	0	0	0	0	0	0	0	0	d__Bacteria; p__Firmicutes; c__Clostridia; o__Clostridiales; f__Lachnospiraceae; g__Coprococcus; s__unidentified_Coprococcus
ASV_10856	0	0	0	0	0	0	0	31	0	0	0	0	0	0	0	0	0	0	0	0	0	0	0	0	0	0	0	0	0	0	d__Bacteria; p__Proteobacteria; c__Gammaproteobacteria; o__Pasteurellales; f__Pasteurellaceae; g__unclassified_Pasteurellaceae; s__unclassified_Pasteurellaceae
ASV_5850	0	0	0	0	0	0	0	0	0	41	0	0	0	0	0	0	0	0	0	0	0	0	0	0	0	0	0	0	0	0	d__Bacteria; p__Firmicutes; c__Clostridia; o__Clostridiales; f__Lachnospiraceae; g__Blautia; s__unidentified_Blautia
ASV_8190	0	0	0	0	0	0	0	0	0	0	0	0	0	0	0	0	0	0	0	38	0	0	0	0	0	0	0	0	0	0	d__Bacteria; p__Firmicutes; c__Clostridia; o__Clostridiales; f__Ruminococcaceae; g__Ruminococcus; s__unidentified_Ruminococcus
ASV_9401	0	6	2	0	0	1	0	0	3	1	1	1	0	0	3	0	0	0	2	2	0	0	0	2	3	0	0	0	0	0	d__Bacteria; p__Firmicutes; c__Clostridia; o__Clostridiales; f__Ruminococcaceae; g__Faecalibacterium; s__Faecalibacterium_prausnitzii
ASV_4380	0	0	42	0	0	0	0	0	0	0	0	0	0	0	0	0	0	0	0	0	0	0	0	0	0	0	0	0	0	0	d__Bacteria; p__Firmicutes; c__Clostridia; o__Clostridiales; f__Veillonellaceae; g__Dialister; s__unidentified_Dialister
ASV_15327	0	0	0	0	0	0	0	0	0	0	7	0	0	0	0	0	0	0	0	0	0	0	0	0	0	0	9	8	0	0	d__Bacteria; p__Firmicutes; c__Clostridia; o__Clostridiales; f__Ruminococcaceae; g__unclassified_Ruminococcaceae; s__unclassified_Ruminococcaceae
ASV_4001	0	0	0	0	0	0	0	0	13	0	0	0	0	3	0	2	0	0	0	16	0	0	0	0	3	0	0	0	0	0	d__Bacteria; p__Bacteroidetes; c__Bacteroidia; o__Bacteroidales; f__Bacteroidaceae; g__Bacteroides; s__unclassified_Bacteroides
ASV_13460	0	0	0	0	0	0	0	0	0	0	0	0	0	0	0	0	0	0	0	2	1	11	0	0	0	0	4	5	0	0	d__Bacteria; p__Bacteroidetes; c__Bacteroidia; o__Bacteroidales; f__Bacteroidaceae; g__Bacteroides; s__unidentified_Bacteroides
ASV_2235	0	0	0	0	0	0	0	0	0	0	0	0	0	0	0	0	0	0	0	0	0	35	0	0	0	0	0	0	0	0	d__Bacteria; p__Proteobacteria; c__Gammaproteobacteria; o__Enterobacteriales; f__Enterobacteriaceae; g__unclassified_Enterobacteriaceae; s__unclassified_Enterobacteriaceae
ASV_12255	0	0	0	0	0	0	0	0	0	0	0	0	0	0	0	0	0	0	0	0	0	0	0	0	8	0	0	0	0	0	d__Bacteria; p__Bacteroidetes; c__Bacteroidia; o__Bacteroidales; f__Rikenellaceae; g__Alistipes; s__Alistipes_indistinctus
ASV_9422	0	0	0	0	0	0	0	0	0	0	0	0	0	0	0	0	0	0	0	0	0	0	0	0	38	0	0	0	0	0	d__Bacteria; p__Proteobacteria; c__Betaproteobacteria; o__Burkholderiales; f__Alcaligenaceae; g__Sutterella; s__unidentified_Sutterella
ASV_797	0	0	0	0	0	0	0	0	0	0	0	0	0	0	0	0	0	0	0	0	0	0	0	0	0	0	0	0	0	34	d__Bacteria; p__Firmicutes; c__Clostridia; o__Clostridiales; f__Ruminococcaceae; g__Faecalibacterium; s__Faecalibacterium_prausnitzii
ASV_3908	0	3	0	0	0	0	0	0	0	0	7	0	0	0	11	0	0	0	0	0	0	0	0	0	0	0	0	0	0	4	d__Bacteria; p__Firmicutes; c__Clostridia; o__Clostridiales; f__Ruminococcaceae; g__Ruminococcus; s__unidentified_Ruminococcus
ASV_13653	0	0	32	0	0	0	0	0	0	0	0	0	0	0	0	0	0	0	0	0	0	0	0	0	0	0	0	0	0	0	d__Bacteria; p__Firmicutes; c__Clostridia; o__Clostridiales; f__Peptostreptococcaceae; g__[Clostridium]; s__[Clostridium]_sordellii
ASV_3024	0	0	0	0	0	0	0	0	0	0	0	0	0	0	0	0	0	0	0	0	0	0	0	0	6	0	3	6	0	0	d__Bacteria; p__Firmicutes; c__Clostridia; o__Clostridiales; f__Ruminococcaceae; g__unidentified_Ruminococcaceae; s__unidentified_Ruminococcaceae
ASV_1110	0	0	0	0	2	0	0	0	0	0	0	0	0	0	0	0	0	0	0	0	0	0	0	0	2	0	0	0	0	0	d__Bacteria; p__Firmicutes; c__Bacilli; o__Lactobacillales; f__Streptococcaceae; g__Streptococcus; s__unidentified_Streptococcus
ASV_14760	0	0	0	0	35	0	0	0	0	0	0	0	0	0	0	0	0	0	0	0	0	0	0	0	0	0	0	0	0	0	d__Bacteria; p__Bacteroidetes; c__Bacteroidia; o__Bacteroidales; f__Bacteroidaceae; g__Bacteroides; s__Bacteroides_plebeius
ASV_4978	0	0	0	0	0	33	0	0	0	0	0	0	0	0	0	0	0	0	0	0	0	0	0	0	0	0	0	0	0	0	d__Bacteria; p__Firmicutes; c__Clostridia; o__Clostridiales; f__unidentified_Clostridiales; g__unidentified_Clostridiales; s__unidentified_Clostridiales
ASV_13521	0	0	0	0	0	0	14	0	0	0	0	0	0	0	0	0	0	0	0	0	0	0	0	0	0	0	14	8	0	0	d__Bacteria; p__Firmicutes; c__Clostridia; o__Clostridiales; f__Lachnospiraceae; g__unidentified_Lachnospiraceae; s__unidentified_Lachnospiraceae
ASV_11697	0	0	0	0	0	0	0	30	0	0	0	0	0	0	0	0	0	0	0	0	0	0	0	0	0	0	0	0	0	0	d__Bacteria; p__Firmicutes; c__Clostridia; o__Clostridiales; f__Peptostreptococcaceae; g__unidentified_Peptostreptococcaceae; s__unidentified_Peptostreptococcaceae
ASV_7185	0	0	0	0	0	0	0	0	0	0	0	0	0	0	0	24	0	0	0	0	0	0	0	0	0	0	0	0	0	0	d__Bacteria; p__Firmicutes; c__Clostridia; o__Clostridiales; f__Lachnospiraceae; g__Coprococcus; s__Coprococcus_eutactus
ASV_9937	0	0	0	0	0	0	0	0	0	0	0	0	0	0	0	0	0	36	0	0	0	0	0	0	0	0	0	0	0	0	d__Bacteria; p__Firmicutes; c__Clostridia; o__Clostridiales; f__Veillonellaceae; g__Dialister; s__unidentified_Dialister
ASV_12013	0	0	0	0	0	0	0	0	0	0	0	0	0	0	0	0	0	0	0	0	0	0	0	0	36	0	0	0	0	0	d__Bacteria; p__Bacteroidetes; c__Bacteroidia; o__Bacteroidales; f__Porphyromonadaceae; g__Parabacteroides; s__unidentified_Parabacteroides
ASV_9616	0	0	0	0	0	0	0	0	0	0	0	0	0	0	0	0	0	0	0	0	0	0	0	0	0	37	0	0	0	0	d__Bacteria; p__Firmicutes; c__Clostridia; o__Clostridiales; f__Lachnospiraceae; g__unidentified_Lachnospiraceae; s__unidentified_Lachnospiraceae
ASV_11427	0	4	0	0	1	0	0	0	0	4	0	0	0	0	0	2	0	0	0	7	0	0	0	0	7	0	0	0	0	0	d__Bacteria; p__Bacteroidetes; c__Bacteroidia; o__Bacteroidales; f__Bacteroidaceae; g__Bacteroides; s__unidentified_Bacteroides
ASV_6768	0	4	1	0	3	0	0	0	0	0	0	0	0	0	0	0	0	0	0	0	0	2	0	0	0	0	0	0	0	0	d__Bacteria; p__Firmicutes; c__Clostridia; o__Clostridiales; f__Lachnospiraceae; g__[Ruminococcus]; s__unidentified_[Ruminococcus]
ASV_8388	0	0	0	0	0	0	10	0	0	0	0	0	0	7	0	0	0	0	5	0	0	0	0	0	0	0	0	0	1	0	d__Bacteria; p__Firmicutes; c__Clostridia; o__Clostridiales; f__Lachnospiraceae; g__Coprococcus; s__unidentified_Coprococcus
ASV_2366	0	0	1	0	0	0	0	0	0	2	1	0	0	0	0	2	0	8	0	0	0	0	0	0	5	6	0	0	0	0	d__Bacteria; p__Bacteroidetes; c__Bacteroidia; o__Bacteroidales; f__Bacteroidaceae; g__Bacteroides; s__unidentified_Bacteroides
ASV_9196	0	0	14	0	0	0	0	0	0	0	0	12	0	0	0	0	0	0	0	0	0	0	0	0	5	0	0	0	0	0	d__Bacteria; p__Firmicutes; c__Clostridia; o__Clostridiales; f__Lachnospiraceae; g__Roseburia; s__unclassified_Roseburia
ASV_6867	0	0	32	0	0	0	0	0	0	0	0	0	0	0	0	0	0	0	0	0	0	0	0	0	0	0	0	0	0	0	d__Bacteria; p__Firmicutes; c__Clostridia; o__Clostridiales; f__Ruminococcaceae; g__Faecalibacterium; s__Faecalibacterium_prausnitzii
ASV_12856	0	0	0	17	0	0	0	0	0	0	0	0	0	0	0	0	0	0	0	0	0	0	0	21	0	0	0	0	0	0	d__Bacteria; p__Proteobacteria; c__Betaproteobacteria; o__Burkholderiales; f__Alcaligenaceae; g__Sutterella; s__unidentified_Sutterella
ASV_7385	0	0	0	0	0	0	26	0	0	0	0	0	0	0	0	0	0	0	0	0	0	0	0	0	0	0	0	0	0	0	d__Bacteria; p__Bacteroidetes; c__Bacteroidia; o__Bacteroidales; f__Rikenellaceae; g__Alistipes; s__Alistipes_onderdonkii
ASV_14801	0	0	0	0	0	0	0	32	0	0	0	0	0	0	0	0	0	0	0	0	0	0	0	0	0	0	0	0	0	0	d__Bacteria; p__Firmicutes; c__Clostridia; o__Clostridiales; f__Peptostreptococcaceae; g__unidentified_Peptostreptococcaceae; s__unidentified_Peptostreptococcaceae
ASV_247	0	0	0	0	0	0	0	0	0	0	0	27	0	0	0	0	0	0	0	0	0	0	0	0	0	0	0	0	0	0	d__Bacteria; p__Firmicutes; c__Clostridia; o__Clostridiales; f__unidentified_Clostridiales; g__unidentified_Clostridiales; s__unidentified_Clostridiales
ASV_4606	0	0	18	0	0	4	0	0	0	0	0	0	0	0	0	0	0	0	2	0	0	0	0	0	0	0	0	0	0	1	d__Bacteria; p__Firmicutes; c__Clostridia; o__Clostridiales; f__Lachnospiraceae; g__unidentified_Lachnospiraceae; s__unidentified_Lachnospiraceae
ASV_8166	0	0	6	0	0	0	0	0	0	0	0	0	0	0	10	0	0	0	0	0	0	0	0	0	0	0	0	0	0	0	d__Bacteria; p__Firmicutes; c__Clostridia; o__Clostridiales; f__Ruminococcaceae; g__unidentified_Ruminococcaceae; s__unidentified_Ruminococcaceae
ASV_6605	0	0	4	0	0	0	0	0	0	0	0	0	0	0	0	0	13	0	0	0	0	0	0	0	0	0	0	0	15	0	d__Bacteria; p__Actinobacteria; c__Coriobacteriia; o__Coriobacteriales; f__Coriobacteriaceae; g__Atopobium; s__unidentified_Atopobium
ASV_14719	4	0	0	0	0	1	0	2	0	2	1	0	2	1	2	0	0	0	1	3	0	4	0	0	0	0	0	0	0	0	d__Bacteria; p__Firmicutes; c__Clostridia; o__Clostridiales; f__Lachnospiraceae; g__Dorea; s__unclassified_Dorea
ASV_11439	12	0	0	0	0	0	0	8	0	1	0	0	0	0	0	0	0	4	3	8	0	0	0	0	4	0	0	0	0	0	d__Bacteria; p__Firmicutes; c__Clostridia; o__Clostridiales; f__Lachnospiraceae; g__Dorea; s__unclassified_Dorea
ASV_1998	0	2	0	0	0	0	0	0	2	0	0	0	2	0	0	0	0	0	0	7	0	0	0	0	0	0	0	0	0	6	d__Bacteria; p__Firmicutes; c__Clostridia; o__Clostridiales; f__Ruminococcaceae; g__unclassified_Ruminococcaceae; s__unclassified_Ruminococcaceae
ASV_9007	0	0	0	2	0	0	0	0	0	0	0	0	0	0	0	0	0	0	0	0	0	0	0	0	0	0	6	0	0	0	d__Bacteria; p__Firmicutes; c__Clostridia; o__Clostridiales; f__unidentified_Clostridiales; g__unidentified_Clostridiales; s__unidentified_Clostridiales
ASV_9592	0	0	0	0	0	32	0	0	0	0	0	0	0	0	0	0	0	0	0	0	0	0	0	0	0	0	0	0	0	0	d__Bacteria; p__Firmicutes; c__Clostridia; o__Clostridiales; f__unidentified_Clostridiales; g__unidentified_Clostridiales; s__unidentified_Clostridiales
ASV_8581	0	0	0	0	0	8	0	0	0	0	0	0	0	0	0	0	0	0	0	0	0	0	0	0	0	0	0	0	0	0	d__Bacteria; p__Firmicutes; c__Clostridia; o__Clostridiales; f__Lachnospiraceae; g__unidentified_Lachnospiraceae; s__unidentified_Lachnospiraceae
ASV_8182	0	0	0	0	0	33	0	0	0	0	0	0	0	0	0	0	0	0	0	0	0	0	0	0	0	0	0	0	0	0	d__Bacteria; p__Firmicutes; c__Clostridia; o__Clostridiales; f__Ruminococcaceae; g__unidentified_Ruminococcaceae; s__unidentified_Ruminococcaceae
ASV_4935	0	0	0	0	0	0	0	0	0	0	0	0	0	0	0	4	0	0	0	0	0	0	0	0	6	0	0	0	0	0	d__Bacteria; p__Bacteroidetes; c__Bacteroidia; o__Bacteroidales; f__[Barnesiellaceae]; g__unidentified_[Barnesiellaceae]; s__unidentified_[Barnesiellaceae]
ASV_11549	0	0	0	0	0	0	0	0	0	0	0	0	0	0	0	0	25	0	0	0	0	0	0	0	0	0	0	0	0	0	d__Bacteria; p__Bacteroidetes; c__Bacteroidia; o__Bacteroidales; f__Prevotellaceae; g__Prevotella; s__Prevotella_copri
ASV_14548	0	0	0	0	0	0	0	0	0	0	0	0	0	0	0	0	0	0	0	0	25	0	0	0	0	0	0	0	0	0	d__Bacteria; p__Firmicutes; c__Clostridia; o__Clostridiales; f__Ruminococcaceae; g__Ruminococcus; s__Ruminococcus_callidus
ASV_6140	13	0	0	0	0	0	9	0	0	0	0	0	0	0	0	0	0	0	0	0	0	0	6	0	0	0	0	0	0	0	d__Bacteria; p__Firmicutes; c__Clostridia; o__Clostridiales; f__Lachnospiraceae; g__Clostridium; s__Clostridium_citroniae
ASV_5734	0	4	0	0	0	0	0	0	11	0	0	0	0	8	0	0	0	0	0	8	0	0	0	0	5	0	0	0	0	0	d__Bacteria; p__Bacteroidetes; c__Bacteroidia; o__Bacteroidales; f__Bacteroidaceae; g__Bacteroides; s__Bacteroides_plebeius
ASV_12177	0	0	0	18	0	0	0	0	0	0	0	0	0	0	0	0	9	0	0	0	0	0	0	2	0	0	0	0	0	0	d__Bacteria; p__Proteobacteria; c__Betaproteobacteria; o__Burkholderiales; f__Alcaligenaceae; g__Sutterella; s__unidentified_Sutterella
ASV_3963	0	0	0	0	16	0	0	0	0	0	0	0	0	0	0	0	0	0	1	0	0	0	0	0	0	0	0	0	0	13	d__Bacteria; p__Firmicutes; c__Clostridia; o__Clostridiales; f__Ruminococcaceae; g__Faecalibacterium; s__Faecalibacterium_prausnitzii
ASV_6126	0	0	0	0	0	0	1	0	0	7	0	0	0	0	0	0	0	0	0	0	0	2	5	0	0	0	0	0	26	0	d__Bacteria; p__Firmicutes; c__Clostridia; o__Clostridiales; f__Lachnospiraceae; g__unidentified_Lachnospiraceae; s__unidentified_Lachnospiraceae
ASV_1698	0	0	0	0	0	0	33	0	0	0	0	0	0	0	0	0	0	0	0	0	0	0	0	0	0	0	0	0	0	0	d__Bacteria; p__Firmicutes; c__Clostridia; o__Clostridiales; f__Ruminococcaceae; g__unidentified_Ruminococcaceae; s__unidentified_Ruminococcaceae
ASV_8822	0	0	0	0	0	0	0	0	27	0	0	0	0	0	0	0	0	0	0	0	0	0	0	0	0	0	0	0	0	0	d__Bacteria; p__Firmicutes; c__Clostridia; o__Clostridiales; f__Lachnospiraceae; g__Roseburia; s__unclassified_Roseburia
ASV_7304	0	0	0	0	0	0	0	0	0	0	0	0	0	0	0	0	0	33	0	0	0	0	0	0	0	0	0	0	0	0	d__Bacteria; p__Firmicutes; c__Clostridia; o__Clostridiales; f__Lachnospiraceae; g__Dorea; s__Dorea_longicatena
ASV_11286	0	0	0	0	0	0	0	0	0	0	0	0	0	0	0	0	0	0	19	19	0	0	0	0	0	0	0	0	0	0	d__Bacteria; p__Proteobacteria; c__Gammaproteobacteria; o__Enterobacteriales; f__Enterobacteriaceae; g__Morganella; s__unclassified_Morganella
ASV_9525	0	0	0	0	0	0	0	0	0	0	0	0	0	0	0	0	0	0	0	0	0	0	30	0	0	0	0	0	0	0	d__Bacteria; p__Firmicutes; c__Clostridia; o__Clostridiales; f__Lachnospiraceae; g__unidentified_Lachnospiraceae; s__unidentified_Lachnospiraceae
ASV_5963	0	0	0	0	0	0	0	0	0	0	0	0	0	0	0	0	0	0	0	0	0	0	0	0	0	35	0	0	0	0	d__Bacteria; p__Firmicutes; c__Clostridia; o__Clostridiales; f__Lachnospiraceae; g__Blautia; s__unidentified_Blautia
ASV_3353	0	8	22	0	0	0	0	0	0	0	0	0	0	0	0	0	0	0	0	0	0	0	0	0	0	0	0	0	0	0	d__Bacteria; p__Firmicutes; c__Clostridia; o__Clostridiales; f__Ruminococcaceae; g__unidentified_Ruminococcaceae; s__unidentified_Ruminococcaceae
ASV_14020	0	0	0	0	0	0	0	1	0	7	0	0	0	0	0	0	0	0	0	0	0	0	0	0	0	0	0	1	0	0	d__Bacteria; p__Proteobacteria; c__Gammaproteobacteria; o__Enterobacteriales; f__Enterobacteriaceae; g__unclassified_Enterobacteriaceae; s__unclassified_Enterobacteriaceae
ASV_1230	0	0	0	0	0	32	0	0	0	0	0	0	0	0	0	0	0	0	0	0	0	0	0	0	0	0	0	0	0	0	d__Bacteria; p__Firmicutes; c__Clostridia; o__Clostridiales; f__Ruminococcaceae; g__Faecalibacterium; s__Faecalibacterium_prausnitzii
ASV_3568	0	0	0	0	0	0	0	0	0	0	0	0	0	0	0	0	0	0	0	0	0	0	0	0	0	0	3	0	0	0	d__Bacteria; p__Proteobacteria; c__Gammaproteobacteria; o__Enterobacteriales; f__Enterobacteriaceae; g__unclassified_Enterobacteriaceae; s__unclassified_Enterobacteriaceae
ASV_1548	0	0	0	0	0	0	0	0	0	0	0	4	5	0	0	0	0	0	0	0	0	18	0	0	15	0	0	0	0	0	d__Bacteria; p__Firmicutes; c__Clostridia; o__Clostridiales; f__Ruminococcaceae; g__Oscillospira; s__unidentified_Oscillospira
ASV_15274	0	0	0	0	0	0	0	0	0	0	0	0	0	23	0	0	0	0	0	0	0	0	0	0	0	0	0	0	0	0	d__Bacteria; p__Firmicutes; c__Clostridia; o__Clostridiales; f__unidentified_Clostridiales; g__unidentified_Clostridiales; s__unidentified_Clostridiales
ASV_684	0	0	0	0	0	0	0	0	0	0	0	0	0	0	0	0	0	0	0	0	24	0	0	0	0	0	0	0	0	0	d__Bacteria; p__Firmicutes; c__Clostridia; o__Clostridiales; f__Lachnospiraceae; g__Blautia; s__Blautia_producta
ASV_12958	0	0	0	0	0	0	0	0	0	0	0	0	0	0	0	0	0	0	0	0	0	0	0	0	36	0	0	0	0	0	d__Bacteria; p__Firmicutes; c__Clostridia; o__Clostridiales; f__Ruminococcaceae; g__Faecalibacterium; s__Faecalibacterium_prausnitzii
ASV_13785	0	0	0	0	0	0	0	0	0	0	0	0	0	0	0	0	0	0	0	0	0	0	0	0	0	25	0	0	0	0	d__Bacteria; p__Firmicutes; c__Clostridia; o__Clostridiales; f__Ruminococcaceae; g__unclassified_Ruminococcaceae; s__unclassified_Ruminococcaceae
ASV_2071	0	0	0	0	0	0	0	0	0	0	0	0	0	0	0	0	0	0	0	0	0	0	0	0	0	29	0	0	0	0	d__Bacteria; p__Firmicutes; c__Clostridia; o__Clostridiales; f__Veillonellaceae; g__Dialister; s__unidentified_Dialister
ASV_5723	0	0	0	0	0	0	0	0	0	0	0	0	0	0	0	0	0	0	0	0	0	0	0	0	0	0	30	15	0	0	d__Bacteria; p__Synergistetes; c__Synergistia; o__Synergistales; f__Dethiosulfovibrionaceae; g__Pyramidobacter; s__Pyramidobacter_piscolens
ASV_15661	1	0	0	0	0	0	0	0	0	0	0	0	0	0	0	0	0	0	0	0	0	0	15	2	0	0	0	0	0	0	d__Bacteria; p__Firmicutes; c__Clostridia; o__Clostridiales; f__Lachnospiraceae; g__unidentified_Lachnospiraceae; s__unidentified_Lachnospiraceae
ASV_6342	14	0	0	0	0	0	0	0	0	0	0	0	0	0	0	0	0	0	0	0	0	0	0	0	0	0	0	0	0	0	d__Bacteria; p__Firmicutes; c__Clostridia; o__Clostridiales; f__Lachnospiraceae; g__unidentified_Lachnospiraceae; s__unidentified_Lachnospiraceae
ASV_8931	0	0	31	0	0	0	0	0	0	0	0	0	0	0	0	0	0	0	0	0	0	0	0	0	0	0	0	0	0	0	d__Bacteria; p__Firmicutes; c__Clostridia; o__Clostridiales; f__Ruminococcaceae; g__Ruminococcus; s__unidentified_Ruminococcus
ASV_790	0	0	0	25	0	0	0	0	0	0	0	0	0	0	0	0	0	0	0	0	0	0	0	0	0	0	0	0	0	0	d__Bacteria; p__Firmicutes; c__Clostridia; o__Clostridiales; f__Lachnospiraceae; g__unidentified_Lachnospiraceae; s__unidentified_Lachnospiraceae
ASV_4490	0	0	0	0	0	31	0	0	0	0	0	0	0	0	0	0	0	0	0	0	0	0	0	0	0	0	0	0	0	0	d__Bacteria; p__Firmicutes; c__Clostridia; o__Clostridiales; f__Lachnospiraceae; g__unclassified_Lachnospiraceae; s__unclassified_Lachnospiraceae
ASV_1632	0	0	0	0	0	0	0	12	0	0	0	0	9	0	0	0	0	0	0	0	0	0	0	0	0	0	0	0	0	0	d__Bacteria; p__Firmicutes; c__Clostridia; o__Clostridiales; f__Lachnospiraceae; g__Dorea; s__unidentified_Dorea
ASV_16058	0	0	0	0	0	0	0	0	0	31	0	0	0	0	0	0	0	0	0	0	0	0	0	0	0	0	0	0	0	0	d__Bacteria; p__Bacteroidetes; c__Bacteroidia; o__Bacteroidales; f__Bacteroidaceae; g__Bacteroides; s__unidentified_Bacteroides
ASV_6666	0	0	0	0	0	0	0	0	0	0	0	0	28	0	0	0	0	0	0	0	0	0	0	0	0	0	0	0	0	0	d__Bacteria; p__Firmicutes; c__Clostridia; o__Clostridiales; f__unidentified_Clostridiales; g__unidentified_Clostridiales; s__unidentified_Clostridiales
ASV_1894	0	0	0	0	0	0	0	0	0	0	0	0	0	0	28	0	0	0	0	0	0	0	0	0	0	0	0	0	0	0	d__Bacteria; p__Firmicutes; c__Clostridia; o__Clostridiales; f__Lachnospiraceae; g__Coprococcus; s__unidentified_Coprococcus
ASV_12993	0	0	0	0	0	0	0	0	0	0	0	0	0	0	0	0	0	0	0	0	0	0	0	40	0	0	0	0	0	0	d__Bacteria; p__Proteobacteria; c__Betaproteobacteria; o__Burkholderiales; f__Alcaligenaceae; g__Sutterella; s__unidentified_Sutterella
ASV_3821	0	0	0	0	0	0	0	0	0	0	0	0	0	0	0	0	0	0	0	0	0	0	0	0	0	0	21	19	0	0	d__Bacteria; p__Firmicutes; c__Clostridia; o__Clostridiales; f__Eubacteriaceae; g__Pseudoramibacter_Eubacterium; s__unidentified_Pseudoramibacter_Eubacterium
ASV_15070	45	0	0	0	0	0	0	0	0	0	0	0	0	0	0	0	0	0	0	0	0	0	0	0	0	0	0	0	0	0	d__Bacteria; p__Firmicutes; c__Clostridia; o__Clostridiales; f__Lachnospiraceae; g__Coprococcus; s__unidentified_Coprococcus
ASV_8460	0	0	0	0	0	0	0	0	0	0	0	0	0	0	0	0	5	0	0	0	0	0	0	0	0	0	0	0	0	0	d__Bacteria; p__Firmicutes; c__Clostridia; o__Clostridiales; f__Lachnospiraceae; g__Oribacterium; s__unidentified_Oribacterium
ASV_13730	0	10	0	0	0	0	0	0	0	0	0	6	0	0	0	5	0	0	0	0	0	0	0	0	5	0	0	0	0	0	d__Bacteria; p__Bacteroidetes; c__Bacteroidia; o__Bacteroidales; f__Bacteroidaceae; g__Bacteroides; s__unidentified_Bacteroides
ASV_11421	0	6	0	0	0	0	3	0	0	1	1	0	0	0	0	0	0	0	6	0	0	0	0	0	1	2	0	0	0	0	d__Bacteria; p__Actinobacteria; c__Actinobacteria; o__Bifidobacteriales; f__Bifidobacteriaceae; g__Bifidobacterium; s__Bifidobacterium_longum
ASV_1637	0	2	3	0	0	9	0	0	0	0	0	0	0	13	0	0	0	0	0	0	0	0	0	0	0	0	0	0	0	0	d__Bacteria; p__Firmicutes; c__Clostridia; o__Clostridiales; f__Ruminococcaceae; g__Faecalibacterium; s__Faecalibacterium_prausnitzii
ASV_1511	0	0	0	0	5	0	0	0	0	0	0	0	0	0	0	0	0	0	0	0	0	0	0	0	0	0	0	0	0	0	d__Bacteria; p__Firmicutes; c__Erysipelotrichi; o__Erysipelotrichales; f__Erysipelotrichaceae; g__[Eubacterium]; s__[Eubacterium]_dolichum
ASV_794	0	0	0	0	0	0	0	0	0	0	24	0	0	0	0	0	0	0	0	0	0	0	0	0	0	0	0	0	0	0	d__Bacteria; p__Firmicutes; c__Clostridia; o__Clostridiales; f__Lachnospiraceae; g__Blautia; s__unclassified_Blautia
ASV_2441	0	0	0	0	0	0	0	0	0	0	0	34	0	0	0	0	0	0	0	0	0	0	0	0	0	0	0	0	0	0	d__Bacteria; p__Bacteroidetes; c__Bacteroidia; o__Bacteroidales; f__Porphyromonadaceae; g__Parabacteroides; s__Parabacteroides_distasonis
ASV_15096	0	0	0	0	0	0	0	0	0	0	0	0	0	0	31	0	0	0	0	0	0	0	0	0	0	0	0	0	0	0	d__Bacteria; p__Firmicutes; c__Clostridia; o__Clostridiales; f__Lachnospiraceae; g__Coprococcus; s__unidentified_Coprococcus
ASV_13677	0	0	0	0	0	0	0	0	0	0	0	0	0	0	0	19	0	0	0	0	0	0	0	0	0	0	0	0	0	0	d__Bacteria; p__Bacteroidetes; c__Bacteroidia; o__Bacteroidales; f__Bacteroidaceae; g__Bacteroides; s__unidentified_Bacteroides
ASV_8854	0	0	0	0	0	0	0	0	0	0	0	0	0	0	0	29	0	0	0	0	0	0	0	0	0	0	0	0	0	0	d__Bacteria; p__Firmicutes; c__Clostridia; o__Clostridiales; f__Lachnospiraceae; g__unidentified_Lachnospiraceae; s__unidentified_Lachnospiraceae
ASV_5858	0	0	0	0	0	0	0	0	0	0	0	0	0	0	0	0	0	0	0	30	0	0	0	0	0	0	0	0	0	0	d__Bacteria; p__Bacteroidetes; c__Bacteroidia; o__Bacteroidales; f__Bacteroidaceae; g__Bacteroides; s__Bacteroides_plebeius
ASV_13616	0	0	0	0	0	0	0	0	0	0	0	0	0	0	0	0	0	0	0	0	22	0	0	0	0	0	0	0	0	0	d__Bacteria; p__Firmicutes; c__Clostridia; o__Clostridiales; f__Lachnospiraceae; g__unidentified_Lachnospiraceae; s__unidentified_Lachnospiraceae
ASV_8202	0	0	0	0	0	0	0	0	0	0	0	0	0	0	0	0	0	0	0	0	0	0	8	0	0	16	0	0	0	0	d__Bacteria; p__Firmicutes; c__Clostridia; o__Clostridiales; f__Ruminococcaceae; g__unidentified_Ruminococcaceae; s__unidentified_Ruminococcaceae
ASV_783	0	0	0	0	0	0	0	0	0	0	0	0	0	0	0	0	0	0	0	0	0	0	0	35	0	0	0	0	0	0	d__Bacteria; p__Firmicutes; c__Clostridia; o__Clostridiales; f__Ruminococcaceae; g__Oscillospira; s__unidentified_Oscillospira
ASV_5304	0	0	0	0	2	2	0	0	0	0	0	0	0	0	1	3	1	7	1	0	0	0	0	0	0	0	0	0	0	0	d__Bacteria; p__Firmicutes; c__Clostridia; o__Clostridiales; f__Lachnospiraceae; g__unclassified_Lachnospiraceae; s__unclassified_Lachnospiraceae
ASV_13147	0	4	0	1	0	0	0	3	0	0	1	0	0	0	0	3	0	0	0	4	0	0	0	0	7	0	0	0	0	0	d__Bacteria; p__Bacteroidetes; c__Bacteroidia; o__Bacteroidales; f__Bacteroidaceae; g__Bacteroides; s__unidentified_Bacteroides
ASV_14608	0	0	14	2	0	0	0	0	0	0	0	0	0	0	13	0	0	0	0	0	0	0	0	0	0	0	0	0	0	0	d__Bacteria; p__Firmicutes; c__Clostridia; o__Clostridiales; f__Ruminococcaceae; g__unclassified_Ruminococcaceae; s__unclassified_Ruminococcaceae
ASV_5031	0	0	0	0	0	0	0	0	0	0	0	0	0	0	0	0	0	0	0	0	0	0	0	0	0	0	6	0	0	0	d__Bacteria; p__Firmicutes; c__Clostridia; o__Clostridiales; f__Lachnospiraceae; g__Lactonifactor; s__Lactonifactor_longoviformis
ASV_10372	0	0	0	0	0	2	0	3	3	0	0	0	0	0	0	0	6	0	0	0	0	0	0	0	0	0	0	0	0	0	d__Bacteria; p__Proteobacteria; c__Gammaproteobacteria; o__Enterobacteriales; f__Enterobacteriaceae; g__unclassified_Enterobacteriaceae; s__unclassified_Enterobacteriaceae
ASV_11914	0	0	0	0	0	0	0	0	0	33	0	0	0	0	0	0	0	0	0	0	0	0	0	0	0	0	0	0	0	0	d__Bacteria; p__Firmicutes; c__Clostridia; o__Clostridiales; f__Lachnospiraceae; g__[Ruminococcus]; s__[Ruminococcus]_gnavus
ASV_9864	0	0	0	0	0	0	0	0	0	0	5	0	0	0	0	0	0	0	0	0	0	25	0	0	0	0	0	0	0	0	d__Bacteria; p__Bacteroidetes; c__Bacteroidia; o__Bacteroidales; f__[Paraprevotellaceae]; g__Paraprevotella; s__unidentified_Paraprevotella
ASV_6579	0	0	0	0	0	0	0	0	0	0	0	28	0	0	0	0	0	0	0	0	0	0	0	0	0	0	0	0	0	0	d__Bacteria; p__Firmicutes; c__Clostridia; o__Clostridiales; f__unclassified_Clostridiales; g__unclassified_Clostridiales; s__unclassified_Clostridiales
ASV_2432	0	0	0	0	0	0	0	0	0	0	0	0	0	0	0	0	0	0	0	0	8	0	0	0	0	0	0	0	0	0	d__Bacteria; p__Firmicutes; c__Clostridia; o__Clostridiales; f__Lachnospiraceae; g__Blautia; s__unidentified_Blautia
ASV_924	0	0	0	0	0	0	0	0	0	0	0	0	26	0	0	0	0	0	0	0	0	0	0	0	0	0	0	0	0	0	d__Bacteria; p__Firmicutes; c__Clostridia; o__Clostridiales; f__Lachnospiraceae; g__unidentified_Lachnospiraceae; s__unidentified_Lachnospiraceae
ASV_8960	0	0	0	0	0	0	0	0	0	0	0	0	0	7	0	0	0	0	0	0	0	0	0	0	0	0	0	0	0	0	d__Bacteria; p__Firmicutes; c__Clostridia; o__Clostridiales; f__Ruminococcaceae; g__Ruminococcus; s__unidentified_Ruminococcus
ASV_7629	0	0	0	0	0	0	0	0	0	0	0	0	0	0	0	7	0	0	0	0	0	0	0	0	0	0	0	0	0	0	d__Bacteria; p__Proteobacteria; c__Alphaproteobacteria; o__RF32; f__unidentified_RF32; g__unidentified_RF32; s__unidentified_RF32
ASV_14263	0	0	0	0	0	0	0	0	0	0	0	0	0	0	0	24	0	0	0	0	0	0	0	0	0	0	0	0	0	0	d__Bacteria; p__Firmicutes; c__Clostridia; o__Clostridiales; f__Peptostreptococcaceae; g__unclassified_Peptostreptococcaceae; s__unclassified_Peptostreptococcaceae
ASV_12329	0	0	0	0	0	0	0	0	0	0	0	0	0	0	0	0	0	0	0	0	0	30	0	0	0	0	0	0	0	0	d__Bacteria; p__Proteobacteria; c__Gammaproteobacteria; o__Enterobacteriales; f__Enterobacteriaceae; g__unclassified_Enterobacteriaceae; s__unclassified_Enterobacteriaceae
ASV_9211	0	0	0	0	0	0	0	0	0	0	0	0	0	0	0	0	0	0	0	0	0	0	0	0	28	0	0	0	0	0	d__Bacteria; p__Bacteroidetes; c__Bacteroidia; o__Bacteroidales; f__[Odoribacteraceae]; g__Butyricimonas; s__unidentified_Butyricimonas
ASV_1527	0	8	8	0	0	0	0	0	0	0	0	0	0	0	0	0	0	0	0	0	0	0	0	0	0	0	0	0	0	0	d__Bacteria; p__Firmicutes; c__Clostridia; o__Clostridiales; f__Lachnospiraceae; g__Coprococcus; s__unidentified_Coprococcus
ASV_9855	0	0	0	0	0	0	0	0	0	3	19	0	0	0	0	0	0	0	0	3	0	0	0	0	0	0	0	0	0	0	d__Bacteria; p__Bacteroidetes; c__Bacteroidia; o__Bacteroidales; f__Bacteroidaceae; g__Bacteroides; s__unidentified_Bacteroides
ASV_2543	0	0	0	0	0	31	0	0	0	0	0	0	0	0	0	0	0	0	0	0	0	0	0	0	0	0	0	0	0	0	d__Bacteria; p__Bacteroidetes; c__Bacteroidia; o__Bacteroidales; f__Prevotellaceae; g__Prevotella; s__Prevotella_copri
ASV_5927	0	0	0	0	0	31	0	0	0	0	0	0	0	0	0	0	0	0	0	0	0	0	0	0	0	0	0	0	0	0	d__Bacteria; p__Firmicutes; c__Clostridia; o__Clostridiales; f__Lachnospiraceae; g__[Ruminococcus]; s__unidentified_[Ruminococcus]
ASV_4879	0	0	0	0	0	0	0	0	0	33	0	0	0	0	0	0	0	0	0	0	0	0	0	0	0	0	0	0	0	0	d__Bacteria; p__Firmicutes; c__Clostridia; o__Clostridiales; f__Ruminococcaceae; g__unclassified_Ruminococcaceae; s__unclassified_Ruminococcaceae
ASV_9861	0	0	0	0	0	0	0	0	0	0	17	0	0	0	0	0	0	10	0	0	0	0	0	0	0	0	0	0	0	0	d__Bacteria; p__Firmicutes; c__Clostridia; o__Clostridiales; f__Lachnospiraceae; g__Dorea; s__unclassified_Dorea
ASV_2413	0	0	0	0	0	0	0	0	0	0	0	0	0	24	0	0	0	0	0	0	0	0	0	0	0	0	0	0	0	0	d__Bacteria; p__Firmicutes; c__Clostridia; o__Clostridiales; f__Ruminococcaceae; g__Faecalibacterium; s__Faecalibacterium_prausnitzii
ASV_1177	0	0	0	0	0	0	0	0	0	0	0	0	0	15	0	0	0	0	0	0	0	0	0	0	0	0	0	0	0	0	d__Bacteria; p__Firmicutes; c__Clostridia; o__Clostridiales; f__Ruminococcaceae; g__Oscillospira; s__unidentified_Oscillospira
ASV_3362	0	0	0	0	0	0	0	0	0	0	0	0	0	6	0	0	0	0	0	0	0	0	0	18	0	0	0	0	0	3	d__Bacteria; p__Firmicutes; c__Clostridia; o__Clostridiales; f__Ruminococcaceae; g__Oscillospira; s__unidentified_Oscillospira
ASV_2295	0	0	0	0	0	0	0	0	0	0	0	0	0	0	0	19	0	0	0	0	0	0	0	0	0	0	0	0	0	0	d__Bacteria; p__Bacteroidetes; c__Bacteroidia; o__Bacteroidales; f__Porphyromonadaceae; g__Parabacteroides; s__Parabacteroides_distasonis
ASV_3999	0	0	0	0	0	0	0	0	0	0	0	0	0	0	0	0	0	0	0	0	0	0	0	0	28	0	0	0	0	0	d__Bacteria; p__Firmicutes; c__Clostridia; o__Clostridiales; f__Lachnospiraceae; g__Coprococcus; s__unidentified_Coprococcus
ASV_131	0	0	0	0	0	0	0	0	0	0	0	0	0	0	0	0	0	0	0	0	0	0	0	0	29	0	0	0	0	0	d__Bacteria; p__Firmicutes; c__Clostridia; o__Clostridiales; f__Ruminococcaceae; g__unclassified_Ruminococcaceae; s__unclassified_Ruminococcaceae
ASV_3594	0	1	0	0	0	0	0	2	8	0	1	0	0	0	0	0	0	0	2	6	0	0	0	0	0	0	0	0	0	0	d__Bacteria; p__Bacteroidetes; c__Bacteroidia; o__Bacteroidales; f__Bacteroidaceae; g__Bacteroides; s__unidentified_Bacteroides
ASV_4861	0	1	0	0	0	0	0	0	0	0	0	7	0	0	1	0	0	0	0	0	0	0	0	0	0	0	0	7	3	0	d__Bacteria; p__Bacteroidetes; c__Bacteroidia; o__Bacteroidales; f__Bacteroidaceae; g__Bacteroides; s__unidentified_Bacteroides
ASV_8874	0	0	0	0	0	0	0	0	0	0	0	33	0	0	0	0	0	0	0	0	0	0	0	0	0	0	0	0	0	0	d__Bacteria; p__Firmicutes; c__Clostridia; o__Clostridiales; f__Ruminococcaceae; g__Faecalibacterium; s__Faecalibacterium_prausnitzii
ASV_7725	36	0	0	0	0	0	0	0	0	0	0	0	0	0	0	0	0	0	0	0	0	0	0	0	0	0	0	0	0	0	d__Bacteria; p__Bacteroidetes; c__Bacteroidia; o__Bacteroidales; f__Bacteroidaceae; g__Bacteroides; s__unidentified_Bacteroides
ASV_7309	1	2	0	4	0	0	1	0	3	4	0	2	2	0	1	0	0	0	1	0	0	0	0	0	1	0	0	0	0	0	d__Bacteria; p__Firmicutes; c__Clostridia; o__Clostridiales; f__Lachnospiraceae; g__unidentified_Lachnospiraceae; s__unidentified_Lachnospiraceae
ASV_5657	5	2	1	0	0	0	0	0	0	3	1	0	0	0	3	2	0	5	1	0	0	1	0	0	0	0	0	0	0	0	d__Bacteria; p__Firmicutes; c__Clostridia; o__Clostridiales; f__Lachnospiraceae; g__unclassified_Lachnospiraceae; s__unclassified_Lachnospiraceae
ASV_9462	0	1	10	0	0	0	0	0	0	0	0	0	0	0	13	0	0	0	0	0	0	0	0	0	0	0	0	0	0	0	d__Bacteria; p__Tenericutes; c__Mollicutes; o__RF39; f__unidentified_RF39; g__unidentified_RF39; s__unidentified_RF39
ASV_15576	0	0	2	0	4	2	0	0	5	0	0	0	0	2	5	0	0	0	0	0	0	0	0	0	1	0	0	0	0	0	d__Bacteria; p__Firmicutes; c__Clostridia; o__Clostridiales; f__Lachnospiraceae; g__Roseburia; s__unidentified_Roseburia
ASV_12514	0	0	0	22	0	0	0	0	0	0	0	0	0	0	0	0	0	0	0	0	0	0	0	0	0	0	0	0	0	0	d__Bacteria; p__Bacteroidetes; c__Bacteroidia; o__Bacteroidales; f__Bacteroidaceae; g__Bacteroides; s__unidentified_Bacteroides
ASV_13630	0	0	0	0	0	0	1	0	0	0	0	9	0	0	0	0	0	0	3	8	0	0	0	0	0	0	0	0	0	0	d__Bacteria; p__Firmicutes; c__Clostridia; o__Clostridiales; f__Ruminococcaceae; g__Faecalibacterium; s__Faecalibacterium_prausnitzii
ASV_5068	0	0	0	0	0	0	0	1	18	0	0	0	0	7	0	0	0	0	0	9	0	0	0	0	0	0	0	0	0	0	d__Bacteria; p__Bacteroidetes; c__Bacteroidia; o__Bacteroidales; f__Bacteroidaceae; g__Bacteroides; s__Bacteroides_plebeius
ASV_591	0	0	0	0	0	0	0	3	0	7	0	0	0	0	2	0	0	0	2	8	1	2	0	0	0	0	9	2	0	0	d__Bacteria; p__Proteobacteria; c__Gammaproteobacteria; o__Enterobacteriales; f__Enterobacteriaceae; g__Xenorhabdus; s__unclassified_Xenorhabdus
ASV_8565	0	0	0	0	0	0	0	0	0	0	31	0	0	0	0	0	0	0	0	0	0	0	0	0	0	0	0	0	0	0	d__Bacteria; p__Fusobacteria; c__Fusobacteriia; o__Fusobacteriales; f__Fusobacteriaceae; g__unclassified_Fusobacteriaceae; s__unclassified_Fusobacteriaceae
ASV_8966	0	0	0	0	0	0	0	0	0	0	0	9	0	0	0	1	0	0	0	0	0	0	0	13	0	0	0	1	0	0	d__Bacteria; p__Bacteroidetes; c__Bacteroidia; o__Bacteroidales; f__Bacteroidaceae; g__Bacteroides; s__unidentified_Bacteroides
ASV_4636	0	0	0	0	0	0	0	0	0	0	0	0	0	15	0	0	0	0	0	0	0	0	0	0	0	0	0	0	0	8	d__Bacteria; p__Firmicutes; c__Clostridia; o__Clostridiales; f__Lachnospiraceae; g__unidentified_Lachnospiraceae; s__unidentified_Lachnospiraceae
ASV_5952	0	0	0	0	0	0	0	0	0	0	0	0	0	0	0	0	0	0	0	0	0	0	0	0	0	0	16	0	0	0	d__Bacteria; p__Firmicutes; c__Clostridia; o__Clostridiales; f__Lachnospiraceae; g__unidentified_Lachnospiraceae; s__unidentified_Lachnospiraceae
ASV_1441	1	2	0	0	0	6	3	0	0	0	0	2	1	0	1	0	0	0	0	0	0	0	0	0	0	0	0	0	0	2	d__Bacteria; p__Firmicutes; c__Clostridia; o__Clostridiales; f__Lachnospiraceae; g__unidentified_Lachnospiraceae; s__unidentified_Lachnospiraceae
ASV_1409	0	0	0	0	0	0	0	0	0	0	0	0	0	0	0	0	0	0	15	0	0	0	0	0	0	0	0	0	0	0	d__Bacteria; p__Firmicutes; c__Clostridia; o__Clostridiales; f__Veillonellaceae; g__Veillonella; s__Veillonella_parvula
ASV_7634	0	3	0	5	2	1	0	0	2	0	0	0	2	0	0	0	0	0	0	0	0	0	0	0	0	0	0	0	0	2	d__Bacteria; p__Firmicutes; c__Clostridia; o__Clostridiales; f__Ruminococcaceae; g__Faecalibacterium; s__Faecalibacterium_prausnitzii
ASV_7202	0	0	0	0	0	0	1	0	0	0	0	0	0	0	0	0	13	0	0	0	0	0	0	0	0	0	0	0	0	4	d__Bacteria; p__Actinobacteria; c__Actinobacteria; o__Actinomycetales; f__Micrococcaceae; g__Rothia; s__Rothia_mucilaginosa
ASV_10973	0	0	0	0	0	0	0	0	0	0	0	0	8	0	0	0	0	0	0	0	0	0	1	0	0	19	0	0	0	0	d__Bacteria; p__Bacteroidetes; c__Bacteroidia; o__Bacteroidales; f__Bacteroidaceae; g__Bacteroides; s__unidentified_Bacteroides
ASV_2178	0	0	0	0	0	0	0	0	0	0	0	0	0	0	0	0	17	0	0	0	0	0	0	0	0	7	0	0	0	0	d__Bacteria; p__Actinobacteria; c__Actinobacteria; o__Actinomycetales; f__Actinomycetaceae; g__Actinomyces; s__unidentified_Actinomyces
ASV_3312	0	0	0	0	0	0	0	0	0	0	0	0	0	0	0	0	0	0	0	0	0	28	0	0	0	0	0	0	0	0	d__Bacteria; p__Firmicutes; c__Clostridia; o__Clostridiales; f__Lachnospiraceae; g__Dorea; s__Dorea_formicigenerans
ASV_15409	3	0	0	0	0	9	0	0	0	0	0	0	0	0	0	0	0	0	0	0	0	0	0	0	0	0	0	0	0	4	d__Bacteria; p__Firmicutes; c__Clostridia; o__Clostridiales; f__Clostridiaceae; g__Clostridium; s__Clostridium_celatum
ASV_10061	3	0	10	0	0	4	0	0	0	0	0	0	0	0	1	0	0	0	0	0	0	0	0	0	0	0	0	0	0	0	d__Bacteria; p__Firmicutes; c__Clostridia; o__Clostridiales; f__Lachnospiraceae; g__unidentified_Lachnospiraceae; s__unidentified_Lachnospiraceae
ASV_13116	27	0	0	0	0	0	0	0	0	0	0	0	0	0	0	0	0	0	0	0	0	0	0	0	0	0	0	0	0	0	d__Bacteria; p__Firmicutes; c__Clostridia; o__Clostridiales; f__Lachnospiraceae; g__unidentified_Lachnospiraceae; s__unidentified_Lachnospiraceae
ASV_12855	0	0	1	0	0	0	0	0	0	0	0	0	5	0	0	0	0	0	0	0	0	0	0	0	0	0	0	0	0	12	d__Bacteria; p__Firmicutes; c__Bacilli; o__Lactobacillales; f__Streptococcaceae; g__Streptococcus; s__unidentified_Streptococcus
ASV_12945	0	0	0	3	2	1	0	0	0	4	0	1	2	0	0	0	0	3	2	0	0	0	0	0	1	0	0	0	0	0	d__Bacteria; p__Firmicutes; c__Clostridia; o__Clostridiales; f__Lachnospiraceae; g__Blautia; s__unclassified_Blautia
ASV_3913	0	1	4	0	1	0	0	0	0	1	0	5	0	5	0	1	3	0	0	1	0	0	0	0	1	0	0	0	0	0	d__Bacteria; p__Firmicutes; c__Clostridia; o__Clostridiales; f__Lachnospiraceae; g__unidentified_Lachnospiraceae; s__unidentified_Lachnospiraceae
ASV_929	0	0	2	0	0	0	0	6	0	0	0	0	0	0	0	0	0	0	0	0	4	0	3	0	2	0	0	0	0	0	d__Bacteria; p__Bacteroidetes; c__Bacteroidia; o__Bacteroidales; f__Bacteroidaceae; g__Bacteroides; s__unidentified_Bacteroides
ASV_9580	0	0	3	0	0	0	0	0	0	0	0	0	0	0	0	0	0	0	0	0	0	0	0	0	0	0	0	0	0	0	d__Bacteria; p__Firmicutes; c__Clostridia; o__Clostridiales; f__Ruminococcaceae; g__unclassified_Ruminococcaceae; s__unclassified_Ruminococcaceae
ASV_11522	0	0	0	4	0	0	0	0	0	0	0	0	0	0	0	0	0	0	0	0	0	0	0	0	0	0	0	5	0	0	d__Bacteria; p__Proteobacteria; c__Gammaproteobacteria; o__Enterobacteriales; f__Enterobacteriaceae; g__unclassified_Enterobacteriaceae; s__unclassified_Enterobacteriaceae
ASV_719	0	0	0	0	0	0	9	0	0	0	0	0	0	0	0	0	0	0	0	0	0	0	0	0	0	0	0	0	0	0	d__Bacteria; p__Firmicutes; c__Clostridia; o__Clostridiales; f__Ruminococcaceae; g__Ruminococcus; s__unidentified_Ruminococcus
ASV_14277	0	0	0	0	0	21	0	0	0	0	0	0	0	0	0	0	0	0	0	0	0	0	0	0	0	0	0	0	0	0	d__Bacteria; p__Bacteroidetes; c__Bacteroidia; o__Bacteroidales; f__Prevotellaceae; g__Prevotella; s__Prevotella_stercorea
ASV_11103	0	0	0	0	0	25	0	0	0	0	0	0	0	0	0	0	0	0	0	0	0	0	0	0	0	0	0	0	0	0	d__Bacteria; p__Bacteroidetes; c__Bacteroidia; o__Bacteroidales; f__Prevotellaceae; g__Prevotella; s__Prevotella_copri
ASV_12336	0	0	0	0	0	0	21	0	0	0	0	0	0	0	0	0	0	0	0	0	0	0	0	0	0	0	0	0	0	0	d__Bacteria; p__Firmicutes; c__Clostridia; o__Clostridiales; f__Lachnospiraceae; g__unidentified_Lachnospiraceae; s__unidentified_Lachnospiraceae
ASV_4501	0	0	0	0	0	0	16	0	0	0	0	0	0	0	0	0	0	0	0	0	0	0	0	0	0	0	0	0	0	0	d__Bacteria; p__Firmicutes; c__Clostridia; o__Clostridiales; f__Ruminococcaceae; g__unidentified_Ruminococcaceae; s__unidentified_Ruminococcaceae
ASV_6313	0	0	0	0	0	0	0	0	0	26	0	0	0	0	0	0	0	0	0	0	0	0	0	0	0	0	0	0	0	0	d__Bacteria; p__Firmicutes; c__Clostridia; o__Clostridiales; f__Lachnospiraceae; g__[Ruminococcus]; s__[Ruminococcus]_gnavus
ASV_12017	0	0	0	0	0	0	0	0	0	0	0	0	0	3	0	0	0	5	0	0	0	0	0	0	0	0	0	0	0	0	d__Bacteria; p__Firmicutes; c__Clostridia; o__Clostridiales; f__Veillonellaceae; g__Veillonella; s__Veillonella_parvula
ASV_12968	0	0	0	0	0	0	0	0	0	0	0	0	0	20	0	0	0	0	0	0	0	0	0	0	0	0	0	0	0	0	d__Bacteria; p__Bacteroidetes; c__Bacteroidia; o__Bacteroidales; f__[Paraprevotellaceae]; g__Paraprevotella; s__unidentified_Paraprevotella
ASV_2882	0	0	0	0	0	0	0	0	0	0	0	0	0	0	23	0	0	5	0	0	0	0	0	0	0	0	0	0	0	0	d__Bacteria; p__Bacteroidetes; c__Bacteroidia; o__Bacteroidales; f__Bacteroidaceae; g__Bacteroides; s__unidentified_Bacteroides
ASV_1036	0	0	0	0	0	0	0	0	0	0	0	0	0	0	26	0	0	0	0	0	0	0	0	0	0	0	0	0	0	0	d__Bacteria; p__Firmicutes; c__Clostridia; o__Clostridiales; f__Lachnospiraceae; g__Dorea; s__Dorea_formicigenerans
ASV_5593	0	0	0	0	0	0	0	0	0	0	0	0	0	0	23	0	0	0	0	0	0	0	0	0	0	0	0	0	0	0	d__Bacteria; p__Firmicutes; c__Clostridia; o__Clostridiales; f__Ruminococcaceae; g__unidentified_Ruminococcaceae; s__unidentified_Ruminococcaceae
ASV_15281	0	0	0	0	0	0	0	0	0	0	0	0	0	0	0	0	0	0	0	0	0	0	26	0	0	0	0	0	0	0	d__Bacteria; p__Firmicutes; c__Clostridia; o__Clostridiales; f__Veillonellaceae; g__Acidaminococcus; s__unidentified_Acidaminococcus
ASV_13334	0	0	0	0	0	0	0	0	0	0	0	0	0	0	0	0	0	0	0	0	0	0	0	33	0	0	0	0	0	0	d__Bacteria; p__Firmicutes; c__Clostridia; o__Clostridiales; f__Lachnospiraceae; g__Anaerostipes; s__unidentified_Anaerostipes
ASV_5251	0	0	0	0	0	0	0	0	0	0	0	0	0	0	0	0	0	0	0	0	0	0	0	0	29	0	0	0	0	0	d__Bacteria; p__Firmicutes; c__Clostridia; o__Clostridiales; f__unidentified_Clostridiales; g__unidentified_Clostridiales; s__unidentified_Clostridiales
ASV_818	41	0	0	0	0	0	0	0	0	0	0	0	0	0	0	0	0	0	0	0	0	0	0	0	0	0	0	0	0	0	d__Bacteria; p__Bacteroidetes; c__Bacteroidia; o__Bacteroidales; f__Bacteroidaceae; g__Bacteroides; s__Bacteroides_ovatus
ASV_2893	7	0	0	0	0	0	0	0	0	0	0	0	0	2	0	0	0	0	0	0	0	0	0	0	0	0	0	0	0	0	d__Bacteria; p__Firmicutes; c__Clostridia; o__Clostridiales; f__unclassified_Clostridiales; g__unclassified_Clostridiales; s__unclassified_Clostridiales
ASV_3719	24	0	0	0	0	0	0	0	0	0	0	0	0	0	0	0	0	0	0	0	0	0	0	0	0	0	0	0	0	0	d__Bacteria; p__Firmicutes; c__Clostridia; o__Clostridiales; f__Ruminococcaceae; g__Faecalibacterium; s__Faecalibacterium_prausnitzii
ASV_15188	0	0	0	0	0	0	0	0	0	0	0	1	0	0	0	0	0	0	0	0	0	0	0	0	0	0	18	4	11	4	d__Bacteria; p__Bacteroidetes; c__Bacteroidia; o__Bacteroidales; f__Bacteroidaceae; g__Bacteroides; s__unidentified_Bacteroides
ASV_4809	0	23	0	0	0	0	0	0	0	0	0	0	0	0	0	0	0	0	0	0	0	0	0	0	0	0	0	0	0	0	d__Bacteria; p__Proteobacteria; c__Betaproteobacteria; o__Burkholderiales; f__Alcaligenaceae; g__Sutterella; s__unidentified_Sutterella
ASV_6670	0	0	0	0	0	15	0	0	0	0	0	0	0	0	0	0	0	0	0	0	0	0	0	0	0	0	0	0	0	0	d__Bacteria; p__Firmicutes; c__Clostridia; o__Clostridiales; f__Lachnospiraceae; g__unclassified_Lachnospiraceae; s__unclassified_Lachnospiraceae
ASV_9116	0	0	0	0	0	21	0	0	0	0	0	0	0	0	0	0	0	0	0	0	0	0	0	0	0	0	0	0	0	0	d__Bacteria; p__Firmicutes; c__Clostridia; o__Clostridiales; f__unidentified_Clostridiales; g__unidentified_Clostridiales; s__unidentified_Clostridiales
ASV_14358	0	0	0	0	0	0	0	0	23	0	0	0	0	0	0	0	0	0	0	0	0	0	0	0	0	0	0	0	0	0	d__Bacteria; p__Firmicutes; c__Clostridia; o__Clostridiales; f__Lachnospiraceae; g__unidentified_Lachnospiraceae; s__unidentified_Lachnospiraceae
ASV_6111	0	0	0	0	0	0	0	0	6	0	0	0	0	0	0	2	0	0	0	0	0	0	16	0	0	0	0	0	0	0	d__Bacteria; p__Firmicutes; c__Clostridia; o__Clostridiales; f__Lachnospiraceae; g__[Ruminococcus]; s__unidentified_[Ruminococcus]
ASV_10851	0	0	0	0	0	0	0	0	35	0	0	0	0	0	0	0	0	0	0	0	0	0	0	0	0	0	0	0	0	0	d__Bacteria; p__Firmicutes; c__Clostridia; o__Clostridiales; f__Lachnospiraceae; g__unidentified_Lachnospiraceae; s__unidentified_Lachnospiraceae
ASV_14882	0	0	0	0	0	0	0	0	0	0	5	0	0	0	0	0	0	0	0	0	0	0	0	8	0	0	0	0	0	0	d__Bacteria; p__Firmicutes; c__Clostridia; o__Clostridiales; f__Ruminococcaceae; g__unclassified_Ruminococcaceae; s__unclassified_Ruminococcaceae
ASV_13937	0	0	0	0	0	0	0	0	0	0	0	39	0	0	0	0	0	0	0	0	0	0	0	0	0	0	0	0	0	0	d__Bacteria; p__Firmicutes; c__Clostridia; o__Clostridiales; f__unidentified_Clostridiales; g__unidentified_Clostridiales; s__unidentified_Clostridiales
ASV_1137	0	0	0	0	0	0	0	0	0	0	0	1	1	0	0	0	0	0	0	0	8	8	0	0	0	0	1	1	0	0	d__Bacteria; p__Bacteroidetes; c__Bacteroidia; o__Bacteroidales; f__Bacteroidaceae; g__Bacteroides; s__unidentified_Bacteroides
ASV_10115	0	0	0	0	0	0	0	0	0	0	0	0	0	0	0	0	19	0	0	0	0	0	0	0	0	0	0	0	0	0	d__Bacteria; p__Firmicutes; c__Bacilli; o__Bacillales; f__Staphylococcaceae; g__Staphylococcus; s__unclassified_Staphylococcus
ASV_4243	0	0	0	0	0	0	0	0	0	0	0	0	0	0	0	0	0	0	0	31	0	0	0	0	0	0	0	0	0	0	d__Bacteria; p__Firmicutes; c__Clostridia; o__Clostridiales; f__Lachnospiraceae; g__Dorea; s__Dorea_formicigenerans
ASV_15788	0	0	0	0	0	0	0	0	0	0	0	0	0	0	0	0	0	0	0	0	25	0	0	0	0	0	0	0	0	0	d__Bacteria; p__Bacteroidetes; c__Bacteroidia; o__Bacteroidales; f__[Barnesiellaceae]; g__Barnesiella; s__Barnesiella_intestinihominis
ASV_13381	0	0	0	0	0	0	0	0	0	0	0	0	0	0	0	0	0	0	0	0	0	0	0	0	27	0	0	0	0	0	d__Bacteria; p__Bacteroidetes; c__Bacteroidia; o__Bacteroidales; f__Bacteroidaceae; g__Bacteroides; s__unidentified_Bacteroides
ASV_5996	24	0	0	0	0	0	0	0	0	0	0	0	0	0	0	0	0	0	0	0	0	0	0	0	0	0	0	0	0	0	d__Bacteria; p__Bacteroidetes; c__Bacteroidia; o__Bacteroidales; f__Bacteroidaceae; g__Bacteroides; s__Bacteroides_fragilis
ASV_2553	1	1	4	1	0	1	0	0	0	3	1	0	0	0	0	0	0	0	1	0	0	0	0	0	1	0	0	0	0	0	d__Bacteria; p__Firmicutes; c__Clostridia; o__Clostridiales; f__Lachnospiraceae; g__unidentified_Lachnospiraceae; s__unidentified_Lachnospiraceae
ASV_14904	9	0	0	0	0	0	0	0	0	3	3	0	0	4	0	0	0	0	7	0	0	0	0	0	0	0	0	0	0	0	d__Bacteria; p__Firmicutes; c__Clostridia; o__Clostridiales; f__Ruminococcaceae; g__unidentified_Ruminococcaceae; s__unidentified_Ruminococcaceae
ASV_1255	0	0	0	0	0	0	0	0	0	0	0	0	0	0	0	0	14	0	0	0	0	0	0	0	0	0	0	0	0	0	d__Bacteria; p__Actinobacteria; c__Actinobacteria; o__Actinomycetales; f__Actinomycetaceae; g__Actinomyces; s__unidentified_Actinomyces
ASV_3030	0	6	15	0	0	0	0	0	0	0	0	4	0	0	0	0	0	0	0	0	0	0	0	0	0	0	0	0	0	0	d__Bacteria; p__Firmicutes; c__Clostridia; o__Clostridiales; f__Christensenellaceae; g__unidentified_Christensenellaceae; s__unidentified_Christensenellaceae
ASV_2917	0	4	12	0	0	0	0	0	0	0	0	0	0	0	0	0	0	0	0	0	0	0	0	0	0	0	0	0	0	0	d__Bacteria; p__Firmicutes; c__Clostridia; o__Clostridiales; f__Ruminococcaceae; g__unidentified_Ruminococcaceae; s__unidentified_Ruminococcaceae
ASV_13074	0	3	16	0	0	0	0	0	0	0	0	0	0	0	0	0	0	0	0	0	0	0	0	0	0	0	0	0	0	0	d__Bacteria; p__Firmicutes; c__Clostridia; o__Clostridiales; f__Veillonellaceae; g__Dialister; s__unidentified_Dialister
ASV_11088	0	0	8	0	11	0	0	0	0	0	0	0	0	0	0	0	0	0	0	0	0	0	0	0	0	0	0	0	0	0	d__Bacteria; p__Firmicutes; c__Clostridia; o__Clostridiales; f__Ruminococcaceae; g__Oscillospira; s__unidentified_Oscillospira
ASV_5288	0	0	0	0	0	21	0	0	0	0	0	0	0	0	0	0	0	0	0	0	0	0	0	0	0	0	0	0	0	0	d__Bacteria; p__Bacteroidetes; c__Bacteroidia; o__Bacteroidales; f__Prevotellaceae; g__Prevotella; s__Prevotella_copri
ASV_6362	0	0	0	0	0	0	0	0	23	0	0	0	0	0	0	0	0	0	0	0	0	0	0	0	0	0	0	0	0	0	d__Bacteria; p__Firmicutes; c__Clostridia; o__Clostridiales; f__Lachnospiraceae; g__Roseburia; s__unclassified_Roseburia
ASV_11998	0	0	0	0	0	0	0	0	3	0	0	0	0	0	0	0	0	0	0	0	0	0	0	23	0	0	0	0	0	0	d__Bacteria; p__Firmicutes; c__Clostridia; o__Clostridiales; f__Lachnospiraceae; g__Blautia; s__unidentified_Blautia
ASV_1404	0	0	0	0	0	0	0	0	0	19	0	0	0	0	0	0	0	0	0	0	0	0	0	0	0	0	3	0	0	0	d__Bacteria; p__Firmicutes; c__Bacilli; o__Lactobacillales; f__Lactobacillaceae; g__Lactobacillus; s__Lactobacillus_mucosae
ASV_13345	0	0	0	0	0	0	0	0	0	17	0	0	0	0	0	2	0	0	0	0	0	0	0	0	0	0	5	6	0	0	d__Bacteria; p__Bacteroidetes; c__Bacteroidia; o__Bacteroidales; f__Bacteroidaceae; g__Bacteroides; s__unidentified_Bacteroides
ASV_6548	0	0	0	0	0	0	0	0	0	28	0	0	0	0	0	0	0	0	0	0	0	0	0	0	0	0	0	0	0	0	d__Bacteria; p__Firmicutes; c__Clostridia; o__Clostridiales; f__Lachnospiraceae; g__Coprococcus; s__unidentified_Coprococcus
ASV_4278	0	0	0	0	0	0	0	0	0	0	0	0	12	0	0	0	0	0	0	0	0	0	0	0	0	0	8	13	0	0	d__Bacteria; p__Firmicutes; c__Clostridia; o__Clostridiales; f__Veillonellaceae; g__Veillonella; s__Veillonella_dispar
ASV_5716	0	0	0	0	0	0	0	0	0	0	0	0	0	0	9	0	0	0	0	0	0	0	0	0	0	0	12	13	0	0	d__Bacteria; p__Firmicutes; c__Clostridia; o__Clostridiales; f__Ruminococcaceae; g__Oscillospira; s__unidentified_Oscillospira
ASV_14950	0	0	0	0	0	0	0	0	0	0	0	0	0	0	0	0	0	0	22	0	0	0	0	0	0	0	0	0	0	0	d__Bacteria; p__Firmicutes; c__Clostridia; o__Clostridiales; f__Ruminococcaceae; g__Butyricicoccus; s__Butyricicoccus_pullicaecorum
ASV_9848	0	0	0	0	0	0	0	0	0	0	0	0	0	0	0	0	0	0	0	0	18	0	0	0	0	0	0	0	0	0	d__Bacteria; p__Firmicutes; c__Erysipelotrichi; o__Erysipelotrichales; f__Erysipelotrichaceae; g__[Eubacterium]; s__[Eubacterium]_dolichum
ASV_2728	0	0	0	0	0	0	0	0	0	0	0	0	0	0	0	0	0	0	0	0	16	0	0	0	0	0	0	0	0	0	d__Bacteria; p__Bacteroidetes; c__Bacteroidia; o__Bacteroidales; f__Bacteroidaceae; g__Bacteroides; s__unidentified_Bacteroides
ASV_4499	0	0	0	0	0	0	0	0	0	0	0	0	0	0	0	0	0	0	0	0	0	23	0	0	0	0	0	0	0	0	d__Bacteria; p__Firmicutes; c__Clostridia; o__Clostridiales; f__Lachnospiraceae; g__Blautia; s__unclassified_Blautia
ASV_4649	0	0	0	0	0	0	0	0	0	0	0	0	0	0	0	0	0	0	0	0	0	0	24	0	0	0	0	0	0	0	d__Bacteria; p__Bacteroidetes; c__Bacteroidia; o__Bacteroidales; f__Bacteroidaceae; g__Bacteroides; s__Bacteroides_ovatus
ASV_9619	0	0	0	0	0	0	0	0	0	0	0	0	0	0	0	0	0	0	0	0	0	0	0	0	25	0	0	0	0	0	d__Bacteria; p__Bacteroidetes; c__Bacteroidia; o__Bacteroidales; f__Bacteroidaceae; g__Bacteroides; s__unidentified_Bacteroides
ASV_8627	0	2	0	0	0	0	0	0	0	0	0	0	5	0	4	0	0	0	0	0	0	0	0	0	0	0	0	0	0	0	d__Bacteria; p__Firmicutes; c__Erysipelotrichi; o__Erysipelotrichales; f__Erysipelotrichaceae; g__unidentified_Erysipelotrichaceae; s__unidentified_Erysipelotrichaceae
ASV_4221	0	6	12	0	0	0	0	0	0	0	0	0	0	0	0	0	0	0	0	0	0	0	0	0	0	0	0	0	0	0	d__Bacteria; p__Firmicutes; c__Clostridia; o__Clostridiales; f__Ruminococcaceae; g__unclassified_Ruminococcaceae; s__unclassified_Ruminococcaceae
ASV_5813	0	0	0	0	8	0	0	0	0	0	0	0	0	0	0	0	0	0	0	0	0	0	0	0	0	0	0	0	0	0	d__Bacteria; p__Firmicutes; c__Bacilli; o__Lactobacillales; f__Streptococcaceae; g__Streptococcus; s__unidentified_Streptococcus
ASV_3105	0	0	0	0	0	20	0	0	0	0	0	0	0	0	0	0	0	0	0	0	0	0	0	0	0	0	0	0	0	0	d__Bacteria; p__Bacteroidetes; c__Bacteroidia; o__Bacteroidales; f__Prevotellaceae; g__Prevotella; s__Prevotella_copri
ASV_4584	0	0	0	0	0	5	0	0	0	0	0	0	0	0	0	0	0	0	0	0	0	0	0	0	0	0	0	0	0	17	d__Bacteria; p__Firmicutes; c__Clostridia; o__Clostridiales; f__unidentified_Clostridiales; g__unidentified_Clostridiales; s__unidentified_Clostridiales
ASV_6155	0	0	0	0	0	0	23	0	0	0	0	0	0	0	0	0	0	0	0	0	0	0	0	0	0	0	0	0	0	0	d__Bacteria; p__Firmicutes; c__Clostridia; o__Clostridiales; f__Lachnospiraceae; g__Blautia; s__unidentified_Blautia
ASV_12703	0	0	0	0	0	0	0	0	19	0	0	0	0	0	0	0	0	0	0	0	0	0	0	0	0	0	0	0	0	0	d__Bacteria; p__Firmicutes; c__Clostridia; o__Clostridiales; f__Lachnospiraceae; g__Roseburia; s__unclassified_Roseburia
ASV_1577	0	0	0	0	0	0	0	0	0	28	0	0	0	0	0	0	0	0	0	0	0	0	0	0	0	0	0	0	0	0	d__Bacteria; p__Firmicutes; c__Clostridia; o__Clostridiales; f__Ruminococcaceae; g__unclassified_Ruminococcaceae; s__unclassified_Ruminococcaceae
ASV_12015	0	0	0	0	0	0	0	0	0	0	0	14	0	0	0	0	0	0	0	0	0	0	0	0	0	0	0	0	0	0	d__Bacteria; p__Bacteroidetes; c__Bacteroidia; o__Bacteroidales; f__Porphyromonadaceae; g__Parabacteroides; s__Parabacteroides_distasonis
ASV_5678	0	0	0	0	0	0	0	0	0	0	0	0	0	23	0	0	0	0	0	0	0	0	0	0	0	0	0	0	0	0	d__Bacteria; p__Bacteroidetes; c__Bacteroidia; o__Bacteroidales; f__[Paraprevotellaceae]; g__Paraprevotella; s__unidentified_Paraprevotella
ASV_11146	0	0	0	0	0	0	0	0	0	0	0	0	0	0	0	21	0	0	0	0	0	0	0	0	0	0	0	0	0	0	d__Bacteria; p__Bacteroidetes; c__Bacteroidia; o__Bacteroidales; f__[Odoribacteraceae]; g__Butyricimonas; s__unidentified_Butyricimonas
ASV_11529	0	0	0	0	0	0	0	0	0	0	0	0	0	0	0	0	0	24	0	0	0	0	0	0	0	0	0	0	0	0	d__Bacteria; p__Proteobacteria; c__Gammaproteobacteria; o__Enterobacteriales; f__Enterobacteriaceae; g__unclassified_Enterobacteriaceae; s__unclassified_Enterobacteriaceae
ASV_7034	0	0	0	0	0	0	0	0	0	0	0	0	0	0	0	0	0	0	0	0	21	0	0	0	0	0	0	0	0	0	d__Bacteria; p__Firmicutes; c__Clostridia; o__Clostridiales; f__Lachnospiraceae; g__Blautia; s__unidentified_Blautia
ASV_11352	1	0	0	0	0	0	0	0	0	22	0	0	0	0	0	0	0	0	0	3	0	0	0	0	0	0	0	0	0	0	d__Bacteria; p__Firmicutes; c__Clostridia; o__Clostridiales; f__Lachnospiraceae; g__unclassified_Lachnospiraceae; s__unclassified_Lachnospiraceae
ASV_768	20	0	0	0	0	0	0	0	0	0	0	0	0	0	0	0	0	0	0	0	0	0	0	0	0	0	0	0	0	0	d__Bacteria; p__Bacteroidetes; c__Bacteroidia; o__Bacteroidales; f__Bacteroidaceae; g__Bacteroides; s__unidentified_Bacteroides
ASV_10728	0	2	2	0	1	3	0	0	0	0	0	0	0	0	0	0	0	0	0	11	0	2	0	0	0	0	0	0	0	0	d__Bacteria; p__Firmicutes; c__Clostridia; o__Clostridiales; f__Lachnospiraceae; g__Blautia; s__Blautia_producta
ASV_5302	0	0	8	0	0	0	0	0	0	0	0	0	0	0	0	0	0	0	0	0	0	0	0	0	0	0	0	0	0	0	d__Bacteria; p__Firmicutes; c__Clostridia; o__Clostridiales; f__Ruminococcaceae; g__unidentified_Ruminococcaceae; s__unidentified_Ruminococcaceae
ASV_6563	0	0	0	1	0	0	0	0	0	0	0	0	0	0	0	0	2	0	0	0	1	2	7	0	0	5	0	4	0	1	d__Bacteria; p__Proteobacteria; c__Gammaproteobacteria; o__Enterobacteriales; f__Enterobacteriaceae; g__Pseudomonas; s__Pseudomonas_syringae
ASV_12987	0	0	0	0	1	0	0	0	0	0	0	0	0	6	0	0	0	0	8	0	0	0	0	0	2	0	0	0	0	0	d__Bacteria; p__Firmicutes; c__Clostridia; o__Clostridiales; f__Ruminococcaceae; g__unclassified_Ruminococcaceae; s__unclassified_Ruminococcaceae
ASV_11746	0	0	0	0	0	0	0	0	0	0	0	16	0	0	0	0	0	0	0	0	0	0	0	0	0	0	0	0	0	0	d__Bacteria; p__Bacteroidetes; c__Bacteroidia; o__Bacteroidales; f__Porphyromonadaceae; g__Parabacteroides; s__Parabacteroides_distasonis
ASV_3949	0	0	0	0	0	0	0	0	0	0	0	37	0	0	0	0	0	0	0	0	0	0	0	0	0	0	0	0	0	0	d__Bacteria; p__Firmicutes; c__Clostridia; o__Clostridiales; f__Ruminococcaceae; g__unidentified_Ruminococcaceae; s__unidentified_Ruminococcaceae
ASV_14852	0	0	0	0	0	0	0	0	0	0	0	0	0	23	0	0	0	0	0	0	0	0	0	0	0	0	0	0	0	0	d__Bacteria; p__Firmicutes; c__Clostridia; o__Clostridiales; f__Lachnospiraceae; g__unidentified_Lachnospiraceae; s__unidentified_Lachnospiraceae
ASV_15678	0	0	0	0	0	0	0	0	0	0	0	0	0	0	0	23	0	0	0	0	0	0	0	0	0	0	0	0	0	0	d__Bacteria; p__Firmicutes; c__Clostridia; o__Clostridiales; f__Ruminococcaceae; g__unclassified_Ruminococcaceae; s__unclassified_Ruminococcaceae
ASV_1355	0	0	0	0	0	0	0	0	0	0	0	0	0	0	0	0	0	11	0	0	0	0	0	16	0	0	0	0	0	0	d__Bacteria; p__Firmicutes; c__Clostridia; o__Clostridiales; f__Lachnospiraceae; g__Clostridium; s__Clostridium_hathewayi
ASV_7527	0	0	0	0	0	0	0	0	0	0	0	0	0	0	0	0	0	0	20	0	0	0	0	0	0	0	0	0	0	0	d__Bacteria; p__Bacteroidetes; c__Bacteroidia; o__Bacteroidales; f__Prevotellaceae; g__Prevotella; s__Prevotella_stercorea
ASV_7337	0	0	0	0	0	0	0	0	0	0	0	0	0	0	0	0	0	0	0	0	0	0	20	0	0	0	0	0	0	0	d__Bacteria; p__Firmicutes; c__Clostridia; o__Clostridiales; f__Lachnospiraceae; g__Anaerostipes; s__unidentified_Anaerostipes
ASV_41	0	0	0	0	0	0	0	0	0	0	0	0	0	0	0	0	0	0	0	0	0	0	0	30	0	0	0	0	0	0	d__Bacteria; p__Bacteroidetes; c__Bacteroidia; o__Bacteroidales; f__Porphyromonadaceae; g__Parabacteroides; s__unidentified_Parabacteroides
ASV_9140	0	0	0	0	0	0	0	0	0	0	0	0	0	0	0	0	0	0	0	0	0	0	0	27	0	0	0	0	0	0	d__Bacteria; p__Firmicutes; c__Clostridia; o__Clostridiales; f__Lachnospiraceae; g__unidentified_Lachnospiraceae; s__unidentified_Lachnospiraceae
ASV_6017	22	0	0	0	0	0	0	0	0	0	0	0	0	0	0	0	0	0	0	0	0	0	0	0	0	0	0	0	0	0	d__Bacteria; p__Firmicutes; c__Clostridia; o__Clostridiales; f__Ruminococcaceae; g__Faecalibacterium; s__Faecalibacterium_prausnitzii
ASV_3806	8	0	0	0	0	0	0	0	0	0	0	4	0	1	0	0	0	0	0	0	0	0	0	0	0	0	0	0	0	0	d__Bacteria; p__Firmicutes; c__Clostridia; o__Clostridiales; f__unidentified_Clostridiales; g__unidentified_Clostridiales; s__unidentified_Clostridiales
ASV_13818	1	1	0	0	2	0	1	0	6	0	0	5	0	0	0	2	0	0	0	0	0	0	0	0	0	0	0	0	0	0	d__Bacteria; p__Firmicutes; c__Clostridia; o__Clostridiales; f__Ruminococcaceae; g__Faecalibacterium; s__Faecalibacterium_prausnitzii
ASV_1464	0	5	20	0	0	0	0	0	0	0	0	0	0	0	0	0	0	0	0	0	0	0	0	0	0	0	0	0	0	0	d__Bacteria; p__Firmicutes; c__Clostridia; o__Clostridiales; f__Veillonellaceae; g__Veillonella; s__unclassified_Veillonella
ASV_2739	0	0	0	21	0	0	0	0	0	0	0	0	0	0	0	0	0	0	0	0	0	0	0	0	0	0	0	0	0	0	d__Bacteria; p__Firmicutes; c__Clostridia; o__Clostridiales; f__Lachnospiraceae; g__unidentified_Lachnospiraceae; s__unidentified_Lachnospiraceae
ASV_5004	0	0	0	0	20	0	0	0	0	0	0	0	0	0	0	0	0	0	0	0	0	0	0	0	0	0	0	0	0	0	d__Bacteria; p__Bacteroidetes; c__Bacteroidia; o__Bacteroidales; f__Prevotellaceae; g__Prevotella; s__unidentified_Prevotella
ASV_2021	0	0	0	0	2	1	0	0	0	0	0	4	0	5	0	2	0	0	0	0	0	0	0	0	0	0	0	0	0	0	d__Bacteria; p__Firmicutes; c__Clostridia; o__Clostridiales; f__Ruminococcaceae; g__Faecalibacterium; s__Faecalibacterium_prausnitzii
ASV_13362	0	0	0	0	23	0	0	0	0	0	0	0	0	0	0	0	0	0	0	0	0	0	0	0	0	0	0	0	0	0	d__Bacteria; p__Proteobacteria; c__Betaproteobacteria; o__Burkholderiales; f__Alcaligenaceae; g__Sutterella; s__unidentified_Sutterella
ASV_1644	0	0	0	0	0	0	0	0	6	0	0	0	0	8	0	0	0	0	1	0	0	0	0	0	2	0	0	0	0	0	d__Bacteria; p__Bacteroidetes; c__Bacteroidia; o__Bacteroidales; f__Bacteroidaceae; g__Bacteroides; s__Bacteroides_plebeius
ASV_5474	0	0	0	0	0	0	0	0	0	24	0	0	0	0	0	0	0	0	0	0	0	0	0	0	0	0	0	0	0	0	d__Bacteria; p__Firmicutes; c__Clostridia; o__Clostridiales; f__Peptostreptococcaceae; g__unidentified_Peptostreptococcaceae; s__unidentified_Peptostreptococcaceae
ASV_2461	0	0	0	0	0	0	0	0	0	0	2	0	0	0	0	0	0	0	0	12	0	0	0	0	3	0	0	0	0	0	d__Bacteria; p__Bacteroidetes; c__Bacteroidia; o__Bacteroidales; f__Bacteroidaceae; g__Bacteroides; s__unidentified_Bacteroides
ASV_13268	0	0	0	0	0	0	0	0	0	0	0	29	0	0	0	0	0	0	0	0	0	0	0	0	0	0	0	0	0	0	d__Bacteria; p__Bacteroidetes; c__Bacteroidia; o__Bacteroidales; f__Bacteroidaceae; g__Bacteroides; s__unidentified_Bacteroides
ASV_11230	0	0	0	0	0	0	0	0	0	0	0	25	0	0	0	0	0	0	0	0	0	0	0	0	0	0	0	0	0	0	d__Bacteria; p__Firmicutes; c__Clostridia; o__Clostridiales; f__Christensenellaceae; g__unidentified_Christensenellaceae; s__unidentified_Christensenellaceae
ASV_6525	0	0	0	0	0	0	0	0	0	0	0	0	0	0	0	0	0	0	0	0	0	0	20	0	0	0	0	0	0	0	d__Bacteria; p__Bacteroidetes; c__Bacteroidia; o__Bacteroidales; f__Bacteroidaceae; g__Bacteroides; s__Bacteroides_ovatus
ASV_13835	0	0	0	0	0	0	0	0	0	0	0	0	0	0	0	0	0	0	0	0	0	0	0	4	0	1	7	9	0	0	d__Bacteria; p__Bacteroidetes; c__Bacteroidia; o__Bacteroidales; f__Porphyromonadaceae; g__Parabacteroides; s__unidentified_Parabacteroides
ASV_760	0	0	0	0	0	0	0	0	0	0	0	0	0	0	0	0	0	0	0	0	0	0	0	0	0	0	13	23	0	0	d__Bacteria; p__Firmicutes; c__Clostridia; o__Clostridiales; f__Ruminococcaceae; g__Butyricicoccus; s__Butyricicoccus_pullicaecorum
ASV_7009	1	0	0	0	4	0	0	0	0	0	1	0	0	6	0	0	0	0	0	0	0	0	0	0	0	0	0	0	0	0	d__Bacteria; p__Firmicutes; c__Clostridia; o__Clostridiales; f__Lachnospiraceae; g__unidentified_Lachnospiraceae; s__unidentified_Lachnospiraceae
ASV_12315	0	3	1	0	0	0	0	0	0	0	0	0	0	0	1	2	0	0	5	0	0	0	0	0	8	0	0	0	0	0	d__Bacteria; p__Firmicutes; c__Clostridia; o__Clostridiales; f__Ruminococcaceae; g__Faecalibacterium; s__Faecalibacterium_prausnitzii
ASV_10333	0	0	19	0	0	0	0	0	0	0	0	0	0	0	0	0	0	0	0	0	0	0	0	0	0	0	0	0	0	0	d__Bacteria; p__Firmicutes; c__Clostridia; o__Clostridiales; f__Peptostreptococcaceae; g__[Clostridium]; s__[Clostridium]_sordellii
ASV_1185	0	0	5	0	0	4	0	0	0	0	0	0	0	0	0	0	0	0	0	0	0	0	0	0	0	0	0	0	0	0	d__Bacteria; p__Firmicutes; c__Clostridia; o__Clostridiales; f__Ruminococcaceae; g__unidentified_Ruminococcaceae; s__unidentified_Ruminococcaceae
ASV_9816	0	0	0	0	16	0	0	0	0	0	0	0	0	0	0	0	0	0	0	0	0	0	0	0	0	0	0	0	0	0	d__Bacteria; p__Firmicutes; c__Clostridia; o__Clostridiales; f__Lachnospiraceae; g__Roseburia; s__Roseburia_faecis
ASV_7536	0	0	0	0	1	0	1	0	0	0	0	1	7	0	3	2	0	0	0	2	0	4	0	0	0	0	0	0	0	0	d__Bacteria; p__Firmicutes; c__Clostridia; o__Clostridiales; f__Ruminococcaceae; g__Faecalibacterium; s__Faecalibacterium_prausnitzii
ASV_10193	0	0	0	0	0	19	0	0	0	0	0	0	0	0	0	0	0	0	0	0	0	0	0	0	0	0	0	0	0	0	d__Bacteria; p__Firmicutes; c__Clostridia; o__Clostridiales; f__unidentified_Clostridiales; g__unidentified_Clostridiales; s__unidentified_Clostridiales
ASV_13033	0	0	0	0	0	9	0	0	0	0	0	0	0	3	0	0	0	0	0	0	0	0	0	0	7	0	0	0	0	0	d__Bacteria; p__Firmicutes; c__Clostridia; o__Clostridiales; f__Lachnospiraceae; g__Roseburia; s__unclassified_Roseburia
ASV_13445	0	0	0	0	0	0	0	0	19	0	0	0	0	0	0	0	0	0	0	0	0	0	0	0	0	0	0	0	0	0	d__Bacteria; p__Bacteroidetes; c__Bacteroidia; o__Bacteroidales; f__Bacteroidaceae; g__Bacteroides; s__unidentified_Bacteroides
ASV_5810	0	0	0	0	0	0	0	0	20	0	0	0	0	0	0	0	0	0	0	0	10	0	0	0	0	0	0	0	0	0	d__Bacteria; p__Firmicutes; c__Clostridia; o__Clostridiales; f__[Mogibacteriaceae]; g__unidentified_[Mogibacteriaceae]; s__unidentified_[Mogibacteriaceae]
ASV_6571	0	0	0	0	0	0	0	0	0	0	15	0	0	0	0	0	0	5	0	0	0	0	0	0	0	0	0	0	0	0	d__Bacteria; p__Firmicutes; c__Clostridia; o__Clostridiales; f__Lachnospiraceae; g__Blautia; s__unidentified_Blautia
ASV_7296	0	0	0	0	0	0	0	0	0	0	0	0	0	0	0	0	0	0	0	0	0	0	0	24	0	0	0	0	0	0	d__Bacteria; p__Firmicutes; c__Clostridia; o__Clostridiales; f__Ruminococcaceae; g__unidentified_Ruminococcaceae; s__unidentified_Ruminococcaceae
ASV_16147	0	0	0	0	0	0	0	0	0	0	0	0	0	0	0	0	0	0	0	0	0	0	0	0	24	0	0	0	0	0	d__Bacteria; p__Bacteroidetes; c__Bacteroidia; o__Bacteroidales; f__Bacteroidaceae; g__Bacteroides; s__unidentified_Bacteroides
ASV_1508	0	0	0	0	0	0	0	0	0	0	0	0	0	0	0	0	0	0	0	0	0	0	0	0	0	0	0	0	0	17	d__Bacteria; p__Firmicutes; c__Clostridia; o__Clostridiales; f__unidentified_Clostridiales; g__unidentified_Clostridiales; s__unidentified_Clostridiales
ASV_8352	1	0	0	0	0	0	1	0	1	2	0	0	0	0	2	0	0	0	0	0	0	0	2	0	0	0	0	0	0	0	d__Bacteria; p__Firmicutes; c__Clostridia; o__Clostridiales; f__Lachnospiraceae; g__unidentified_Lachnospiraceae; s__unidentified_Lachnospiraceae
ASV_4713	0	0	0	3	0	0	0	3	0	1	0	0	2	0	0	0	0	0	0	0	0	0	0	0	0	0	0	0	0	0	d__Bacteria; p__Bacteroidetes; c__Bacteroidia; o__Bacteroidales; f__Rikenellaceae; g__Blvii28; s__unidentified_Blvii28
ASV_5218	0	0	0	0	0	0	0	0	0	0	0	0	0	0	0	0	0	0	0	0	0	0	0	0	0	0	0	0	0	1	d__Bacteria; p__Firmicutes; c__Clostridia; o__Clostridiales; f__Lachnospiraceae; g__unidentified_Lachnospiraceae; s__unidentified_Lachnospiraceae
ASV_12511	0	7	12	0	0	0	0	0	0	0	0	0	0	0	0	0	0	0	0	0	0	0	0	0	0	0	0	0	0	0	d__Bacteria; p__Bacteroidetes; c__Bacteroidia; o__Bacteroidales; f__[Odoribacteraceae]; g__Butyricimonas; s__unidentified_Butyricimonas
ASV_7069	0	7	12	0	0	0	0	0	0	0	0	0	0	0	0	3	0	0	0	0	0	0	0	0	0	0	0	0	0	0	d__Bacteria; p__Firmicutes; c__Clostridia; o__Clostridiales; f__[Mogibacteriaceae]; g__unidentified_[Mogibacteriaceae]; s__unidentified_[Mogibacteriaceae]
ASV_1786	0	19	0	0	0	0	0	0	0	0	0	0	0	0	0	0	0	0	0	0	0	0	0	0	0	0	0	0	0	0	d__Bacteria; p__Firmicutes; c__Clostridia; o__Clostridiales; f__Lachnospiraceae; g__[Ruminococcus]; s__[Ruminococcus]_torques
ASV_7355	1	2	0	2	0	1	1	3	0	1	0	0	1	0	0	1	0	0	0	0	0	0	0	0	0	0	0	0	0	2	d__Bacteria; p__Firmicutes; c__Clostridia; o__Clostridiales; f__Lachnospiraceae; g__Blautia; s__unidentified_Blautia
ASV_15028	0	0	3	4	0	0	0	0	0	0	0	0	0	0	0	0	0	0	0	0	0	0	0	0	0	0	0	0	0	0	d__Bacteria; p__Actinobacteria; c__Coriobacteriia; o__Coriobacteriales; f__Coriobacteriaceae; g__Slackia; s__unidentified_Slackia
ASV_10408	0	0	7	0	0	0	0	0	0	15	0	0	0	0	0	0	0	0	0	0	0	0	0	0	0	0	0	0	0	0	d__Bacteria; p__Bacteroidetes; c__Bacteroidia; o__Bacteroidales; f__Rikenellaceae; g__unclassified_Rikenellaceae; s__unclassified_Rikenellaceae
ASV_6275	0	0	0	19	0	0	0	0	0	0	0	0	0	0	0	0	0	0	0	0	0	0	0	0	0	0	0	0	0	0	d__Bacteria; p__Actinobacteria; c__Actinobacteria; o__Actinomycetales; f__Actinomycetaceae; g__Actinomyces; s__unidentified_Actinomyces
ASV_905	0	0	0	0	2	0	0	0	0	0	0	0	0	0	0	15	0	0	0	0	0	0	0	0	0	0	0	0	0	0	d__Bacteria; p__Bacteroidetes; c__Bacteroidia; o__Bacteroidales; f__[Barnesiellaceae]; g__unidentified_[Barnesiellaceae]; s__unidentified_[Barnesiellaceae]
ASV_14241	0	0	0	0	0	2	0	0	5	0	0	2	0	0	0	3	0	0	0	0	4	1	1	0	0	0	0	0	0	0	d__Bacteria; p__Firmicutes; c__Clostridia; o__Clostridiales; f__Ruminococcaceae; g__unidentified_Ruminococcaceae; s__unidentified_Ruminococcaceae
ASV_5781	0	0	0	0	0	0	0	16	0	0	0	0	0	0	0	0	0	0	0	0	0	0	0	0	0	0	0	0	0	0	d__Bacteria; p__Firmicutes; c__Clostridia; o__Clostridiales; f__Veillonellaceae; g__Dialister; s__unidentified_Dialister
ASV_13158	0	0	0	0	0	0	0	0	0	15	5	0	0	0	0	0	0	0	0	0	0	0	0	0	0	0	0	0	0	0	d__Bacteria; p__Firmicutes; c__Bacilli; o__Lactobacillales; f__Enterococcaceae; g__Enterococcus; s__unclassified_Enterococcus
ASV_15332	0	0	0	0	0	0	0	0	0	0	0	0	10	0	0	0	0	0	0	0	0	0	0	0	0	0	0	0	0	0	d__Bacteria; p__Actinobacteria; c__Actinobacteria; o__Actinomycetales; f__Actinomycetaceae; g__Actinomyces; s__unidentified_Actinomyces
ASV_6750	0	0	0	0	0	0	0	0	0	0	0	0	0	0	22	0	0	0	0	0	0	0	0	0	0	0	0	0	0	0	d__Bacteria; p__Bacteroidetes; c__Bacteroidia; o__Bacteroidales; f__Prevotellaceae; g__Prevotella; s__Prevotella_copri
ASV_13977	0	0	0	0	0	0	0	0	0	0	0	0	0	0	0	20	0	0	0	0	0	0	0	0	0	0	0	0	0	0	d__Bacteria; p__Firmicutes; c__Clostridia; o__Clostridiales; f__Lachnospiraceae; g__Blautia; s__unidentified_Blautia
ASV_880	0	0	0	0	0	0	0	0	0	0	0	0	0	0	0	15	0	0	0	0	0	0	0	0	0	0	0	0	0	0	d__Bacteria; p__Proteobacteria; c__Deltaproteobacteria; o__Desulfovibrionales; f__Desulfovibrionaceae; g__Bilophila; s__unidentified_Bilophila
ASV_9219	0	0	0	0	0	0	0	0	0	0	0	0	0	0	0	0	21	0	0	0	0	0	0	0	0	0	0	0	0	0	d__Bacteria; p__Firmicutes; c__Clostridia; o__Clostridiales; f__Lachnospiraceae; g__unidentified_Lachnospiraceae; s__unidentified_Lachnospiraceae
ASV_13965	1	0	0	0	1	0	0	1	0	3	0	1	0	2	0	0	0	0	1	0	0	0	1	0	2	0	0	0	0	0	d__Bacteria; p__Firmicutes; c__Clostridia; o__Clostridiales; f__Lachnospiraceae; g__unclassified_Lachnospiraceae; s__unclassified_Lachnospiraceae
ASV_3182	0	0	2	0	0	4	0	0	0	0	1	0	0	0	0	0	0	0	5	0	0	4	0	0	0	0	0	0	0	0	d__Bacteria; p__Firmicutes; c__Clostridia; o__Clostridiales; f__Lachnospiraceae; g__unidentified_Lachnospiraceae; s__unidentified_Lachnospiraceae
ASV_9515	0	7	0	0	0	0	0	0	0	12	0	0	0	0	0	0	0	0	0	0	0	0	0	0	0	0	0	0	0	0	d__Bacteria; p__Firmicutes; c__Clostridia; o__Clostridiales; f__Clostridiaceae; g__unidentified_Clostridiaceae; s__unidentified_Clostridiaceae
ASV_11507	0	0	0	2	1	0	5	0	0	5	0	0	0	0	1	1	0	0	1	0	0	1	1	0	0	0	0	0	2	0	d__Bacteria; p__Firmicutes; c__Clostridia; o__Clostridiales; f__Lachnospiraceae; g__Clostridium; s__unclassified_Clostridium
ASV_14745	0	0	0	19	0	0	0	0	0	0	0	0	0	0	0	0	0	0	0	0	0	0	0	0	0	0	0	0	0	0	d__Bacteria; p__Firmicutes; c__Clostridia; o__Clostridiales; f__Lachnospiraceae; g__Blautia; s__unidentified_Blautia
ASV_8335	0	0	0	0	0	10	0	0	0	0	0	0	0	0	0	0	0	0	0	0	0	0	0	0	0	0	0	0	0	2	d__Bacteria; p__Firmicutes; c__Clostridia; o__Clostridiales; f__Lachnospiraceae; g__unidentified_Lachnospiraceae; s__unidentified_Lachnospiraceae
ASV_11737	0	0	0	0	0	0	0	0	35	0	0	0	0	0	0	0	0	0	0	0	0	0	0	0	0	0	0	0	0	0	d__Bacteria; p__Firmicutes; c__Clostridia; o__Clostridiales; f__Lachnospiraceae; g__unidentified_Lachnospiraceae; s__unidentified_Lachnospiraceae
ASV_13173	0	0	0	0	0	0	0	0	0	0	0	27	0	0	0	0	0	0	0	0	0	0	0	0	0	0	0	0	0	0	d__Bacteria; p__Firmicutes; c__Clostridia; o__Clostridiales; f__Ruminococcaceae; g__Oscillospira; s__unidentified_Oscillospira
ASV_14667	0	0	0	0	0	0	0	0	0	0	0	0	0	0	0	4	0	0	0	0	0	0	0	0	0	0	0	0	0	0	d__Bacteria; p__Firmicutes; c__Clostridia; o__Clostridiales; f__Ruminococcaceae; g__Ruminococcus; s__unidentified_Ruminococcus
ASV_8901	0	0	0	0	0	0	0	0	0	0	0	0	0	0	0	0	0	0	15	0	0	0	0	0	0	0	0	0	0	0	d__Bacteria; p__Firmicutes; c__Clostridia; o__Clostridiales; f__Lachnospiraceae; g__Coprococcus; s__unclassified_Coprococcus
ASV_16221	0	0	0	0	0	0	0	0	0	0	0	0	0	0	0	0	0	0	0	23	0	0	0	0	0	0	0	0	0	0	d__Bacteria; p__Bacteroidetes; c__Bacteroidia; o__Bacteroidales; f__[Barnesiellaceae]; g__Barnesiella; s__Barnesiella_intestinihominis
ASV_7196	0	0	0	0	0	0	0	0	0	0	0	0	0	0	0	0	0	0	0	0	0	0	0	25	0	0	0	0	0	0	d__Bacteria; p__Firmicutes; c__Clostridia; o__Clostridiales; f__Lachnospiraceae; g__unidentified_Lachnospiraceae; s__unidentified_Lachnospiraceae
ASV_8762	0	0	0	0	0	0	0	0	0	0	0	0	0	0	0	0	0	0	0	0	0	0	0	0	0	0	0	16	0	0	d__Bacteria; p__Firmicutes; c__Clostridia; o__Clostridiales; f__Ruminococcaceae; g__unidentified_Ruminococcaceae; s__unidentified_Ruminococcaceae
ASV_2812	8	0	0	0	0	0	0	0	0	2	2	3	1	1	0	1	0	0	0	2	0	1	0	0	3	0	0	0	1	0	d__Bacteria; p__Firmicutes; c__Clostridia; o__Clostridiales; f__Lachnospiraceae; g__Blautia; s__unidentified_Blautia
ASV_15360	2	0	0	0	2	0	0	1	3	4	1	0	0	0	0	1	0	0	0	0	2	0	0	1	0	0	0	0	0	0	d__Bacteria; p__Firmicutes; c__Clostridia; o__Clostridiales; f__Ruminococcaceae; g__unidentified_Ruminococcaceae; s__unidentified_Ruminococcaceae
ASV_13848	3	0	0	0	0	0	0	0	0	0	0	1	0	7	0	0	0	0	0	0	0	0	0	0	0	0	0	0	0	0	d__Bacteria; p__Firmicutes; c__Clostridia; o__Clostridiales; f__unclassified_Clostridiales; g__unclassified_Clostridiales; s__unclassified_Clostridiales
ASV_15581	0	0	0	0	0	0	0	3	0	3	0	0	0	0	0	0	0	0	3	1	0	1	0	0	0	0	4	0	0	0	d__Bacteria; p__Proteobacteria; c__Betaproteobacteria; o__Burkholderiales; f__unclassified_Burkholderiales; g__unclassified_Burkholderiales; s__unclassified_Burkholderiales
ASV_11125	0	1	2	0	0	0	0	0	0	0	0	1	0	0	2	0	0	0	0	0	0	0	0	0	0	0	0	0	0	7	d__Bacteria; p__Firmicutes; c__Clostridia; o__Clostridiales; f__Lachnospiraceae; g__unidentified_Lachnospiraceae; s__unidentified_Lachnospiraceae
ASV_15792	0	5	11	0	0	0	0	0	0	0	0	0	0	0	0	0	0	0	0	0	0	0	0	0	0	0	0	0	0	0	d__Bacteria; p__Firmicutes; c__Clostridia; o__Clostridiales; f__Peptococcaceae; g__Peptococcus; s__unidentified_Peptococcus
ASV_5005	0	0	19	0	0	0	0	0	0	0	0	0	0	0	0	0	0	0	0	0	0	0	0	0	0	0	0	0	0	0	d__Bacteria; p__Firmicutes; c__Clostridia; o__Clostridiales; f__Lachnospiraceae; g__[Ruminococcus]; s__[Ruminococcus]_gnavus
ASV_5579	0	0	0	2	0	0	0	0	0	0	8	0	0	2	0	0	0	0	0	0	0	0	0	7	0	0	0	0	0	0	d__Bacteria; p__Firmicutes; c__Clostridia; o__Clostridiales; f__Ruminococcaceae; g__Faecalibacterium; s__Faecalibacterium_prausnitzii
ASV_980	0	0	0	0	0	0	0	0	0	0	0	2	0	0	3	0	0	0	0	0	0	0	0	0	0	0	0	0	0	0	d__Bacteria; p__Firmicutes; c__Clostridia; o__Clostridiales; f__Ruminococcaceae; g__Ruminococcus; s__unidentified_Ruminococcus
ASV_14019	0	0	0	0	0	0	0	5	0	4	0	0	1	0	0	0	0	1	0	0	1	0	0	0	0	0	0	0	0	0	d__Bacteria; p__Proteobacteria; c__Gammaproteobacteria; o__Enterobacteriales; f__Enterobacteriaceae; g__Shigella; s__unclassified_Shigella
ASV_4885	0	0	0	0	0	3	0	0	0	0	0	0	0	0	0	0	0	0	0	0	0	0	0	0	0	0	0	0	0	0	d__Bacteria; p__Firmicutes; c__Clostridia; o__Clostridiales; f__Lachnospiraceae; g__unidentified_Lachnospiraceae; s__unidentified_Lachnospiraceae
ASV_2234	0	0	0	0	0	0	0	0	5	0	0	0	0	15	0	0	0	0	0	0	0	0	0	0	1	0	0	0	0	0	d__Bacteria; p__Bacteroidetes; c__Bacteroidia; o__Bacteroidales; f__[Odoribacteraceae]; g__Odoribacter; s__unidentified_Odoribacter
ASV_7599	0	0	0	0	0	0	0	0	5	0	2	0	0	0	0	6	0	0	0	0	0	0	0	0	1	0	0	0	0	0	d__Bacteria; p__Bacteroidetes; c__Bacteroidia; o__Bacteroidales; f__Rikenellaceae; g__unidentified_Rikenellaceae; s__unidentified_Rikenellaceae
ASV_13692	0	0	0	0	0	0	0	0	0	0	0	3	0	0	8	1	0	0	0	0	0	0	0	0	0	0	0	0	0	0	d__Bacteria; p__Firmicutes; c__Clostridia; o__Clostridiales; f__Ruminococcaceae; g__Faecalibacterium; s__Faecalibacterium_prausnitzii
ASV_8117	0	0	0	0	0	0	0	0	0	0	0	0	0	0	0	0	16	0	0	0	0	0	0	0	0	0	0	0	0	0	d__Bacteria; p__Firmicutes; c__Bacilli; o__Lactobacillales; f__Enterococcaceae; g__Enterococcus; s__unclassified_Enterococcus
ASV_2934	0	0	0	0	0	0	0	0	0	0	0	0	0	0	0	0	0	19	0	0	0	0	0	0	0	0	0	0	0	0	d__Bacteria; p__Firmicutes; c__Clostridia; o__Clostridiales; f__Lachnospiraceae; g__Blautia; s__unidentified_Blautia
ASV_8491	0	0	0	0	0	0	0	0	0	0	0	0	0	0	0	0	0	21	0	0	0	0	0	0	0	0	0	0	0	0	d__Bacteria; p__Proteobacteria; c__Gammaproteobacteria; o__Enterobacteriales; f__Enterobacteriaceae; g__unclassified_Enterobacteriaceae; s__unclassified_Enterobacteriaceae
ASV_15651	0	0	0	0	0	0	0	0	0	0	0	0	0	0	0	0	0	0	0	0	0	0	0	0	0	0	0	0	28	0	d__Bacteria; p__Bacteroidetes; c__Bacteroidia; o__Bacteroidales; f__Bacteroidaceae; g__Bacteroides; s__unidentified_Bacteroides
ASV_1879	0	0	0	0	0	0	0	0	0	0	0	0	0	0	0	0	0	0	0	0	0	0	0	0	0	0	0	0	15	0	d__Bacteria; p__Firmicutes; c__Clostridia; o__Clostridiales; f__Lachnospiraceae; g__unclassified_Lachnospiraceae; s__unclassified_Lachnospiraceae
ASV_7605	2	0	0	0	0	0	0	1	0	0	0	0	0	0	0	0	8	0	2	0	0	0	0	0	0	0	0	0	0	0	d__Bacteria; p__Firmicutes; c__Bacilli; o__Lactobacillales; f__Streptococcaceae; g__Streptococcus; s__unidentified_Streptococcus
ASV_7840	0	0	0	0	0	0	0	0	0	3	0	0	0	1	0	1	1	0	0	1	1	0	0	1	4	0	0	0	0	1	d__Bacteria; p__Firmicutes; c__Clostridia; o__Clostridiales; f__Lachnospiraceae; g__unidentified_Lachnospiraceae; s__unidentified_Lachnospiraceae
ASV_236	0	0	2	0	0	0	0	0	0	9	0	0	0	0	0	0	0	0	0	0	0	0	0	0	0	0	0	0	0	0	d__Bacteria; p__Firmicutes; c__Erysipelotrichi; o__Erysipelotrichales; f__Erysipelotrichaceae; g__Holdemania; s__unidentified_Holdemania
ASV_5502	0	0	3	4	0	0	0	0	4	0	0	0	2	0	0	2	0	0	1	0	0	0	0	0	0	0	0	0	0	0	d__Bacteria; p__Firmicutes; c__Clostridia; o__Clostridiales; f__Ruminococcaceae; g__Faecalibacterium; s__unclassified_Faecalibacterium
ASV_9277	0	0	19	0	0	0	0	0	0	0	0	0	0	0	0	0	0	0	0	0	0	0	0	0	0	0	0	0	0	0	d__Bacteria; p__Firmicutes; c__Clostridia; o__Clostridiales; f__Lachnospiraceae; g__[Ruminococcus]; s__unidentified_[Ruminococcus]
ASV_7330	0	0	5	0	0	0	0	0	0	0	0	2	0	4	1	0	0	0	0	0	0	0	0	0	0	0	0	0	0	0	d__Bacteria; p__Firmicutes; c__Clostridia; o__Clostridiales; f__Ruminococcaceae; g__Faecalibacterium; s__Faecalibacterium_prausnitzii
ASV_12971	0	0	17	0	0	0	0	0	0	0	0	0	0	0	0	0	0	0	0	0	0	0	0	0	0	0	0	0	0	0	d__Bacteria; p__Firmicutes; c__Clostridia; o__Clostridiales; f__Veillonellaceae; g__Veillonella; s__Veillonella_dispar
ASV_3118	0	0	0	15	0	0	0	0	0	0	0	0	0	0	0	0	0	0	0	0	0	0	0	0	0	0	0	0	0	0	d__Bacteria; p__Firmicutes; c__Bacilli; o__Lactobacillales; f__Lactobacillaceae; g__Lactobacillus; s__unidentified_Lactobacillus
ASV_2349	0	0	0	0	0	0	0	0	0	0	0	4	0	0	0	0	0	0	0	0	0	0	0	8	0	3	5	0	0	1	d__Bacteria; p__Bacteroidetes; c__Bacteroidia; o__Bacteroidales; f__Bacteroidaceae; g__Bacteroides; s__Bacteroides_uniformis
ASV_3983	0	0	0	0	5	0	0	0	0	0	0	0	0	5	0	0	0	0	2	0	0	0	0	0	0	0	0	0	0	0	d__Bacteria; p__Firmicutes; c__Clostridia; o__Clostridiales; f__Lachnospiraceae; g__unidentified_Lachnospiraceae; s__unidentified_Lachnospiraceae
ASV_7789	0	0	0	0	16	0	0	0	0	0	0	0	0	0	0	0	0	0	0	0	0	0	0	0	0	0	0	0	0	0	d__Bacteria; p__Firmicutes; c__Clostridia; o__Clostridiales; f__Ruminococcaceae; g__Faecalibacterium; s__Faecalibacterium_prausnitzii
ASV_12967	0	0	0	0	0	0	0	0	16	0	0	0	0	0	0	0	0	0	0	0	0	0	0	0	0	0	0	0	0	0	d__Bacteria; p__Firmicutes; c__Clostridia; o__Clostridiales; f__Lachnospiraceae; g__unidentified_Lachnospiraceae; s__unidentified_Lachnospiraceae
ASV_9421	0	0	0	0	0	0	0	0	0	19	0	0	0	0	0	0	0	0	0	0	0	0	0	0	0	0	0	0	0	0	d__Bacteria; p__Firmicutes; c__Clostridia; o__Clostridiales; f__Ruminococcaceae; g__unidentified_Ruminococcaceae; s__unidentified_Ruminococcaceae
ASV_1932	5	0	0	0	0	0	0	0	0	7	0	0	0	0	0	0	0	0	0	0	0	0	0	0	0	0	0	0	0	0	d__Bacteria; p__Firmicutes; c__Clostridia; o__Clostridiales; f__unidentified_Clostridiales; g__unidentified_Clostridiales; s__unidentified_Clostridiales
ASV_5633	0	0	0	0	0	0	0	0	0	0	0	25	0	0	0	0	0	0	0	0	0	0	0	0	0	0	0	0	0	0	d__Bacteria; p__Bacteroidetes; c__Bacteroidia; o__Bacteroidales; f__Bacteroidaceae; g__Bacteroides; s__unidentified_Bacteroides
ASV_16101	0	0	0	0	0	0	0	0	0	0	0	16	0	0	0	0	0	0	0	0	0	0	0	0	0	0	0	0	0	0	d__Bacteria; p__Tenericutes; c__Mollicutes; o__RF39; f__unidentified_RF39; g__unidentified_RF39; s__unidentified_RF39
ASV_12806	0	0	0	0	0	0	0	0	0	0	0	0	0	0	0	0	0	0	0	0	0	0	0	10	0	0	0	0	0	0	d__Bacteria; p__Firmicutes; c__Clostridia; o__Clostridiales; f__Ruminococcaceae; g__Ruminococcus; s__unidentified_Ruminococcus
ASV_11586	0	0	0	0	0	0	0	0	0	0	0	0	0	15	0	0	0	0	0	0	0	0	0	0	0	0	0	0	0	0	d__Bacteria; p__Bacteroidetes; c__Bacteroidia; o__Bacteroidales; f__Prevotellaceae; g__Prevotella; s__unidentified_Prevotella
ASV_9591	0	0	0	0	0	0	0	0	0	0	0	0	0	0	19	0	0	0	0	0	0	0	0	0	0	0	0	0	0	0	d__Bacteria; p__Firmicutes; c__Clostridia; o__Clostridiales; f__Lachnospiraceae; g__unidentified_Lachnospiraceae; s__unidentified_Lachnospiraceae
ASV_2715	0	0	0	0	0	0	0	0	0	0	0	0	0	0	18	0	0	0	0	0	0	0	0	0	0	0	0	0	0	0	d__Bacteria; p__Firmicutes; c__Clostridia; o__Clostridiales; f__Christensenellaceae; g__unidentified_Christensenellaceae; s__unidentified_Christensenellaceae
ASV_4721	0	0	0	0	0	0	0	0	0	0	0	0	0	0	0	12	0	0	0	0	0	0	0	0	0	0	0	0	0	0	d__Bacteria; p__Bacteroidetes; c__Bacteroidia; o__Bacteroidales; f__Bacteroidaceae; g__Bacteroides; s__unidentified_Bacteroides
ASV_3007	0	0	0	0	0	0	0	0	0	0	0	0	0	0	0	0	0	0	0	0	0	0	0	0	18	0	0	0	0	0	d__Bacteria; p__Firmicutes; c__Clostridia; o__Clostridiales; f__Ruminococcaceae; g__Ruminococcus; s__Ruminococcus_callidus
ASV_6306	0	0	0	0	0	0	0	0	0	0	0	0	0	0	0	0	0	0	0	0	0	0	0	0	0	0	5	9	0	0	d__Bacteria; p__Firmicutes; c__Clostridia; o__Clostridiales; f__Lachnospiraceae; g__unclassified_Lachnospiraceae; s__unclassified_Lachnospiraceae
ASV_15433	0	0	0	0	0	0	0	0	0	0	0	0	0	0	0	0	0	0	0	0	0	0	0	0	0	0	0	0	29	0	d__Bacteria; p__Actinobacteria; c__Actinobacteria; o__Actinomycetales; f__Micrococcaceae; g__Rothia; s__Rothia_mucilaginosa
ASV_7228	3	2	0	0	1	0	2	0	0	3	0	0	0	0	0	0	0	0	3	0	0	0	0	0	1	0	0	0	0	0	d__Bacteria; p__Firmicutes; c__Clostridia; o__Clostridiales; f__Ruminococcaceae; g__unidentified_Ruminococcaceae; s__unidentified_Ruminococcaceae
ASV_13725	0	0	0	0	0	0	0	0	0	8	0	0	0	0	0	0	0	0	0	8	0	0	0	0	1	0	0	0	0	0	d__Bacteria; p__Firmicutes; c__Clostridia; o__Clostridiales; f__Lachnospiraceae; g__unclassified_Lachnospiraceae; s__unclassified_Lachnospiraceae
ASV_4808	0	0	0	0	0	0	0	0	0	16	2	0	0	0	0	0	0	0	0	0	0	0	0	0	0	0	0	0	0	0	d__Bacteria; p__Firmicutes; c__Clostridia; o__Clostridiales; f__unclassified_Clostridiales; g__unclassified_Clostridiales; s__unclassified_Clostridiales
ASV_16038	0	17	0	0	0	0	0	0	0	0	0	0	0	0	0	0	0	0	0	0	0	0	0	0	0	0	0	0	0	0	d__Bacteria; p__Bacteroidetes; c__Bacteroidia; o__Bacteroidales; f__Bacteroidaceae; g__Bacteroides; s__unidentified_Bacteroides
ASV_4115	0	6	9	0	0	0	0	0	0	0	0	0	0	0	0	0	0	0	0	0	0	0	0	0	0	0	0	0	0	0	d__Bacteria; p__Bacteroidetes; c__Bacteroidia; o__Bacteroidales; f__[Barnesiellaceae]; g__unidentified_[Barnesiellaceae]; s__unidentified_[Barnesiellaceae]
ASV_9761	0	6	12	0	0	0	0	0	0	0	0	0	0	0	0	0	0	0	0	0	0	0	0	0	0	0	0	0	0	0	d__Bacteria; p__Firmicutes; c__Clostridia; o__Clostridiales; f__Ruminococcaceae; g__unidentified_Ruminococcaceae; s__unidentified_Ruminococcaceae
ASV_8715	0	0	14	0	0	0	0	0	0	0	0	0	0	0	0	0	0	0	0	0	0	0	0	0	0	0	0	0	0	0	d__Bacteria; p__Bacteroidetes; c__Bacteroidia; o__Bacteroidales; f__Prevotellaceae; g__Prevotella; s__unidentified_Prevotella
ASV_12665	0	0	0	16	0	0	0	0	0	0	0	0	0	0	0	0	0	0	0	0	0	0	0	0	0	0	0	0	0	0	d__Bacteria; p__Firmicutes; c__Bacilli; o__Lactobacillales; f__Leuconostocaceae; g__Leuconostoc; s__unidentified_Leuconostoc
ASV_4979	0	0	0	0	0	0	0	16	0	0	0	0	0	0	0	0	0	0	0	0	0	0	0	0	0	0	0	0	0	0	d__Bacteria; p__Bacteroidetes; c__Bacteroidia; o__Bacteroidales; f__Porphyromonadaceae; g__Parabacteroides; s__Parabacteroides_distasonis
ASV_4232	0	0	0	0	0	0	0	1	0	0	1	0	3	0	0	1	0	0	2	4	0	0	0	0	0	0	0	0	0	0	d__Bacteria; p__Firmicutes; c__Clostridia; o__Clostridiales; f__Ruminococcaceae; g__Faecalibacterium; s__Faecalibacterium_prausnitzii
ASV_14199	0	0	0	0	0	0	0	0	15	0	0	0	0	0	0	0	0	0	0	0	0	0	0	0	0	0	0	0	0	0	d__Bacteria; p__Firmicutes; c__Clostridia; o__Clostridiales; f__Lachnospiraceae; g__unclassified_Lachnospiraceae; s__unclassified_Lachnospiraceae
ASV_7878	0	0	0	0	0	0	0	0	0	7	0	0	0	0	1	0	0	0	0	0	0	0	0	0	0	0	0	0	9	2	d__Bacteria; p__Bacteroidetes; c__Bacteroidia; o__Bacteroidales; f__Bacteroidaceae; g__Bacteroides; s__unidentified_Bacteroides
ASV_7552	0	0	0	0	0	0	0	0	0	6	0	0	0	0	1	1	0	0	0	0	0	1	0	0	0	0	0	0	11	2	d__Bacteria; p__Bacteroidetes; c__Bacteroidia; o__Bacteroidales; f__Bacteroidaceae; g__Bacteroides; s__unidentified_Bacteroides
ASV_13391	0	0	0	0	0	0	0	0	0	0	4	0	0	0	0	0	0	0	0	0	4	0	0	0	0	0	0	0	0	0	d__Bacteria; p__Firmicutes; c__Clostridia; o__Clostridiales; f__Ruminococcaceae; g__Faecalibacterium; s__Faecalibacterium_prausnitzii
ASV_7598	0	0	0	0	0	0	0	0	0	0	0	0	0	14	0	0	0	0	0	0	0	0	0	0	0	0	0	0	0	0	d__Bacteria; p__Bacteroidetes; c__Bacteroidia; o__Bacteroidales; f__Bacteroidaceae; g__Bacteroides; s__unclassified_Bacteroides
ASV_16048	0	0	0	0	0	0	0	0	0	0	0	0	0	0	0	0	9	0	0	0	0	0	0	0	0	0	6	0	6	0	d__Bacteria; p__Firmicutes; c__Clostridia; o__Clostridiales; f__Veillonellaceae; g__Veillonella; s__Veillonella_dispar
ASV_8083	0	0	0	0	0	0	0	0	0	0	0	0	0	0	0	0	0	0	14	0	0	0	0	0	0	0	0	0	0	0	d__Bacteria; p__Firmicutes; c__Clostridia; o__Clostridiales; f__Lachnospiraceae; g__unidentified_Lachnospiraceae; s__unidentified_Lachnospiraceae
ASV_14219	0	0	0	0	0	0	0	0	0	0	0	0	0	0	0	0	0	0	0	0	0	0	0	0	0	0	0	0	22	0	d__Bacteria; p__Firmicutes; c__Clostridia; o__Clostridiales; f__Lachnospiraceae; g__Coprococcus; s__unidentified_Coprococcus
ASV_4495	4	0	0	2	0	0	0	0	0	0	2	0	1	0	1	0	0	1	1	1	0	2	0	0	0	0	0	0	0	0	d__Bacteria; p__Firmicutes; c__Clostridia; o__Clostridiales; f__Lachnospiraceae; g__Blautia; s__unidentified_Blautia
ASV_15579	13	0	0	0	0	0	0	0	0	0	0	0	0	0	0	0	0	0	0	0	0	0	0	0	0	0	0	0	0	0	d__Bacteria; p__Firmicutes; c__Clostridia; o__Clostridiales; f__Lachnospiraceae; g__Coprococcus; s__unidentified_Coprococcus
ASV_1218	2	0	0	0	0	0	0	0	0	11	5	0	0	0	0	0	0	0	0	0	0	0	0	0	0	0	0	0	0	0	d__Bacteria; p__Firmicutes; c__Clostridia; o__Clostridiales; f__Ruminococcaceae; g__Faecalibacterium; s__unidentified_Faecalibacterium
ASV_1816	0	0	0	0	0	0	0	0	0	2	0	0	0	0	0	0	0	0	0	0	0	0	0	0	0	0	0	0	4	0	d__Bacteria; p__Firmicutes; c__Bacilli; o__Lactobacillales; f__Streptococcaceae; g__Streptococcus; s__unidentified_Streptococcus
ASV_1686	0	2	0	0	1	2	0	0	0	0	0	1	1	0	3	0	0	0	1	0	0	0	0	0	0	0	0	0	0	1	d__Bacteria; p__Firmicutes; c__Clostridia; o__Clostridiales; f__Lachnospiraceae; g__unidentified_Lachnospiraceae; s__unidentified_Lachnospiraceae
ASV_1902	0	0	0	0	5	13	0	0	0	0	0	0	0	0	0	0	0	0	0	0	0	0	0	0	0	0	0	0	0	0	d__Bacteria; p__Firmicutes; c__Clostridia; o__Clostridiales; f__Lachnospiraceae; g__unidentified_Lachnospiraceae; s__unidentified_Lachnospiraceae
ASV_15738	0	0	0	0	0	19	0	0	0	0	0	0	0	0	0	0	0	0	0	0	0	0	0	0	0	0	0	0	0	0	d__Bacteria; p__Firmicutes; c__Clostridia; o__Clostridiales; f__Lachnospiraceae; g__unclassified_Lachnospiraceae; s__unclassified_Lachnospiraceae
ASV_5319	0	0	0	0	0	7	0	0	4	0	0	0	0	0	0	0	0	0	4	0	0	0	1	0	0	0	0	0	0	0	d__Bacteria; p__Firmicutes; c__Clostridia; o__Clostridiales; f__Lachnospiraceae; g__[Ruminococcus]; s__unidentified_[Ruminococcus]
ASV_5243	0	0	0	0	0	0	7	0	0	0	0	23	0	0	0	0	0	0	0	0	0	0	0	0	0	0	0	0	0	0	d__Bacteria; p__Bacteroidetes; c__Bacteroidia; o__Bacteroidales; f__[Odoribacteraceae]; g__Butyricimonas; s__unidentified_Butyricimonas
ASV_14169	0	0	0	0	0	0	12	0	0	0	0	0	0	0	0	0	0	0	0	0	0	0	0	0	0	0	0	0	0	0	d__Bacteria; p__Bacteroidetes; c__Bacteroidia; o__Bacteroidales; f__[Odoribacteraceae]; g__Butyricimonas; s__unidentified_Butyricimonas
ASV_12956	0	0	0	0	0	0	0	14	0	0	0	0	0	0	0	0	0	0	0	0	0	0	0	0	0	0	0	0	0	0	d__Bacteria; p__Firmicutes; c__Clostridia; o__Clostridiales; f__Lachnospiraceae; g__[Ruminococcus]; s__unidentified_[Ruminococcus]
ASV_14545	0	0	0	0	0	0	0	0	24	0	0	0	0	0	0	0	0	0	0	0	0	0	0	0	0	0	0	0	0	0	d__Bacteria; p__Firmicutes; c__Bacilli; o__Lactobacillales; f__Lactobacillaceae; g__Lactobacillus; s__Lactobacillus_ruminis
ASV_2887	0	0	0	0	0	0	0	0	0	16	0	0	0	0	0	0	0	0	0	0	0	0	0	0	0	0	0	0	0	0	d__Bacteria; p__Actinobacteria; c__Actinobacteria; o__Actinomycetales; f__Actinomycetaceae; g__Actinomyces; s__unidentified_Actinomyces
ASV_134	0	0	0	0	0	0	0	0	0	19	0	0	0	0	0	0	0	0	0	0	0	0	0	0	0	0	0	0	0	0	d__Bacteria; p__Proteobacteria; c__Gammaproteobacteria; o__Enterobacteriales; f__Enterobacteriaceae; g__unclassified_Enterobacteriaceae; s__unclassified_Enterobacteriaceae
ASV_13117	0	0	0	0	0	0	0	0	0	0	0	0	0	0	17	0	0	0	0	0	0	0	0	0	3	0	0	0	0	0	d__Bacteria; p__Firmicutes; c__Clostridia; o__Clostridiales; f__Ruminococcaceae; g__unclassified_Ruminococcaceae; s__unclassified_Ruminococcaceae
ASV_10302	0	0	0	0	0	0	0	0	0	0	0	0	0	0	0	0	0	0	0	0	0	0	0	20	0	0	0	0	0	0	d__Bacteria; p__Bacteroidetes; c__Bacteroidia; o__Bacteroidales; f__Bacteroidaceae; g__Bacteroides; s__unidentified_Bacteroides
ASV_15207	16	0	0	0	0	0	0	0	0	0	0	0	0	0	0	0	0	0	0	0	0	0	0	0	0	0	0	0	0	0	d__Bacteria; p__Firmicutes; c__Clostridia; o__Clostridiales; f__Lachnospiraceae; g__unidentified_Lachnospiraceae; s__unidentified_Lachnospiraceae
ASV_14274	0	0	0	0	0	0	0	0	1	0	0	0	2	0	0	0	0	0	0	0	1	0	0	0	2	0	0	0	0	0	d__Bacteria; p__Firmicutes; c__Clostridia; o__Clostridiales; f__Lachnospiraceae; g__unclassified_Lachnospiraceae; s__unclassified_Lachnospiraceae
ASV_15822	14	0	0	0	0	0	0	0	0	0	0	0	0	0	0	0	0	0	0	0	0	0	0	0	0	0	0	0	0	0	d__Bacteria; p__Firmicutes; c__Clostridia; o__Clostridiales; f__Lachnospiraceae; g__unclassified_Lachnospiraceae; s__unclassified_Lachnospiraceae
ASV_6031	5	0	0	0	0	0	0	0	0	9	1	0	0	0	0	0	0	0	0	0	0	0	0	0	0	0	0	0	0	0	d__Bacteria; p__Firmicutes; c__Clostridia; o__Clostridiales; f__unclassified_Clostridiales; g__unclassified_Clostridiales; s__unclassified_Clostridiales
ASV_3147	16	0	0	0	0	0	0	0	0	0	0	0	0	0	0	0	0	0	0	0	0	0	0	0	0	0	0	0	0	0	d__Bacteria; p__Proteobacteria; c__Betaproteobacteria; o__Burkholderiales; f__Alcaligenaceae; g__Sutterella; s__unidentified_Sutterella
ASV_11460	0	1	0	0	0	0	2	0	0	0	0	0	0	0	0	0	0	0	0	0	0	0	0	0	0	0	0	0	0	0	d__Bacteria; p__Bacteroidetes; c__Bacteroidia; o__Bacteroidales; f__Bacteroidaceae; g__Bacteroides; s__unidentified_Bacteroides
ASV_727	0	0	5	0	0	1	0	0	0	0	0	2	0	0	0	0	0	0	0	0	0	0	0	0	0	0	0	0	0	0	d__Bacteria; p__Firmicutes; c__Clostridia; o__Clostridiales; f__Lachnospiraceae; g__unidentified_Lachnospiraceae; s__unidentified_Lachnospiraceae
ASV_10231	0	0	2	0	0	0	0	0	0	0	0	0	3	4	0	0	0	0	0	0	0	0	0	0	0	0	0	0	0	0	d__Bacteria; p__Firmicutes; c__Clostridia; o__Clostridiales; f__Ruminococcaceae; g__unidentified_Ruminococcaceae; s__unidentified_Ruminococcaceae
ASV_15149	0	0	14	0	0	0	0	0	0	0	0	0	0	0	0	0	0	0	0	0	0	0	0	0	0	0	0	0	0	0	d__Bacteria; p__Firmicutes; c__Clostridia; o__Clostridiales; f__Ruminococcaceae; g__Oscillospira; s__unidentified_Oscillospira
ASV_8485	0	0	0	1	0	0	0	0	0	0	0	0	0	0	0	0	0	0	0	0	0	0	0	0	0	0	0	0	0	0	d__Bacteria; p__Firmicutes; c__Clostridia; o__Clostridiales; f__Ruminococcaceae; g__Subdoligranulum; s__Subdoligranulum_variabile
ASV_10057	0	0	0	0	0	0	0	0	0	0	5	0	0	0	0	0	0	3	0	0	0	0	0	0	0	0	0	0	0	0	d__Bacteria; p__Firmicutes; c__Clostridia; o__Clostridiales; f__unidentified_Clostridiales; g__unidentified_Clostridiales; s__unidentified_Clostridiales
ASV_2655	0	0	0	0	3	0	0	0	0	0	0	0	0	0	0	0	0	0	0	0	0	0	0	0	0	0	0	0	0	0	d__Bacteria; p__Bacteroidetes; c__Bacteroidia; o__Bacteroidales; f__Bacteroidaceae; g__Bacteroides; s__unidentified_Bacteroides
ASV_14709	0	0	0	0	1	0	0	0	0	0	0	0	0	0	0	0	0	9	0	0	0	0	0	0	0	0	0	0	0	0	d__Bacteria; p__Actinobacteria; c__Actinobacteria; o__Actinomycetales; f__Micrococcaceae; g__Rothia; s__Rothia_mucilaginosa
ASV_6160	0	0	0	0	15	0	0	0	0	0	0	0	0	0	0	0	0	0	0	0	0	0	0	0	0	0	0	0	0	0	d__Bacteria; p__Firmicutes; c__Clostridia; o__Clostridiales; f__Lachnospiraceae; g__Roseburia; s__unidentified_Roseburia
ASV_14895	0	0	0	0	0	7	0	0	0	0	0	19	0	0	0	0	0	0	0	0	0	0	0	0	0	0	0	0	0	0	d__Bacteria; p__Firmicutes; c__Clostridia; o__Clostridiales; f__Lachnospiraceae; g__Roseburia; s__Roseburia_faecis
ASV_7867	0	0	0	0	0	0	0	0	10	0	0	0	0	0	0	0	0	0	0	0	0	0	0	0	0	0	0	0	0	0	d__Bacteria; p__Bacteroidetes; c__Bacteroidia; o__Bacteroidales; f__Bacteroidaceae; g__Bacteroides; s__unidentified_Bacteroides
ASV_6385	0	0	0	0	0	0	0	0	15	0	0	0	0	0	0	0	0	0	0	0	0	0	0	0	0	0	0	0	0	0	d__Bacteria; p__Actinobacteria; c__Actinobacteria; o__Bifidobacteriales; f__Bifidobacteriaceae; g__Bifidobacterium; s__unclassified_Bifidobacterium
ASV_4046	0	0	0	0	0	0	0	0	25	0	0	0	0	0	0	0	0	0	0	0	0	0	0	0	0	0	0	0	0	0	d__Bacteria; p__Firmicutes; c__Clostridia; o__Clostridiales; f__Lachnospiraceae; g__Roseburia; s__unclassified_Roseburia
ASV_869	0	0	0	0	0	0	0	0	0	18	0	0	0	0	0	0	0	0	0	0	0	0	0	0	0	0	0	0	0	0	d__Bacteria; p__Firmicutes; c__Bacilli; o__Lactobacillales; f__Lactobacillaceae; g__Lactobacillus; s__Lactobacillus_salivarius
ASV_15434	0	0	0	0	0	0	0	0	0	0	16	0	0	0	0	0	0	0	0	0	0	0	0	0	0	0	0	0	0	0	d__Bacteria; p__Bacteroidetes; c__Bacteroidia; o__Bacteroidales; f__[Paraprevotellaceae]; g__Paraprevotella; s__unidentified_Paraprevotella
ASV_15152	0	0	0	0	0	0	0	0	0	0	3	0	0	0	0	3	0	0	0	0	0	0	0	0	0	0	0	0	0	0	d__Bacteria; p__Firmicutes; c__Clostridia; o__Clostridiales; f__Lachnospiraceae; g__unidentified_Lachnospiraceae; s__unidentified_Lachnospiraceae
ASV_12132	0	0	0	0	0	0	0	0	0	0	0	13	0	0	0	0	0	0	0	0	0	0	0	0	0	0	0	0	0	0	d__Bacteria; p__Firmicutes; c__Clostridia; o__Clostridiales; f__Lachnospiraceae; g__unidentified_Lachnospiraceae; s__unidentified_Lachnospiraceae
ASV_4222	0	0	0	0	0	0	0	0	0	0	0	0	12	0	0	0	0	0	0	0	0	0	0	0	0	0	0	0	0	0	d__Bacteria; p__Firmicutes; c__Clostridia; o__Clostridiales; f__Lachnospiraceae; g__[Ruminococcus]; s__unidentified_[Ruminococcus]
ASV_4968	0	0	0	0	0	0	0	0	0	0	0	0	0	0	14	0	0	0	0	0	0	0	0	0	0	0	0	0	0	0	d__Bacteria; p__Firmicutes; c__Clostridia; o__Clostridiales; f__Lachnospiraceae; g__unidentified_Lachnospiraceae; s__unidentified_Lachnospiraceae
ASV_6363	0	0	0	0	0	0	0	0	0	0	0	0	0	0	12	0	0	0	0	0	0	0	0	0	0	0	0	0	0	0	d__Bacteria; p__Firmicutes; c__Clostridia; o__Clostridiales; f__Ruminococcaceae; g__Oscillospira; s__unidentified_Oscillospira
ASV_4306	0	0	0	0	0	0	0	0	0	0	0	0	0	0	0	1	0	0	0	1	0	0	12	0	0	0	0	0	0	0	d__Bacteria; p__Firmicutes; c__Clostridia; o__Clostridiales; f__Lachnospiraceae; g__unclassified_Lachnospiraceae; s__unclassified_Lachnospiraceae
ASV_8468	0	0	0	0	0	0	0	0	0	0	0	0	0	0	0	0	9	0	0	0	0	0	0	0	0	0	0	0	0	0	d__Bacteria; p__Firmicutes; c__Clostridia; o__Clostridiales; f__Lachnospiraceae; g__Oribacterium; s__unidentified_Oribacterium
ASV_4513	0	0	0	0	0	0	0	0	0	0	0	0	0	0	0	0	0	0	0	0	0	0	0	19	0	0	0	0	0	0	d__Bacteria; p__Firmicutes; c__Clostridia; o__Clostridiales; f__Ruminococcaceae; g__Oscillospira; s__unidentified_Oscillospira
ASV_3753	0	0	0	0	0	0	0	0	0	0	0	0	0	0	0	0	0	0	0	0	0	0	0	0	0	0	0	0	23	0	d__Bacteria; p__Firmicutes; c__Clostridia; o__Clostridiales; f__Peptostreptococcaceae; g__Peptostreptococcus; s__unidentified_Peptostreptococcus
ASV_5487	0	0	0	0	0	0	0	0	0	0	0	0	0	0	0	0	0	0	0	0	0	0	0	0	0	0	0	0	0	11	d__Bacteria; p__Firmicutes; c__Clostridia; o__Clostridiales; f__Lachnospiraceae; g__Lachnospira; s__unidentified_Lachnospira
ASV_1502	1	0	0	0	0	0	1	0	0	1	0	0	2	0	0	0	0	0	0	0	0	0	0	1	1	0	0	0	1	0	d__Bacteria; p__Firmicutes; c__Clostridia; o__Clostridiales; f__Lachnospiraceae; g__Clostridium; s__Clostridium_clostridioforme
ASV_6940	2	0	0	0	0	2	1	0	1	4	2	0	0	0	0	0	0	0	1	0	0	0	0	0	1	0	0	0	0	0	d__Bacteria; p__Firmicutes; c__Clostridia; o__Clostridiales; f__Lachnospiraceae; g__unidentified_Lachnospiraceae; s__unidentified_Lachnospiraceae
ASV_2469	0	0	0	5	0	0	0	0	0	0	0	0	0	2	0	0	0	0	0	0	0	0	0	0	0	0	0	0	0	0	d__Bacteria; p__Firmicutes; c__Clostridia; o__Clostridiales; f__Lachnospiraceae; g__Dorea; s__unclassified_Dorea
ASV_2187	0	0	0	0	0	0	1	0	0	0	0	5	0	1	0	0	0	0	0	0	0	0	0	0	0	0	0	0	0	0	d__Bacteria; p__Firmicutes; c__Clostridia; o__Clostridiales; f__Lachnospiraceae; g__unidentified_Lachnospiraceae; s__unidentified_Lachnospiraceae
ASV_12784	0	6	1	0	0	1	0	0	0	0	0	0	0	0	1	0	0	0	2	0	0	0	0	0	0	0	0	0	0	2	d__Bacteria; p__Firmicutes; c__Clostridia; o__Clostridiales; f__Lachnospiraceae; g__unidentified_Lachnospiraceae; s__unidentified_Lachnospiraceae
ASV_4295	0	0	3	0	0	0	0	0	0	0	0	0	0	0	0	0	0	0	0	0	0	0	0	9	0	0	1	4	0	0	d__Bacteria; p__Bacteroidetes; c__Bacteroidia; o__Bacteroidales; f__Bacteroidaceae; g__Bacteroides; s__unidentified_Bacteroides
ASV_9859	0	0	8	0	0	0	0	0	0	0	0	0	0	0	0	0	0	0	0	0	0	0	0	0	0	0	0	0	0	0	d__Bacteria; p__Firmicutes; c__Clostridia; o__Clostridiales; f__Lachnospiraceae; g__Roseburia; s__unclassified_Roseburia
ASV_3310	0	0	1	0	0	0	0	0	0	5	0	0	0	0	0	0	0	0	0	0	0	0	0	0	1	0	0	0	0	0	d__Bacteria; p__Firmicutes; c__Clostridia; o__Clostridiales; f__Ruminococcaceae; g__unidentified_Ruminococcaceae; s__unidentified_Ruminococcaceae
ASV_9847	0	0	0	2	0	0	0	0	0	1	0	0	0	1	2	0	0	1	1	1	0	0	0	1	0	0	0	0	0	0	d__Bacteria; p__Firmicutes; c__Clostridia; o__Clostridiales; f__Lachnospiraceae; g__unclassified_Lachnospiraceae; s__unclassified_Lachnospiraceae
ASV_5239	0	0	0	0	0	0	0	0	0	0	0	0	0	0	0	0	0	0	0	0	0	0	0	0	4	0	0	0	0	0	d__Bacteria; p__Firmicutes; c__Clostridia; o__Clostridiales; f__Lachnospiraceae; g__Clostridium; s__Clostridium_symbiosum
ASV_9851	0	0	0	0	2	0	0	0	0	1	0	2	0	0	0	1	0	0	0	0	0	0	0	3	2	0	0	0	0	0	d__Bacteria; p__Firmicutes; c__Clostridia; o__Clostridiales; f__Lachnospiraceae; g__unidentified_Lachnospiraceae; s__unidentified_Lachnospiraceae
ASV_3026	0	0	0	0	0	0	13	0	0	0	0	0	0	0	0	0	0	0	0	0	0	0	0	0	0	0	0	0	0	0	d__Bacteria; p__Firmicutes; c__Clostridia; o__Clostridiales; f__Ruminococcaceae; g__Oscillospira; s__unidentified_Oscillospira
ASV_6378	0	0	0	0	0	0	0	8	0	0	0	0	0	0	0	0	0	0	0	0	0	0	0	0	0	0	0	0	0	0	d__Bacteria; p__Firmicutes; c__Clostridia; o__Clostridiales; f__Lachnospiraceae; g__unidentified_Lachnospiraceae; s__unidentified_Lachnospiraceae
ASV_4910	0	0	0	0	0	0	0	13	0	0	0	0	0	0	0	0	0	0	0	0	0	0	0	0	0	0	0	0	0	0	d__Bacteria; p__Firmicutes; c__Clostridia; o__Clostridiales; f__Lachnospiraceae; g__unidentified_Lachnospiraceae; s__unidentified_Lachnospiraceae
ASV_15879	0	0	0	0	0	0	0	0	0	0	0	0	13	0	0	0	0	0	0	0	0	0	0	0	0	0	0	0	0	0	d__Bacteria; p__Firmicutes; c__Erysipelotrichi; o__Erysipelotrichales; f__Erysipelotrichaceae; g__[Eubacterium]; s__[Eubacterium]_dolichum
ASV_13287	0	0	0	0	0	0	0	0	0	0	0	0	0	0	0	0	14	0	0	0	0	0	0	0	0	0	0	0	0	0	d__Bacteria; p__Firmicutes; c__Bacilli; o__Bacillales; f__Staphylococcaceae; g__Staphylococcus; s__Staphylococcus_sciuri
ASV_11028	0	0	0	0	0	0	0	0	0	0	0	0	0	0	0	0	0	0	0	2	0	1	0	0	0	0	5	6	0	0	d__Bacteria; p__Firmicutes; c__Clostridia; o__Clostridiales; f__Lachnospiraceae; g__unclassified_Lachnospiraceae; s__unclassified_Lachnospiraceae
ASV_14847	0	0	0	0	0	0	0	0	0	0	0	0	0	0	0	0	0	0	0	0	0	19	0	0	0	0	0	0	0	0	d__Bacteria; p__Firmicutes; c__Clostridia; o__Clostridiales; f__Lachnospiraceae; g__unidentified_Lachnospiraceae; s__unidentified_Lachnospiraceae
ASV_11196	0	0	0	0	0	0	0	0	0	0	0	0	0	0	0	0	0	0	0	0	0	0	0	0	18	0	0	0	0	0	d__Bacteria; p__Firmicutes; c__Clostridia; o__Clostridiales; f__Lachnospiraceae; g__Anaerostipes; s__unidentified_Anaerostipes
ASV_6818	0	0	0	0	0	0	0	0	0	0	0	0	0	0	0	0	0	0	0	0	0	0	0	0	0	13	0	0	0	0	d__Bacteria; p__Firmicutes; c__Bacilli; o__Lactobacillales; f__Enterococcaceae; g__unclassified_Enterococcaceae; s__unclassified_Enterococcaceae
ASV_7537	0	0	0	0	0	0	0	0	0	0	0	0	0	0	0	0	0	0	0	0	0	0	0	0	0	0	7	0	0	0	d__Bacteria; p__Firmicutes; c__Clostridia; o__Clostridiales; f__Ruminococcaceae; g__Butyricicoccus; s__Butyricicoccus_pullicaecorum
ASV_745	0	0	0	0	0	0	0	0	0	0	0	0	0	0	0	0	0	0	0	0	0	0	0	0	0	0	0	0	41	0	d__Bacteria; p__Bacteroidetes; c__Bacteroidia; o__Bacteroidales; f__Porphyromonadaceae; g__Parabacteroides; s__Parabacteroides_distasonis
ASV_10380	0	0	0	0	0	0	0	0	0	0	0	0	0	0	0	0	0	0	0	0	0	0	0	0	0	0	0	0	0	12	d__Bacteria; p__Firmicutes; c__Clostridia; o__Clostridiales; f__Ruminococcaceae; g__unclassified_Ruminococcaceae; s__unclassified_Ruminococcaceae
ASV_2124	14	0	0	0	0	0	0	0	0	0	0	0	0	0	0	0	0	0	0	0	0	0	0	0	0	0	0	0	10	0	d__Bacteria; p__Firmicutes; c__Clostridia; o__Clostridiales; f__Lachnospiraceae; g__Coprococcus; s__unidentified_Coprococcus
ASV_4544	17	0	0	0	0	0	0	0	0	0	0	0	0	0	0	0	0	0	0	0	0	0	0	0	0	0	0	0	0	0	d__Bacteria; p__Firmicutes; c__Clostridia; o__Clostridiales; f__Ruminococcaceae; g__Ruminococcus; s__unidentified_Ruminococcus
ASV_5344	16	0	0	0	0	0	0	0	0	0	0	0	0	0	0	0	0	0	0	0	0	0	0	0	0	0	0	0	0	0	d__Bacteria; p__Firmicutes; c__Clostridia; o__Clostridiales; f__Ruminococcaceae; g__unclassified_Ruminococcaceae; s__unclassified_Ruminococcaceae
ASV_12497	0	0	0	0	0	0	0	0	0	0	0	0	0	0	0	0	8	0	0	0	0	0	0	0	0	0	0	0	0	0	d__Bacteria; p__Firmicutes; c__Clostridia; o__Clostridiales; f__[Tissierellaceae]; g__Parvimonas; s__unidentified_Parvimonas
ASV_2779	0	12	0	0	0	0	0	0	0	0	0	0	0	0	0	0	0	0	0	0	0	0	0	0	0	0	0	0	0	0	d__Bacteria; p__Firmicutes; c__Clostridia; o__Clostridiales; f__Lachnospiraceae; g__Blautia; s__Blautia_obeum
ASV_1864	0	2	0	0	0	0	0	0	3	0	0	0	0	0	0	0	0	0	0	8	0	0	0	0	0	0	0	0	0	0	d__Bacteria; p__Firmicutes; c__Clostridia; o__Clostridiales; f__Ruminococcaceae; g__Faecalibacterium; s__Faecalibacterium_prausnitzii
ASV_6015	0	0	0	0	1	2	0	0	0	0	0	1	0	0	1	0	0	2	1	2	0	1	0	0	0	0	0	0	0	0	d__Bacteria; p__Firmicutes; c__Clostridia; o__Clostridiales; f__Lachnospiraceae; g__unidentified_Lachnospiraceae; s__unidentified_Lachnospiraceae
ASV_14153	0	0	0	0	17	0	0	0	0	0	0	0	0	0	0	0	0	0	0	0	0	0	0	0	0	0	0	0	0	0	d__Bacteria; p__Firmicutes; c__Clostridia; o__Clostridiales; f__Lachnospiraceae; g__unidentified_Lachnospiraceae; s__unidentified_Lachnospiraceae
ASV_9565	0	0	0	0	0	0	0	14	0	0	0	0	0	0	0	0	0	0	0	0	0	0	0	0	0	0	0	0	0	0	d__Bacteria; p__Firmicutes; c__Bacilli; o__Turicibacterales; f__Turicibacteraceae; g__Turicibacter; s__unidentified_Turicibacter
ASV_809	0	0	0	0	0	0	0	0	16	0	0	0	0	0	0	0	0	0	0	0	0	0	0	0	0	0	0	0	0	0	d__Bacteria; p__Bacteroidetes; c__Bacteroidia; o__Bacteroidales; f__Bacteroidaceae; g__Bacteroides; s__unidentified_Bacteroides
ASV_2943	0	0	0	0	0	0	0	0	0	1	0	0	0	0	0	0	0	0	0	9	0	0	4	0	0	0	0	0	0	0	d__Bacteria; p__Firmicutes; c__Clostridia; o__Clostridiales; f__Ruminococcaceae; g__Ruminococcus; s__Ruminococcus_bromii
ASV_15613	0	0	0	0	0	0	0	0	0	0	0	0	6	0	0	0	0	0	0	0	0	0	0	11	0	0	0	0	0	0	d__Bacteria; p__Bacteroidetes; c__Bacteroidia; o__Bacteroidales; f__[Odoribacteraceae]; g__Butyricimonas; s__unidentified_Butyricimonas
ASV_16123	0	0	0	0	0	0	0	0	0	0	0	0	15	0	0	0	0	0	0	0	0	0	0	0	0	0	0	0	0	0	d__Bacteria; p__Firmicutes; c__Clostridia; o__Clostridiales; f__Lachnospiraceae; g__Roseburia; s__unclassified_Roseburia
ASV_868	0	0	0	0	0	0	0	0	0	0	0	0	0	13	0	0	0	0	0	0	0	0	0	0	0	0	0	0	0	0	d__Bacteria; p__Bacteroidetes; c__Bacteroidia; o__Bacteroidales; f__[Odoribacteraceae]; g__Butyricimonas; s__unidentified_Butyricimonas
ASV_8324	0	0	0	0	0	0	0	0	0	0	0	0	0	15	0	0	0	0	0	0	0	0	0	0	0	0	0	0	0	0	d__Bacteria; p__Firmicutes; c__Clostridia; o__Clostridiales; f__Lachnospiraceae; g__Dorea; s__Dorea_formicigenerans
ASV_14331	0	0	0	0	0	0	0	0	0	0	0	0	0	2	0	0	0	0	0	0	0	0	0	0	13	0	0	0	0	0	d__Bacteria; p__Firmicutes; c__Clostridia; o__Clostridiales; f__Lachnospiraceae; g__[Ruminococcus]; s__[Ruminococcus]_gnavus
ASV_6519	0	0	0	0	0	0	0	0	0	0	0	0	0	0	0	2	0	0	0	0	0	0	0	5	0	0	0	0	0	0	d__Bacteria; p__Firmicutes; c__Clostridia; o__Clostridiales; f__Ruminococcaceae; g__unidentified_Ruminococcaceae; s__unidentified_Ruminococcaceae
ASV_14373	0	0	0	0	0	0	0	0	0	0	0	0	0	0	0	0	0	0	0	0	17	0	0	0	0	0	0	0	0	0	d__Bacteria; p__Firmicutes; c__Clostridia; o__Clostridiales; f__Lachnospiraceae; g__Blautia; s__unidentified_Blautia
ASV_1702	0	0	0	0	0	0	0	0	0	0	0	0	0	0	0	0	0	0	0	0	5	0	0	0	7	0	0	0	0	0	d__Bacteria; p__Proteobacteria; c__Deltaproteobacteria; o__Desulfovibrionales; f__Desulfovibrionaceae; g__unidentified_Desulfovibrionaceae; s__unidentified_Desulfovibrionaceae
ASV_1011	0	0	0	0	0	0	0	0	0	0	0	0	0	0	0	0	0	0	0	0	0	0	0	19	0	0	0	0	0	0	d__Bacteria; p__Bacteroidetes; c__Bacteroidia; o__Bacteroidales; f__Bacteroidaceae; g__Bacteroides; s__unidentified_Bacteroides
ASV_6720	0	0	0	0	0	0	0	0	0	0	0	0	0	0	0	0	0	0	0	0	0	0	0	16	0	0	0	0	0	0	d__Bacteria; p__Proteobacteria; c__Betaproteobacteria; o__Burkholderiales; f__Alcaligenaceae; g__Sutterella; s__unidentified_Sutterella
ASV_5922	0	0	0	0	0	0	0	0	0	0	0	0	0	0	0	0	0	0	0	0	0	0	0	0	0	0	0	0	17	0	d__Bacteria; p__Bacteroidetes; c__Bacteroidia; o__Bacteroidales; f__Bacteroidaceae; g__Bacteroides; s__unidentified_Bacteroides
ASV_4240	0	0	0	0	0	0	0	0	0	0	0	0	0	0	0	0	0	0	0	0	0	0	0	0	0	0	0	0	11	0	d__Bacteria; p__Proteobacteria; c__Gammaproteobacteria; o__Pasteurellales; f__Pasteurellaceae; g__Actinobacillus; s__unclassified_Actinobacillus
ASV_4206	0	0	0	0	0	0	0	0	0	0	0	0	0	0	0	0	0	0	0	0	0	0	0	0	0	0	0	0	0	12	d__Bacteria; p__Firmicutes; c__Clostridia; o__Clostridiales; f__Lachnospiraceae; g__Blautia; s__unidentified_Blautia
ASV_3962	11	0	0	0	0	0	0	0	0	0	0	0	0	0	0	0	0	0	0	0	0	0	0	0	0	0	0	0	0	0	d__Bacteria; p__Firmicutes; c__Clostridia; o__Clostridiales; f__unidentified_Clostridiales; g__unidentified_Clostridiales; s__unidentified_Clostridiales
ASV_7567	5	0	0	0	0	0	0	0	0	5	0	0	0	0	0	0	0	0	0	0	0	0	0	0	2	0	0	0	0	0	d__Bacteria; p__Firmicutes; c__Clostridia; o__Clostridiales; f__Ruminococcaceae; g__unidentified_Ruminococcaceae; s__unidentified_Ruminococcaceae
ASV_4890	1	0	0	0	1	0	0	0	1	13	0	0	0	0	0	0	0	0	0	0	0	0	0	0	0	0	0	0	0	0	d__Bacteria; p__Firmicutes; c__Clostridia; o__Clostridiales; f__Ruminococcaceae; g__unidentified_Ruminococcaceae; s__unidentified_Ruminococcaceae
ASV_2546	0	4	7	0	0	0	0	0	0	0	0	0	0	0	0	0	0	0	0	0	0	0	0	0	0	0	0	0	0	0	d__Bacteria; p__Firmicutes; c__Clostridia; o__Clostridiales; f__Christensenellaceae; g__unidentified_Christensenellaceae; s__unidentified_Christensenellaceae
ASV_7894	0	0	4	0	0	0	0	0	0	0	0	0	0	0	0	0	0	0	0	0	0	0	0	0	0	0	0	0	0	0	d__Bacteria; p__Firmicutes; c__Clostridia; o__Clostridiales; f__Christensenellaceae; g__unidentified_Christensenellaceae; s__unidentified_Christensenellaceae
ASV_14124	0	0	0	0	0	0	2	0	0	0	0	0	0	0	0	0	0	0	0	0	0	0	3	5	0	0	0	0	0	0	d__Bacteria; p__Firmicutes; c__Clostridia; o__Clostridiales; f__Lachnospiraceae; g__unidentified_Lachnospiraceae; s__unidentified_Lachnospiraceae
ASV_2641	0	0	0	0	0	0	0	1	0	1	0	0	1	0	0	0	0	0	0	2	0	0	0	0	0	0	0	0	3	0	d__Bacteria; p__Firmicutes; c__Clostridia; o__Clostridiales; f__Lachnospiraceae; g__unclassified_Lachnospiraceae; s__unclassified_Lachnospiraceae
ASV_12020	0	0	0	0	0	0	0	0	0	0	4	0	0	0	0	0	0	0	6	1	0	0	0	0	0	0	0	0	0	0	d__Bacteria; p__Firmicutes; c__Clostridia; o__Clostridiales; f__Lachnospiraceae; g__Dorea; s__unidentified_Dorea
ASV_6023	0	0	0	0	16	0	0	0	0	0	0	0	0	0	0	0	0	0	0	0	0	0	0	0	0	0	0	0	0	0	d__Bacteria; p__Bacteroidetes; c__Bacteroidia; o__Bacteroidales; f__Bacteroidaceae; g__Bacteroides; s__Bacteroides_plebeius
ASV_716	0	0	0	0	0	14	0	0	0	0	0	0	0	0	0	0	0	0	0	0	0	0	0	0	0	0	0	0	0	0	d__Bacteria; p__Bacteroidetes; c__Bacteroidia; o__Bacteroidales; f__Prevotellaceae; g__Prevotella; s__Prevotella_stercorea
ASV_2054	0	0	0	0	0	0	10	0	0	0	0	1	0	0	0	0	0	0	0	0	0	0	0	0	0	0	0	0	0	0	d__Bacteria; p__Firmicutes; c__Clostridia; o__Clostridiales; f__[Mogibacteriaceae]; g__unidentified_[Mogibacteriaceae]; s__unidentified_[Mogibacteriaceae]
ASV_13110	0	0	0	0	0	0	0	13	0	0	0	0	0	0	0	0	0	0	0	0	0	0	0	0	0	0	0	0	0	0	d__Bacteria; p__Firmicutes; c__Clostridia; o__Clostridiales; f__Veillonellaceae; g__Dialister; s__unidentified_Dialister
ASV_9727	0	0	0	0	0	0	0	1	0	0	0	0	1	0	0	0	0	0	0	0	3	0	0	3	0	0	1	2	0	0	d__Bacteria; p__Firmicutes; c__Clostridia; o__Clostridiales; f__Ruminococcaceae; g__unclassified_Ruminococcaceae; s__unclassified_Ruminococcaceae
ASV_4162	0	0	0	0	0	0	0	0	18	0	0	0	0	0	0	0	0	0	0	0	0	0	0	0	0	0	0	0	0	0	d__Bacteria; p__Firmicutes; c__Clostridia; o__Clostridiales; f__Lachnospiraceae; g__unidentified_Lachnospiraceae; s__unidentified_Lachnospiraceae
ASV_3374	0	0	0	0	0	0	0	0	0	2	0	0	0	0	0	0	0	0	0	0	5	4	0	0	0	0	0	0	0	0	d__Bacteria; p__Firmicutes; c__Clostridia; o__Clostridiales; f__Ruminococcaceae; g__unidentified_Ruminococcaceae; s__unidentified_Ruminococcaceae
ASV_15500	0	0	0	0	0	0	0	0	0	0	0	6	4	0	0	0	0	0	0	2	0	0	0	0	0	0	0	0	0	0	d__Bacteria; p__Bacteroidetes; c__Bacteroidia; o__Bacteroidales; f__Bacteroidaceae; g__Bacteroides; s__unclassified_Bacteroides
ASV_3638	0	0	0	0	0	0	0	0	0	0	0	14	0	0	0	0	0	0	0	0	0	0	0	0	0	0	0	0	0	0	d__Bacteria; p__Bacteroidetes; c__Bacteroidia; o__Bacteroidales; f__[Odoribacteraceae]; g__Butyricimonas; s__unidentified_Butyricimonas
ASV_3752	0	0	0	0	0	0	0	0	0	0	0	4	0	0	8	0	0	0	0	0	0	0	0	0	0	0	0	0	0	0	d__Bacteria; p__Firmicutes; c__Clostridia; o__Clostridiales; f__Ruminococcaceae; g__Ruminococcus; s__unidentified_Ruminococcus
ASV_6900	0	0	0	0	0	0	0	0	0	0	0	0	14	0	0	0	0	0	0	0	0	0	0	0	0	0	0	0	0	0	d__Bacteria; p__Bacteroidetes; c__Bacteroidia; o__Bacteroidales; f__Bacteroidaceae; g__Bacteroides; s__unidentified_Bacteroides
ASV_9748	0	0	0	0	0	0	0	0	0	0	0	0	0	13	0	0	0	0	0	0	0	0	0	0	0	0	0	0	0	0	d__Bacteria; p__Bacteroidetes; c__Bacteroidia; o__Bacteroidales; f__Bacteroidaceae; g__Bacteroides; s__unclassified_Bacteroides
ASV_10370	0	0	0	0	0	0	0	0	0	0	0	0	0	0	0	0	10	0	0	0	0	0	0	0	0	0	0	0	0	0	d__Bacteria; p__Firmicutes; c__Bacilli; o__Lactobacillales; f__Lactobacillaceae; g__unclassified_Lactobacillaceae; s__unclassified_Lactobacillaceae
ASV_9891	0	0	0	0	0	0	0	0	0	0	0	0	0	0	0	0	0	0	0	0	4	0	0	0	0	0	0	0	0	0	d__Bacteria; p__Actinobacteria; c__Actinobacteria; o__Actinomycetales; f__Micrococcaceae; g__Rothia; s__Rothia_mucilaginosa
ASV_5682	0	0	0	0	0	0	0	0	0	0	0	0	0	0	0	0	0	0	0	0	12	0	0	0	0	0	0	0	0	0	d__Bacteria; p__Firmicutes; c__Clostridia; o__Clostridiales; f__Lachnospiraceae; g__unclassified_Lachnospiraceae; s__unclassified_Lachnospiraceae
ASV_1370	0	0	0	0	0	0	0	0	0	0	0	0	0	0	0	0	0	0	0	0	8	0	0	0	0	0	0	0	0	0	d__Bacteria; p__Firmicutes; c__Clostridia; o__Clostridiales; f__Lachnospiraceae; g__Roseburia; s__Roseburia_inulinivorans
ASV_608	0	0	0	0	0	0	0	0	0	0	0	0	0	0	0	0	0	0	0	0	0	15	0	0	0	0	0	0	0	0	d__Bacteria; p__Firmicutes; c__Clostridia; o__Clostridiales; f__Lachnospiraceae; g__unclassified_Lachnospiraceae; s__unclassified_Lachnospiraceae
ASV_6649	0	0	0	0	0	0	0	0	0	0	0	0	0	0	0	0	0	0	0	0	0	0	1	0	0	0	4	9	0	0	d__Bacteria; p__Bacteroidetes; c__Bacteroidia; o__Bacteroidales; f__Bacteroidaceae; g__Bacteroides; s__unclassified_Bacteroides
ASV_3421	0	0	0	0	0	0	0	0	0	0	0	0	0	0	0	0	0	0	0	0	0	0	13	0	0	0	0	0	0	0	d__Bacteria; p__Bacteroidetes; c__Bacteroidia; o__Bacteroidales; f__[Odoribacteraceae]; g__Butyricimonas; s__unidentified_Butyricimonas
ASV_4002	0	0	0	0	0	0	0	0	0	0	0	0	0	0	0	0	0	0	0	0	0	0	0	15	0	0	0	0	0	0	d__Bacteria; p__Bacteroidetes; c__Bacteroidia; o__Bacteroidales; f__Bacteroidaceae; g__Bacteroides; s__unidentified_Bacteroides
ASV_14457	0	0	0	0	0	0	0	0	0	0	0	0	0	0	0	0	0	0	0	0	0	0	0	0	0	0	4	6	0	2	d__Bacteria; p__Firmicutes; c__Clostridia; o__Clostridiales; f__Lachnospiraceae; g__unclassified_Lachnospiraceae; s__unclassified_Lachnospiraceae
ASV_4601	0	0	0	0	0	0	0	0	0	0	0	0	0	0	0	0	0	0	0	0	0	0	0	0	0	0	0	0	11	0	d__Bacteria; p__Firmicutes; c__Clostridia; o__Clostridiales; f__Lachnospiraceae; g__Dorea; s__unidentified_Dorea
ASV_5403	1	0	0	0	0	0	0	0	0	10	0	0	0	0	0	0	0	0	0	6	0	0	0	0	0	0	0	0	0	0	d__Bacteria; p__Firmicutes; c__Clostridia; o__Clostridiales; f__Lachnospiraceae; g__Lachnospira; s__unidentified_Lachnospira
ASV_9651	2	0	0	0	2	1	0	0	0	0	1	3	0	0	0	0	0	0	0	0	0	0	0	0	0	0	0	0	0	4	d__Bacteria; p__Firmicutes; c__Clostridia; o__Clostridiales; f__Lachnospiraceae; g__unclassified_Lachnospiraceae; s__unclassified_Lachnospiraceae
ASV_11780	1	0	0	0	0	0	0	0	4	3	0	0	0	0	5	0	0	0	0	0	0	4	0	0	0	0	0	0	0	0	d__Bacteria; p__Firmicutes; c__Clostridia; o__Clostridiales; f__Lachnospiraceae; g__Blautia; s__unidentified_Blautia
ASV_2409	10	0	0	0	0	0	0	0	0	0	0	0	0	0	0	0	0	0	0	0	0	0	0	0	0	0	0	0	0	0	d__Bacteria; p__Firmicutes; c__Clostridia; o__Clostridiales; f__Lachnospiraceae; g__unclassified_Lachnospiraceae; s__unclassified_Lachnospiraceae
ASV_12762	13	0	0	0	0	0	0	0	0	0	0	0	0	0	0	0	0	0	0	0	0	0	0	0	0	0	0	0	0	0	d__Bacteria; p__Firmicutes; c__Clostridia; o__Clostridiales; f__Ruminococcaceae; g__unidentified_Ruminococcaceae; s__unidentified_Ruminococcaceae
ASV_4618	10	0	0	0	0	0	0	0	0	0	0	0	0	0	0	0	0	0	0	0	0	0	0	0	0	0	0	0	0	0	d__Bacteria; p__Firmicutes; c__Clostridia; o__Clostridiales; f__Lachnospiraceae; g__unclassified_Lachnospiraceae; s__unclassified_Lachnospiraceae
ASV_14618	13	0	0	0	0	0	0	0	0	0	0	0	0	0	0	0	0	0	0	0	0	0	0	0	0	0	0	0	0	0	d__Bacteria; p__Firmicutes; c__Clostridia; o__Clostridiales; f__Lachnospiraceae; g__unidentified_Lachnospiraceae; s__unidentified_Lachnospiraceae
ASV_5276	12	0	0	0	0	0	0	0	0	0	0	0	0	0	0	0	0	0	0	0	0	0	0	0	0	0	0	0	0	0	d__Bacteria; p__Firmicutes; c__Clostridia; o__Clostridiales; f__Ruminococcaceae; g__unidentified_Ruminococcaceae; s__unidentified_Ruminococcaceae
ASV_6667	0	0	1	0	0	1	0	0	0	0	0	0	0	0	0	1	0	0	0	1	0	3	0	0	0	0	0	0	0	1	d__Bacteria; p__Firmicutes; c__Clostridia; o__Clostridiales; f__Lachnospiraceae; g__unidentified_Lachnospiraceae; s__unidentified_Lachnospiraceae
ASV_8720	0	2	0	0	0	0	0	0	0	0	1	0	0	0	0	0	0	0	0	0	0	0	0	0	0	0	1	3	1	0	d__Bacteria; p__Bacteroidetes; c__Bacteroidia; o__Bacteroidales; f__Bacteroidaceae; g__Bacteroides; s__unidentified_Bacteroides
ASV_1526	0	1	0	0	0	0	6	0	0	0	0	0	1	0	1	1	0	0	1	0	0	0	0	0	0	0	0	0	0	0	d__Bacteria; p__Firmicutes; c__Clostridia; o__Clostridiales; f__Lachnospiraceae; g__Clostridium; s__unclassified_Clostridium
ASV_8353	0	0	0	0	0	1	0	0	0	0	0	0	2	0	0	0	0	0	0	0	0	0	0	0	0	0	0	0	0	2	d__Bacteria; p__Firmicutes; c__Clostridia; o__Clostridiales; f__Lachnospiraceae; g__Blautia; s__unidentified_Blautia
ASV_12670	0	11	0	0	0	0	0	0	0	0	0	0	0	0	0	0	0	0	0	0	0	0	0	0	0	0	0	0	0	0	d__Bacteria; p__Fusobacteria; c__Fusobacteriia; o__Fusobacteriales; f__Fusobacteriaceae; g__unclassified_Fusobacteriaceae; s__unclassified_Fusobacteriaceae
ASV_5577	0	0	13	0	0	0	0	0	0	0	0	0	0	0	0	0	0	0	0	0	0	0	0	0	0	0	0	0	0	0	d__Bacteria; p__Firmicutes; c__Clostridia; o__Clostridiales; f__Veillonellaceae; g__Dialister; s__unidentified_Dialister
ASV_3000	0	0	0	0	3	0	0	0	0	0	0	1	0	2	1	0	0	0	0	6	0	0	0	0	0	0	0	0	0	0	d__Bacteria; p__Firmicutes; c__Clostridia; o__Clostridiales; f__Lachnospiraceae; g__unclassified_Lachnospiraceae; s__unclassified_Lachnospiraceae
ASV_735	0	0	0	0	1	0	0	0	1	0	0	0	0	0	0	0	0	3	2	0	0	0	0	0	0	0	0	0	0	2	d__Bacteria; p__Firmicutes; c__Clostridia; o__Clostridiales; f__unclassified_Clostridiales; g__unclassified_Clostridiales; s__unclassified_Clostridiales
ASV_7999	0	0	0	0	0	0	1	0	0	0	0	0	0	0	0	0	4	1	0	0	2	2	0	0	0	0	0	0	1	0	d__Bacteria; p__Proteobacteria; c__Gammaproteobacteria; o__unclassified_Gammaproteobacteria; f__unclassified_Gammaproteobacteria; g__unclassified_Gammaproteobacteria; s__unclassified_Gammaproteobacteria
ASV_5267	0	0	0	0	7	0	0	0	0	0	0	0	0	0	0	0	0	0	5	0	0	0	0	0	0	0	0	0	0	0	d__Bacteria; p__Tenericutes; c__Mollicutes; o__RF39; f__unidentified_RF39; g__unidentified_RF39; s__unidentified_RF39
ASV_10105	0	0	0	0	0	7	0	0	0	0	0	0	0	0	0	0	0	0	0	0	0	0	0	0	0	0	0	0	0	0	d__Bacteria; p__Firmicutes; c__Clostridia; o__Clostridiales; f__Lachnospiraceae; g__Lachnospira; s__unidentified_Lachnospira
ASV_11123	0	0	0	0	0	2	0	0	0	0	0	0	0	0	0	0	0	0	1	0	0	0	0	0	0	0	0	0	0	0	d__Bacteria; p__Firmicutes; c__Clostridia; o__Clostridiales; f__Lachnospiraceae; g__unidentified_Lachnospiraceae; s__unidentified_Lachnospiraceae
ASV_6009	0	0	0	0	0	0	4	0	0	0	0	0	0	10	0	0	0	0	0	0	0	0	0	0	0	0	0	0	0	0	d__Bacteria; p__Firmicutes; c__Clostridia; o__Clostridiales; f__[Mogibacteriaceae]; g__unidentified_[Mogibacteriaceae]; s__unidentified_[Mogibacteriaceae]
ASV_15708	0	0	0	0	0	0	13	0	0	0	0	0	0	0	0	0	0	0	0	0	0	0	0	0	0	0	0	0	0	0	d__Bacteria; p__Firmicutes; c__Clostridia; o__Clostridiales; f__Lachnospiraceae; g__unclassified_Lachnospiraceae; s__unclassified_Lachnospiraceae
ASV_5432	0	0	0	0	0	0	0	14	0	0	0	0	0	0	0	0	0	0	0	0	0	0	0	0	0	0	0	0	6	0	d__Bacteria; p__Firmicutes; c__Bacilli; o__Lactobacillales; f__Streptococcaceae; g__Lactococcus; s__Lactococcus_garvieae
ASV_5854	0	0	0	0	0	0	0	0	0	8	0	0	0	0	0	0	0	0	0	1	0	1	0	0	0	0	1	1	0	0	d__Bacteria; p__Proteobacteria; c__Gammaproteobacteria; o__Enterobacteriales; f__Enterobacteriaceae; g__Xenorhabdus; s__unclassified_Xenorhabdus
ASV_8643	0	0	0	0	0	0	0	10	0	0	0	0	0	0	0	0	0	0	0	0	0	0	0	0	0	0	0	0	0	0	d__Bacteria; p__Actinobacteria; c__Actinobacteria; o__Actinomycetales; f__Micrococcaceae; g__Rothia; s__Rothia_mucilaginosa
ASV_740	0	0	0	0	0	0	0	1	0	0	0	0	0	0	0	0	0	0	0	0	0	0	2	0	0	0	0	0	0	3	d__Bacteria; p__Firmicutes; c__Clostridia; o__Clostridiales; f__Ruminococcaceae; g__Faecalibacterium; s__Faecalibacterium_prausnitzii
ASV_14442	0	0	0	0	0	0	0	0	12	0	0	0	0	0	0	0	0	0	0	0	0	0	0	0	0	0	0	0	0	0	d__Bacteria; p__Firmicutes; c__Clostridia; o__Clostridiales; f__Lachnospiraceae; g__Blautia; s__unidentified_Blautia
ASV_9830	0	0	0	0	0	0	0	0	0	0	1	0	0	0	0	0	0	0	8	0	0	0	0	6	0	0	0	0	0	0	d__Bacteria; p__Firmicutes; c__Clostridia; o__Clostridiales; f__Ruminococcaceae; g__Faecalibacterium; s__Faecalibacterium_prausnitzii
ASV_4429	0	0	0	0	0	0	0	0	0	0	0	15	0	0	0	0	0	0	0	0	0	0	0	0	0	0	0	0	0	0	d__Bacteria; p__Firmicutes; c__Clostridia; o__Clostridiales; f__Clostridiaceae; g__Clostridium; s__unidentified_Clostridium
ASV_9668	0	0	0	0	0	0	0	0	0	0	0	0	4	0	0	0	0	0	0	0	0	0	0	0	0	0	0	0	0	3	d__Bacteria; p__Firmicutes; c__Clostridia; o__Clostridiales; f__Ruminococcaceae; g__unidentified_Ruminococcaceae; s__unidentified_Ruminococcaceae
ASV_13250	0	0	0	0	0	0	0	0	0	0	0	0	0	11	0	0	0	0	0	0	0	0	0	0	0	0	0	0	0	0	d__Bacteria; p__Firmicutes; c__Clostridia; o__Clostridiales; f__Lachnospiraceae; g__Lachnospira; s__unidentified_Lachnospira
ASV_7356	0	0	0	0	0	0	0	0	0	0	0	0	0	0	14	0	0	0	0	0	0	0	0	0	0	0	0	0	0	0	d__Bacteria; p__Proteobacteria; c__Betaproteobacteria; o__Burkholderiales; f__Oxalobacteraceae; g__unclassified_Oxalobacteraceae; s__unclassified_Oxalobacteraceae
ASV_11048	0	0	0	0	0	0	0	0	0	0	0	0	0	0	0	11	0	0	0	0	0	0	0	0	0	0	0	0	0	0	d__Bacteria; p__Bacteroidetes; c__Bacteroidia; o__Bacteroidales; f__Porphyromonadaceae; g__Parabacteroides; s__Parabacteroides_distasonis
ASV_10613	0	0	0	0	0	0	0	0	0	0	0	0	0	0	0	0	0	0	12	0	0	0	0	0	0	0	0	0	0	0	d__Bacteria; p__Firmicutes; c__Clostridia; o__Clostridiales; f__Lachnospiraceae; g__unidentified_Lachnospiraceae; s__unidentified_Lachnospiraceae
ASV_15859	0	0	0	0	0	0	0	0	0	0	0	0	0	0	0	0	0	0	0	0	0	0	0	15	0	0	0	0	0	0	d__Bacteria; p__Bacteroidetes; c__Bacteroidia; o__Bacteroidales; f__Bacteroidaceae; g__Bacteroides; s__unidentified_Bacteroides
ASV_710	0	0	0	0	0	0	0	0	0	0	0	0	0	0	0	0	0	0	0	0	0	0	0	17	0	0	0	0	0	0	d__Bacteria; p__Bacteroidetes; c__Bacteroidia; o__Bacteroidales; f__Bacteroidaceae; g__Bacteroides; s__unidentified_Bacteroides
ASV_7054	0	0	0	0	0	0	0	0	0	0	0	0	0	0	0	0	0	0	0	0	0	0	0	0	10	0	0	0	0	0	d__Bacteria; p__Bacteroidetes; c__Bacteroidia; o__Bacteroidales; f__Bacteroidaceae; g__Bacteroides; s__unidentified_Bacteroides
ASV_6298	0	0	0	0	0	0	0	0	0	0	0	0	0	0	0	0	0	0	0	0	0	0	0	0	0	0	0	0	11	0	d__Bacteria; p__Bacteroidetes; c__Bacteroidia; o__Bacteroidales; f__Bacteroidaceae; g__Bacteroides; s__unidentified_Bacteroides
ASV_3861	0	0	0	0	0	0	0	0	0	0	0	0	0	0	0	0	0	0	0	0	0	0	0	0	0	0	0	0	9	0	d__Bacteria; p__Actinobacteria; c__Actinobacteria; o__Actinomycetales; f__Actinomycetaceae; g__Actinomyces; s__unidentified_Actinomyces
ASV_14909	0	0	0	0	0	0	0	0	0	0	0	0	0	0	0	0	0	0	0	0	0	0	0	0	0	0	0	0	0	8	d__Bacteria; p__Firmicutes; c__Erysipelotrichi; o__Erysipelotrichales; f__Erysipelotrichaceae; g__cc_115; s__unidentified_cc_115
ASV_2557	20	0	0	0	0	0	0	0	0	0	0	0	0	0	0	0	0	0	0	0	0	0	0	0	0	0	0	0	0	0	d__Bacteria; p__Firmicutes; c__Clostridia; o__Clostridiales; f__Clostridiaceae; g__Sarcina; s__unidentified_Sarcina
ASV_5187	4	0	0	0	0	0	0	0	0	0	0	0	4	0	0	0	0	0	7	0	0	0	0	0	0	0	0	0	0	0	d__Bacteria; p__Firmicutes; c__Clostridia; o__Clostridiales; f__Ruminococcaceae; g__Faecalibacterium; s__unclassified_Faecalibacterium
ASV_8463	0	0	0	0	0	3	0	0	0	0	0	0	0	0	0	0	0	0	0	0	0	0	0	0	0	0	0	0	0	0	d__Bacteria; p__Firmicutes; c__Clostridia; o__Clostridiales; f__Lachnospiraceae; g__Anaerostipes; s__unidentified_Anaerostipes
ASV_10331	0	0	0	0	0	2	0	0	0	0	0	0	0	1	0	0	0	3	0	0	0	0	0	0	0	0	0	0	0	0	d__Bacteria; p__Firmicutes; c__Clostridia; o__Clostridiales; f__Lachnospiraceae; g__unidentified_Lachnospiraceae; s__unidentified_Lachnospiraceae
ASV_14799	0	3	3	0	0	0	0	0	0	0	0	0	0	0	6	0	0	0	0	0	0	0	0	0	0	0	0	0	0	0	d__Bacteria; p__Firmicutes; c__Clostridia; o__Clostridiales; f__Lachnospiraceae; g__unclassified_Lachnospiraceae; s__unclassified_Lachnospiraceae
ASV_14554	0	9	0	0	0	0	0	0	0	2	0	0	0	0	0	0	0	0	0	0	0	0	0	0	1	0	0	0	0	0	d__Bacteria; p__Firmicutes; c__Clostridia; o__Clostridiales; f__Ruminococcaceae; g__Butyricicoccus; s__Butyricicoccus_pullicaecorum
ASV_1936	0	0	0	2	2	0	0	0	0	0	0	0	0	0	0	2	0	0	0	0	0	0	0	0	2	0	0	0	0	0	d__Bacteria; p__Bacteroidetes; c__Bacteroidia; o__Bacteroidales; f__Bacteroidaceae; g__Bacteroides; s__unidentified_Bacteroides
ASV_12520	0	0	0	0	0	0	0	0	0	0	2	6	0	0	0	0	0	0	0	0	0	0	0	0	0	0	0	0	0	1	d__Bacteria; p__Bacteroidetes; c__Bacteroidia; o__Bacteroidales; f__Bacteroidaceae; g__Bacteroides; s__unidentified_Bacteroides
ASV_10374	0	0	0	0	11	0	0	0	0	0	0	0	0	0	0	0	0	0	0	0	0	0	0	0	0	0	0	0	0	0	d__Bacteria; p__Bacteroidetes; c__Bacteroidia; o__Bacteroidales; f__S24-7; g__unidentified_S24-7; s__unidentified_S24-7
ASV_15266	1	0	0	0	1	0	0	0	0	6	2	0	0	0	0	0	0	0	0	0	0	0	0	0	0	0	0	0	0	0	d__Bacteria; p__Firmicutes; c__Clostridia; o__Clostridiales; f__Lachnospiraceae; g__unidentified_Lachnospiraceae; s__unidentified_Lachnospiraceae
ASV_2282	0	0	0	0	1	0	0	0	0	0	0	0	2	0	4	0	0	0	0	0	0	0	0	0	0	0	0	0	0	1	d__Bacteria; p__Firmicutes; c__Clostridia; o__Clostridiales; f__Lachnospiraceae; g__unidentified_Lachnospiraceae; s__unidentified_Lachnospiraceae
ASV_586	0	0	0	0	12	0	0	0	0	0	0	0	0	0	0	0	0	0	0	0	0	0	0	0	0	0	0	0	0	0	d__Bacteria; p__Firmicutes; c__Clostridia; o__Clostridiales; f__Ruminococcaceae; g__unclassified_Ruminococcaceae; s__unclassified_Ruminococcaceae
ASV_5307	0	0	0	0	0	0	8	0	0	0	0	0	0	0	0	0	0	0	0	0	0	0	0	0	0	0	0	0	0	0	d__Bacteria; p__Bacteroidetes; c__Bacteroidia; o__Bacteroidales; f__Bacteroidaceae; g__Bacteroides; s__Bacteroides_fragilis
ASV_10793	0	0	0	0	0	0	9	0	0	0	0	0	0	0	0	0	0	0	0	0	0	0	0	0	0	0	0	0	0	0	d__Bacteria; p__Actinobacteria; c__Actinobacteria; o__Actinomycetales; f__Actinomycetaceae; g__Actinomyces; s__unidentified_Actinomyces
ASV_7569	0	0	0	0	0	0	2	0	0	0	0	0	0	0	0	0	0	0	0	0	0	0	0	0	0	0	0	0	0	5	d__Bacteria; p__Bacteroidetes; c__Bacteroidia; o__Bacteroidales; f__Bacteroidaceae; g__Bacteroides; s__unidentified_Bacteroides
ASV_10571	0	0	0	0	0	0	11	0	0	0	0	0	0	0	0	0	0	0	0	0	0	0	0	0	0	0	0	0	0	0	d__Bacteria; p__Firmicutes; c__Clostridia; o__Clostridiales; f__Lachnospiraceae; g__unidentified_Lachnospiraceae; s__unidentified_Lachnospiraceae
ASV_6456	0	0	0	0	0	0	0	2	4	0	0	0	0	0	0	0	0	0	0	2	0	0	0	0	1	0	0	0	0	0	d__Bacteria; p__Bacteroidetes; c__Bacteroidia; o__Bacteroidales; f__Bacteroidaceae; g__Bacteroides; s__unidentified_Bacteroides
ASV_7742	0	0	0	0	0	0	0	0	0	14	0	0	0	0	0	0	0	0	0	0	0	0	0	0	0	0	0	0	1	0	d__Bacteria; p__Actinobacteria; c__Actinobacteria; o__Bifidobacteriales; f__Bifidobacteriaceae; g__Bifidobacterium; s__unidentified_Bifidobacterium
ASV_13789	0	0	0	0	0	0	0	0	10	0	0	0	0	0	0	0	0	0	0	0	0	0	0	0	0	0	0	0	0	0	d__Bacteria; p__Bacteroidetes; c__Bacteroidia; o__Bacteroidales; f__Bacteroidaceae; g__Bacteroides; s__unidentified_Bacteroides
ASV_6141	0	0	0	0	0	0	0	0	28	0	0	0	0	0	0	0	0	0	0	0	0	0	0	0	0	0	0	0	0	0	d__Bacteria; p__Bacteroidetes; c__Bacteroidia; o__Bacteroidales; f__Bacteroidaceae; g__Bacteroides; s__Bacteroides_plebeius
ASV_969	0	0	0	0	0	0	0	0	9	0	0	0	0	0	0	0	0	0	0	0	0	0	0	0	0	0	0	0	0	0	d__Bacteria; p__Firmicutes; c__Clostridia; o__Clostridiales; f__Ruminococcaceae; g__Faecalibacterium; s__Faecalibacterium_prausnitzii
ASV_60	0	0	0	0	0	0	0	0	16	0	0	0	0	0	0	0	0	0	0	0	0	0	0	0	0	0	0	0	0	0	d__Bacteria; p__Firmicutes; c__Clostridia; o__Clostridiales; f__Ruminococcaceae; g__unidentified_Ruminococcaceae; s__unidentified_Ruminococcaceae
ASV_747	0	0	0	0	0	0	0	0	0	11	0	0	0	0	0	0	0	0	0	0	0	0	0	0	0	0	0	0	0	0	d__Bacteria; p__Firmicutes; c__Clostridia; o__Clostridiales; f__Ruminococcaceae; g__Ruminococcus; s__unidentified_Ruminococcus
ASV_11671	0	0	0	0	0	0	0	0	0	0	0	1	2	1	0	0	0	0	0	0	0	0	0	0	0	0	0	0	0	0	d__Bacteria; p__Firmicutes; c__Clostridia; o__Clostridiales; f__Ruminococcaceae; g__Faecalibacterium; s__Faecalibacterium_prausnitzii
ASV_15735	0	0	0	0	0	0	0	0	0	0	0	0	0	0	0	0	0	0	0	3	0	0	0	0	0	0	0	0	0	0	d__Bacteria; p__Bacteroidetes; c__Bacteroidia; o__Bacteroidales; f__Bacteroidaceae; g__Bacteroides; s__unidentified_Bacteroides
ASV_10076	0	0	0	0	0	0	0	0	0	0	0	0	13	0	0	0	0	0	0	0	0	0	0	0	0	0	0	0	0	0	d__Bacteria; p__Bacteroidetes; c__Bacteroidia; o__Bacteroidales; f__Bacteroidaceae; g__Bacteroides; s__unidentified_Bacteroides
ASV_13088	0	0	0	0	0	0	0	0	0	0	0	0	1	0	0	0	0	0	0	0	0	0	0	0	0	5	0	0	0	0	d__Bacteria; p__Bacteroidetes; c__Bacteroidia; o__Bacteroidales; f__Bacteroidaceae; g__Bacteroides; s__unidentified_Bacteroides
ASV_8614	0	0	0	0	0	0	0	0	0	0	0	0	0	9	0	0	0	0	0	0	0	0	0	0	0	0	0	0	0	0	d__Bacteria; p__Firmicutes; c__Clostridia; o__Clostridiales; f__Ruminococcaceae; g__unidentified_Ruminococcaceae; s__unidentified_Ruminococcaceae
ASV_4923	0	0	0	0	0	0	0	0	0	0	0	0	0	0	14	0	0	0	0	0	0	0	0	0	0	0	0	0	0	0	d__Bacteria; p__Firmicutes; c__Clostridia; o__Clostridiales; f__Ruminococcaceae; g__Ruminococcus; s__unidentified_Ruminococcus
ASV_15848	0	0	0	0	0	0	0	0	0	0	0	0	0	0	13	0	0	0	0	0	0	0	0	0	0	0	0	0	0	0	d__Bacteria; p__Firmicutes; c__Clostridia; o__Clostridiales; f__Ruminococcaceae; g__Ruminococcus; s__unidentified_Ruminococcus
ASV_6404	0	0	0	0	0	0	0	0	0	0	0	0	0	0	0	0	11	0	0	0	0	0	0	0	0	0	0	0	0	0	d__Bacteria; p__Proteobacteria; c__Gammaproteobacteria; o__Pseudomonadales; f__Pseudomonadaceae; g__Pseudomonas; s__unidentified_Pseudomonas
ASV_11893	0	0	0	0	0	0	0	0	0	0	0	0	0	0	0	0	0	0	13	0	0	0	0	0	0	0	0	0	0	0	d__Bacteria; p__Firmicutes; c__Clostridia; o__Clostridiales; f__Ruminococcaceae; g__Faecalibacterium; s__Faecalibacterium_prausnitzii
ASV_5538	0	0	0	0	0	0	0	0	0	0	0	0	0	0	0	0	0	0	0	0	0	0	12	0	0	0	0	0	0	0	d__Bacteria; p__Firmicutes; c__Clostridia; o__Clostridiales; f__Clostridiaceae; g__Clostridium; s__Clostridium_baratii
ASV_8188	0	0	0	0	0	0	0	0	0	0	0	0	0	0	0	0	0	0	0	0	0	0	0	0	0	0	0	11	0	0	d__Bacteria; p__Firmicutes; c__Clostridia; o__Clostridiales; f__Ruminococcaceae; g__Butyricicoccus; s__Butyricicoccus_pullicaecorum
ASV_14317	0	0	0	0	0	0	0	0	0	0	0	0	0	0	0	0	0	0	0	0	0	0	0	0	0	0	0	0	13	0	d__Bacteria; p__Bacteroidetes; c__Bacteroidia; o__Bacteroidales; f__Porphyromonadaceae; g__Parabacteroides; s__Parabacteroides_distasonis
ASV_1123	0	0	0	0	0	0	0	0	0	0	0	0	0	0	0	0	0	0	0	0	0	0	0	0	0	0	0	0	14	0	d__Bacteria; p__Proteobacteria; c__Gammaproteobacteria; o__Pasteurellales; f__Pasteurellaceae; g__Aggregatibacter; s__Aggregatibacter_segnis
ASV_9053	11	0	0	0	0	0	0	0	0	0	0	0	0	0	0	0	0	0	0	0	5	0	0	0	0	0	0	0	0	0	d__Bacteria; p__Firmicutes; c__Bacilli; o__Gemellales; f__Gemellaceae; g__unclassified_Gemellaceae; s__unclassified_Gemellaceae
ASV_10218	12	0	0	0	0	0	0	0	0	0	0	0	0	0	0	0	0	0	0	0	0	0	0	0	0	0	0	0	0	0	d__Bacteria; p__Bacteroidetes; c__Bacteroidia; o__Bacteroidales; f__Bacteroidaceae; g__Bacteroides; s__unclassified_Bacteroides
ASV_14832	24	0	0	0	0	0	0	0	0	0	0	0	0	0	0	0	0	0	0	0	0	0	0	0	0	0	0	0	0	0	d__Bacteria; p__Bacteroidetes; c__Bacteroidia; o__Bacteroidales; f__Bacteroidaceae; g__Bacteroides; s__Bacteroides_ovatus
ASV_11272	11	0	0	0	0	0	0	0	0	0	0	0	0	0	0	0	0	0	0	0	0	0	0	0	0	0	0	0	0	0	d__Bacteria; p__Firmicutes; c__Clostridia; o__Clostridiales; f__Lachnospiraceae; g__unclassified_Lachnospiraceae; s__unclassified_Lachnospiraceae
ASV_3381	4	0	0	0	0	0	4	0	0	0	1	0	0	0	3	0	0	0	0	0	0	0	0	0	0	0	0	0	0	0	d__Bacteria; p__Firmicutes; c__Clostridia; o__Clostridiales; f__Lachnospiraceae; g__Clostridium; s__Clostridium_clostridioforme
ASV_12640	5	0	0	0	0	0	0	0	0	0	3	0	0	0	0	0	0	0	0	0	0	0	0	1	0	0	0	0	0	0	d__Bacteria; p__Firmicutes; c__Clostridia; o__Clostridiales; f__Ruminococcaceae; g__Faecalibacterium; s__Faecalibacterium_prausnitzii
ASV_4271	0	0	0	0	0	0	0	0	0	0	0	0	0	0	0	0	0	0	0	0	4	0	0	0	0	0	0	0	0	0	d__Bacteria; p__Firmicutes; c__Erysipelotrichi; o__Erysipelotrichales; f__Erysipelotrichaceae; g__Coprobacillus; s__unidentified_Coprobacillus
ASV_15889	0	0	0	0	0	0	0	0	0	0	0	0	0	0	0	0	0	0	0	1	0	0	0	0	0	0	0	0	8	0	d__Bacteria; p__Firmicutes; c__Clostridia; o__Clostridiales; f__Lachnospiraceae; g__unclassified_Lachnospiraceae; s__unclassified_Lachnospiraceae
ASV_96	0	0	0	0	0	0	0	0	0	0	3	0	0	0	0	0	0	0	0	0	0	0	0	0	0	0	0	0	0	0	d__Bacteria; p__Actinobacteria; c__Coriobacteriia; o__Coriobacteriales; f__Coriobacteriaceae; g__Atopobium; s__Atopobium_vaginae
ASV_2586	0	1	0	0	0	0	0	0	0	0	0	0	0	0	0	0	0	0	0	6	0	0	0	0	4	0	0	0	0	0	d__Bacteria; p__Bacteroidetes; c__Bacteroidia; o__Bacteroidales; f__Bacteroidaceae; g__Bacteroides; s__unidentified_Bacteroides
ASV_5351	0	0	0	0	3	0	0	0	0	0	0	0	0	0	0	0	0	0	1	0	3	0	0	0	0	0	0	0	0	1	d__Bacteria; p__Firmicutes; c__Clostridia; o__Clostridiales; f__Lachnospiraceae; g__unidentified_Lachnospiraceae; s__unidentified_Lachnospiraceae
ASV_13622	0	1	1	0	0	0	0	0	0	0	0	0	0	0	0	0	0	0	0	0	0	0	0	0	3	0	0	0	0	0	d__Bacteria; p__Firmicutes; c__Clostridia; o__Clostridiales; f__Ruminococcaceae; g__Oscillospira; s__unidentified_Oscillospira
ASV_14075	0	5	5	0	0	0	0	0	0	0	0	0	0	0	0	0	0	0	0	0	0	0	0	0	0	0	0	0	0	0	d__Bacteria; p__Firmicutes; c__Clostridia; o__Clostridiales; f__Ruminococcaceae; g__Oscillospira; s__unidentified_Oscillospira
ASV_5903	0	0	12	0	0	0	0	0	0	0	0	0	0	0	0	0	0	0	0	0	0	0	0	0	0	0	0	0	0	0	d__Bacteria; p__Bacteroidetes; c__Bacteroidia; o__Bacteroidales; f__[Odoribacteraceae]; g__Butyricimonas; s__unidentified_Butyricimonas
ASV_2476	2	0	1	0	2	0	0	0	0	1	0	0	0	1	3	0	0	0	0	0	0	0	0	0	0	0	0	0	0	0	d__Bacteria; p__Firmicutes; c__Clostridia; o__Clostridiales; f__Lachnospiraceae; g__unidentified_Lachnospiraceae; s__unidentified_Lachnospiraceae
ASV_2351	0	0	12	0	0	0	0	0	0	0	0	0	0	0	0	0	0	0	0	0	0	0	0	0	0	0	0	0	0	0	d__Bacteria; p__Firmicutes; c__Clostridia; o__Clostridiales; f__Ruminococcaceae; g__Faecalibacterium; s__Faecalibacterium_prausnitzii
ASV_13823	0	0	0	10	0	0	0	0	0	0	0	0	0	0	0	0	0	0	0	0	0	0	0	0	0	0	0	0	0	0	d__Bacteria; p__Bacteroidetes; c__Bacteroidia; o__Bacteroidales; f__Porphyromonadaceae; g__Parabacteroides; s__Parabacteroides_distasonis
ASV_4371	0	0	0	4	0	0	0	0	0	7	0	0	0	0	0	0	0	0	0	0	0	0	0	0	0	2	0	0	0	0	d__Bacteria; p__Firmicutes; c__Clostridia; o__Clostridiales; f__[Mogibacteriaceae]; g__unidentified_[Mogibacteriaceae]; s__unidentified_[Mogibacteriaceae]
ASV_976	0	0	0	0	0	0	0	0	0	0	0	0	3	0	0	0	0	0	0	0	3	0	0	4	0	0	0	0	0	0	d__Bacteria; p__Firmicutes; c__Clostridia; o__Clostridiales; f__Lachnospiraceae; g__unclassified_Lachnospiraceae; s__unclassified_Lachnospiraceae
ASV_7184	0	0	0	0	0	3	0	0	0	1	0	2	0	0	0	4	0	0	0	0	0	0	0	0	0	0	0	0	0	0	d__Bacteria; p__Firmicutes; c__Clostridia; o__Clostridiales; f__Lachnospiraceae; g__Blautia; s__unidentified_Blautia
ASV_3187	0	0	0	0	0	8	0	0	0	0	0	0	5	0	0	0	0	0	0	0	0	0	0	0	0	0	0	0	0	0	d__Bacteria; p__Firmicutes; c__Clostridia; o__Clostridiales; f__Lachnospiraceae; g__Blautia; s__unidentified_Blautia
ASV_12221	0	0	0	0	0	9	0	0	0	0	0	0	0	0	0	0	0	0	0	0	0	0	0	0	0	0	0	0	0	0	d__Bacteria; p__Firmicutes; c__Clostridia; o__Clostridiales; f__Ruminococcaceae; g__unidentified_Ruminococcaceae; s__unidentified_Ruminococcaceae
ASV_8100	0	0	0	0	0	0	2	0	0	0	0	0	0	0	0	0	0	0	0	0	0	0	0	0	0	0	0	0	0	0	d__Bacteria; p__Firmicutes; c__Clostridia; o__Clostridiales; f__Lachnospiraceae; g__Anaerostipes; s__unidentified_Anaerostipes
ASV_8573	0	0	0	0	0	0	9	0	0	0	0	0	0	0	0	0	0	0	0	0	0	0	0	0	0	0	0	0	0	0	d__Bacteria; p__Firmicutes; c__Bacilli; o__Lactobacillales; f__Streptococcaceae; g__Streptococcus; s__unclassified_Streptococcus
ASV_11027	0	0	0	0	0	0	10	0	0	0	0	0	0	0	0	0	0	0	0	0	0	0	0	0	0	0	0	0	0	0	d__Bacteria; p__Firmicutes; c__Clostridia; o__Clostridiales; f__Ruminococcaceae; g__Oscillospira; s__unidentified_Oscillospira
ASV_5483	0	0	0	0	0	0	3	1	0	0	0	0	0	0	0	0	0	5	1	0	0	0	0	1	0	0	0	0	6	0	d__Bacteria; p__Firmicutes; c__Clostridia; o__Clostridiales; f__Lachnospiraceae; g__unidentified_Lachnospiraceae; s__unidentified_Lachnospiraceae
ASV_2447	0	0	0	0	0	0	0	11	0	0	0	0	0	0	0	0	0	0	0	0	0	0	0	0	0	0	0	0	0	0	d__Bacteria; p__Firmicutes; c__Clostridia; o__Clostridiales; f__unidentified_Clostridiales; g__unidentified_Clostridiales; s__unidentified_Clostridiales
ASV_13384	0	0	0	0	0	0	0	10	0	0	0	0	0	0	0	0	0	0	0	0	0	0	0	0	0	0	0	0	0	0	d__Bacteria; p__Firmicutes; c__Clostridia; o__Clostridiales; f__Lachnospiraceae; g__unidentified_Lachnospiraceae; s__unidentified_Lachnospiraceae
ASV_13062	0	0	0	0	0	0	0	9	0	0	0	0	0	0	0	0	0	0	0	0	0	0	0	0	0	0	0	0	0	0	d__Bacteria; p__Firmicutes; c__Clostridia; o__Clostridiales; f__Lachnospiraceae; g__Blautia; s__unidentified_Blautia
ASV_4720	0	0	0	0	0	0	0	5	2	0	0	0	0	0	0	0	0	0	0	0	0	0	0	0	0	0	0	0	0	0	d__Bacteria; p__Bacteroidetes; c__Bacteroidia; o__Bacteroidales; f__Bacteroidaceae; g__Bacteroides; s__unidentified_Bacteroides
ASV_8607	0	0	0	0	0	0	0	0	14	0	0	0	0	0	0	0	0	0	0	0	0	0	0	0	0	0	0	0	0	0	d__Bacteria; p__Firmicutes; c__Clostridia; o__Clostridiales; f__Lachnospiraceae; g__unidentified_Lachnospiraceae; s__unidentified_Lachnospiraceae
ASV_1968	0	0	0	0	0	0	0	0	0	3	0	0	0	0	0	0	0	0	0	0	0	0	0	4	0	0	0	0	0	0	d__Bacteria; p__Firmicutes; c__Clostridia; o__Clostridiales; f__Lachnospiraceae; g__Dorea; s__unidentified_Dorea
ASV_10123	0	0	0	0	0	0	0	0	0	13	0	0	0	0	0	0	0	0	0	0	0	0	0	0	0	0	0	0	0	0	d__Bacteria; p__Firmicutes; c__Clostridia; o__Clostridiales; f__Ruminococcaceae; g__unidentified_Ruminococcaceae; s__unidentified_Ruminococcaceae
ASV_5025	0	0	0	0	0	0	0	0	0	0	0	4	0	0	4	0	0	0	0	0	0	0	0	0	0	0	0	0	0	0	d__Bacteria; p__Firmicutes; c__Clostridia; o__Clostridiales; f__Ruminococcaceae; g__unclassified_Ruminococcaceae; s__unclassified_Ruminococcaceae
ASV_1525	0	0	0	0	0	0	0	0	0	0	0	0	8	0	0	0	0	0	0	0	0	0	0	0	0	0	0	0	0	0	d__Bacteria; p__Bacteroidetes; c__Bacteroidia; o__Bacteroidales; f__Porphyromonadaceae; g__Parabacteroides; s__Parabacteroides_gordonii
ASV_14842	0	0	0	0	0	0	0	0	0	0	0	0	0	8	0	0	0	0	0	0	0	0	0	0	0	0	0	0	0	0	d__Bacteria; p__Firmicutes; c__Bacilli; o__Lactobacillales; f__Lactobacillaceae; g__Lactobacillus; s__Lactobacillus_helveticus
ASV_4355	0	0	0	0	0	0	0	0	0	0	0	0	0	8	0	0	0	0	0	0	0	0	0	0	0	0	0	0	0	0	d__Bacteria; p__Bacteroidetes; c__Bacteroidia; o__Bacteroidales; f__[Odoribacteraceae]; g__Butyricimonas; s__unidentified_Butyricimonas
ASV_14781	0	0	0	0	0	0	0	0	0	0	0	0	0	9	0	0	0	0	0	0	0	0	0	0	0	0	0	0	0	0	d__Bacteria; p__Firmicutes; c__Clostridia; o__Clostridiales; f__Ruminococcaceae; g__unclassified_Ruminococcaceae; s__unclassified_Ruminococcaceae
ASV_1538	0	0	0	0	0	0	0	0	0	0	0	0	0	0	10	0	0	0	0	0	0	0	0	0	0	0	0	0	0	0	d__Bacteria; p__Firmicutes; c__Clostridia; o__Clostridiales; f__Veillonellaceae; g__Phascolarctobacterium; s__unidentified_Phascolarctobacterium
ASV_11638	0	0	0	0	0	0	0	0	0	0	0	0	0	0	0	0	0	14	0	0	0	0	0	0	0	0	0	0	0	0	d__Bacteria; p__Bacteroidetes; c__Bacteroidia; o__Bacteroidales; f__Prevotellaceae; g__Prevotella; s__Prevotella_copri
ASV_391	0	0	0	0	0	0	0	0	0	0	0	0	0	0	0	0	0	12	0	0	0	0	0	0	0	0	0	0	0	0	d__Bacteria; p__Actinobacteria; c__Actinobacteria; o__Actinomycetales; f__Actinomycetaceae; g__Actinomyces; s__unidentified_Actinomyces
ASV_1567	0	0	0	0	0	0	0	0	0	0	0	0	0	0	0	0	0	12	0	0	0	0	0	0	0	0	0	0	0	0	d__Bacteria; p__Firmicutes; c__Clostridia; o__Clostridiales; f__Lachnospiraceae; g__Blautia; s__unidentified_Blautia
ASV_3743	0	0	0	0	0	0	0	0	0	0	0	0	0	0	0	0	0	9	0	0	0	0	0	0	0	0	0	0	0	0	d__Bacteria; p__Firmicutes; c__Clostridia; o__Clostridiales; f__Ruminococcaceae; g__Faecalibacterium; s__Faecalibacterium_prausnitzii
ASV_1602	0	0	0	0	0	0	0	0	0	0	0	0	0	0	0	0	0	0	14	0	0	0	0	0	0	0	0	0	0	0	d__Bacteria; p__Firmicutes; c__Clostridia; o__Clostridiales; f__Ruminococcaceae; g__unidentified_Ruminococcaceae; s__unidentified_Ruminococcaceae
ASV_7223	0	0	0	0	0	0	0	0	0	0	0	0	0	0	0	0	0	0	0	0	8	0	0	0	0	0	0	0	0	0	d__Bacteria; p__Bacteroidetes; c__Bacteroidia; o__Bacteroidales; f__Bacteroidaceae; g__Bacteroides; s__unidentified_Bacteroides
ASV_8518	0	0	0	0	0	0	0	0	0	0	0	0	0	0	0	0	0	0	0	0	0	0	0	0	12	0	0	0	0	0	d__Bacteria; p__Firmicutes; c__Clostridia; o__Clostridiales; f__Ruminococcaceae; g__unclassified_Ruminococcaceae; s__unclassified_Ruminococcaceae
ASV_5290	0	0	0	0	0	0	0	0	0	0	0	0	0	0	0	0	0	0	0	0	0	0	0	0	0	0	0	11	0	0	d__Bacteria; p__Bacteroidetes; c__Bacteroidia; o__Bacteroidales; f__Bacteroidaceae; g__Bacteroides; s__unidentified_Bacteroides
ASV_16241	0	0	0	0	0	0	0	0	0	0	0	0	0	0	0	0	0	0	0	0	0	0	0	0	0	0	0	0	0	10	d__Bacteria; p__Firmicutes; c__Clostridia; o__Clostridiales; f__Lachnospiraceae; g__unidentified_Lachnospiraceae; s__unidentified_Lachnospiraceae
ASV_15475	12	0	0	0	0	0	0	0	0	0	0	0	0	0	0	0	0	0	0	0	0	0	0	0	0	0	0	0	0	0	d__Bacteria; p__Bacteroidetes; c__Bacteroidia; o__Bacteroidales; f__Bacteroidaceae; g__Bacteroides; s__Bacteroides_ovatus
ASV_2571	3	0	0	0	0	0	9	0	0	0	0	0	0	0	0	0	0	0	0	0	0	0	0	0	0	0	0	0	0	0	d__Bacteria; p__Firmicutes; c__Clostridia; o__Clostridiales; f__Lachnospiraceae; g__unidentified_Lachnospiraceae; s__unidentified_Lachnospiraceae
ASV_11399	1	0	0	0	0	0	0	0	0	0	5	0	0	3	0	0	0	0	0	0	0	2	0	0	0	0	0	0	0	0	d__Bacteria; p__Firmicutes; c__Clostridia; o__Clostridiales; f__Lachnospiraceae; g__Dorea; s__unclassified_Dorea
ASV_13028	9	0	0	0	0	0	0	0	0	0	0	0	0	0	0	0	0	0	0	0	0	0	0	0	0	0	0	0	0	0	d__Bacteria; p__Firmicutes; c__Clostridia; o__Clostridiales; f__Ruminococcaceae; g__Faecalibacterium; s__Faecalibacterium_prausnitzii
ASV_12417	0	1	1	0	0	0	0	0	0	0	0	0	0	0	0	3	0	0	0	0	0	2	0	0	0	0	0	0	0	2	d__Bacteria; p__Firmicutes; c__Clostridia; o__Clostridiales; f__Lachnospiraceae; g__unidentified_Lachnospiraceae; s__unidentified_Lachnospiraceae
ASV_8349	0	0	0	0	0	0	0	0	0	3	0	0	0	0	0	0	0	0	1	0	0	1	0	0	0	0	0	1	0	0	d__Bacteria; p__Firmicutes; c__Clostridia; o__Clostridiales; f__Ruminococcaceae; g__Faecalibacterium; s__unidentified_Faecalibacterium
ASV_9223	0	0	0	0	0	2	0	0	0	0	0	0	0	0	0	1	0	0	0	0	0	0	0	0	0	0	0	0	0	0	d__Bacteria; p__Firmicutes; c__Clostridia; o__Clostridiales; f__Lachnospiraceae; g__unidentified_Lachnospiraceae; s__unidentified_Lachnospiraceae
ASV_5426	0	5	1	0	0	2	0	0	0	0	0	0	0	0	0	0	0	0	0	0	0	0	0	0	0	0	0	0	0	0	d__Bacteria; p__Firmicutes; c__Clostridia; o__Clostridiales; f__Lachnospiraceae; g__Dorea; s__unidentified_Dorea
ASV_6011	0	9	0	0	0	0	0	0	0	0	0	0	0	0	0	0	0	0	0	0	0	0	0	0	0	0	0	0	0	0	d__Bacteria; p__Firmicutes; c__Clostridia; o__Clostridiales; f__Lachnospiraceae; g__Coprococcus; s__Coprococcus_eutactus
ASV_9918	0	0	5	0	0	0	0	0	0	0	0	0	0	0	0	0	0	0	1	0	0	0	0	0	0	0	0	0	0	0	d__Bacteria; p__Firmicutes; c__Clostridia; o__Clostridiales; f__Lachnospiraceae; g__Roseburia; s__Roseburia_faecis
ASV_15231	0	0	9	0	0	0	0	0	0	0	0	0	0	0	0	0	0	0	0	0	0	0	0	0	0	0	0	0	0	0	d__Bacteria; p__Firmicutes; c__Clostridia; o__Clostridiales; f__[Mogibacteriaceae]; g__unidentified_[Mogibacteriaceae]; s__unidentified_[Mogibacteriaceae]
ASV_2832	0	0	0	8	0	0	0	0	0	0	0	0	0	0	0	0	0	0	0	0	0	0	0	0	0	0	0	0	0	0	d__Bacteria; p__Bacteroidetes; c__Bacteroidia; o__Bacteroidales; f__[Barnesiellaceae]; g__Barnesiella; s__Barnesiella_intestinihominis
ASV_11548	2	0	0	3	0	0	0	2	0	0	0	0	0	0	0	0	0	0	0	0	0	0	0	0	3	0	0	0	0	0	d__Bacteria; p__Firmicutes; c__Clostridia; o__Clostridiales; f__Lachnospiraceae; g__unclassified_Lachnospiraceae; s__unclassified_Lachnospiraceae
ASV_7370	0	0	0	0	0	0	0	0	0	0	0	0	0	0	0	0	0	0	0	0	0	0	0	11	0	0	0	0	0	0	d__Bacteria; p__Firmicutes; c__Clostridia; o__Clostridiales; f__Lachnospiraceae; g__unidentified_Lachnospiraceae; s__unidentified_Lachnospiraceae
ASV_10276	0	0	0	0	3	0	0	0	0	0	0	3	0	1	0	1	0	0	0	0	0	0	0	0	0	0	0	0	0	0	d__Bacteria; p__Firmicutes; c__Clostridia; o__Clostridiales; f__Ruminococcaceae; g__unclassified_Ruminococcaceae; s__unclassified_Ruminococcaceae
ASV_12448	0	0	0	0	0	2	0	0	0	2	0	0	0	3	0	0	0	0	0	0	0	4	0	0	0	0	0	0	0	0	d__Bacteria; p__Firmicutes; c__Clostridia; o__Clostridiales; f__Lachnospiraceae; g__unidentified_Lachnospiraceae; s__unidentified_Lachnospiraceae
ASV_13034	0	0	0	0	0	12	0	0	0	0	0	0	0	0	0	0	0	0	0	0	0	0	0	0	0	0	0	0	0	0	d__Bacteria; p__Firmicutes; c__Clostridia; o__Clostridiales; f__unidentified_Clostridiales; g__unidentified_Clostridiales; s__unidentified_Clostridiales
ASV_14485	0	0	0	0	0	0	10	0	0	0	0	0	0	0	0	0	0	0	0	0	0	0	0	0	0	0	0	0	0	0	d__Bacteria; p__Firmicutes; c__Clostridia; o__Clostridiales; f__Lachnospiraceae; g__Roseburia; s__unidentified_Roseburia
ASV_8490	0	0	0	0	0	0	0	6	0	0	0	0	0	0	0	0	0	0	0	0	0	5	0	0	0	0	0	0	0	0	d__Bacteria; p__Firmicutes; c__Bacilli; o__Lactobacillales; f__Aerococcaceae; g__Abiotrophia; s__unclassified_Abiotrophia
ASV_3824	0	0	0	0	0	0	0	1	4	0	0	0	0	0	0	0	0	0	2	2	0	0	0	0	1	0	0	0	0	0	d__Bacteria; p__Bacteroidetes; c__Bacteroidia; o__Bacteroidales; f__Bacteroidaceae; g__Bacteroides; s__unidentified_Bacteroides
ASV_16160	0	0	0	0	0	0	0	7	0	0	0	0	0	0	0	0	0	0	0	0	0	0	0	0	0	0	0	0	0	0	d__Bacteria; p__Firmicutes; c__Clostridia; o__Clostridiales; f__Lachnospiraceae; g__Dorea; s__Dorea_longicatena
ASV_15363	0	0	0	0	0	0	0	0	4	0	0	0	0	3	0	0	0	0	0	2	0	0	0	0	0	0	0	0	0	0	d__Bacteria; p__Bacteroidetes; c__Bacteroidia; o__Bacteroidales; f__Bacteroidaceae; g__Bacteroides; s__unidentified_Bacteroides
ASV_15458	0	0	0	0	0	0	0	0	3	0	0	0	0	0	0	0	0	0	1	0	0	0	0	0	0	0	0	0	0	0	d__Bacteria; p__Firmicutes; c__Clostridia; o__Clostridiales; f__Lachnospiraceae; g__unidentified_Lachnospiraceae; s__unidentified_Lachnospiraceae
ASV_2241	0	0	0	0	0	0	0	0	0	0	0	0	2	0	0	0	0	0	0	0	0	0	0	0	0	0	0	0	0	0	d__Bacteria; p__Firmicutes; c__Clostridia; o__Clostridiales; f__Ruminococcaceae; g__Faecalibacterium; s__Faecalibacterium_prausnitzii
ASV_5471	0	0	0	0	0	0	0	0	8	0	0	0	0	0	0	0	0	0	0	0	0	0	0	0	0	0	0	0	0	0	d__Bacteria; p__Firmicutes; c__Clostridia; o__Clostridiales; f__Ruminococcaceae; g__unclassified_Ruminococcaceae; s__unclassified_Ruminococcaceae
ASV_10422	0	0	0	0	0	0	0	0	0	3	1	0	0	0	0	0	0	0	0	1	0	0	0	4	0	0	0	0	0	0	d__Bacteria; p__Firmicutes; c__Clostridia; o__Clostridiales; f__unclassified_Clostridiales; g__unclassified_Clostridiales; s__unclassified_Clostridiales
ASV_3758	0	0	0	0	0	0	0	0	0	12	0	0	0	0	0	0	0	0	0	0	0	0	0	0	0	0	0	0	0	0	d__Bacteria; p__Firmicutes; c__Clostridia; o__Clostridiales; f__Ruminococcaceae; g__Oscillospira; s__unidentified_Oscillospira
ASV_11971	0	0	0	0	0	0	0	0	0	0	0	6	0	0	0	0	0	0	0	0	0	0	0	0	0	0	0	0	0	0	d__Bacteria; p__Bacteroidetes; c__Bacteroidia; o__Bacteroidales; f__Bacteroidaceae; g__Bacteroides; s__unidentified_Bacteroides
ASV_1029	0	0	0	0	0	0	0	0	0	0	0	6	0	0	0	0	0	0	0	0	0	0	0	0	0	0	0	0	0	0	d__Bacteria; p__Firmicutes; c__Clostridia; o__Clostridiales; f__Ruminococcaceae; g__unclassified_Ruminococcaceae; s__unclassified_Ruminococcaceae
ASV_10629	0	0	0	0	0	0	0	0	0	0	0	0	11	0	0	0	0	0	0	0	0	0	0	0	0	0	12	0	0	0	d__Bacteria; p__Firmicutes; c__Clostridia; o__Clostridiales; f__Ruminococcaceae; g__unidentified_Ruminococcaceae; s__unidentified_Ruminococcaceae
ASV_6662	0	0	0	0	0	0	0	0	0	0	0	0	0	6	0	0	0	0	0	0	0	0	0	0	0	0	0	0	0	0	d__Bacteria; p__Bacteroidetes; c__Bacteroidia; o__Bacteroidales; f__Bacteroidaceae; g__Bacteroides; s__Bacteroides_eggerthii
ASV_2923	0	0	0	0	0	0	0	0	0	0	0	0	0	10	0	0	0	0	0	0	0	0	0	0	0	0	0	0	0	0	d__Bacteria; p__Firmicutes; c__Clostridia; o__Clostridiales; f__Ruminococcaceae; g__unidentified_Ruminococcaceae; s__unidentified_Ruminococcaceae
ASV_4460	0	0	0	0	0	0	0	0	0	0	0	0	0	0	12	0	0	0	0	0	0	0	0	0	0	0	0	0	0	0	d__Bacteria; p__Bacteroidetes; c__Bacteroidia; o__Bacteroidales; f__Bacteroidaceae; g__Bacteroides; s__unidentified_Bacteroides
ASV_1874	0	0	0	0	0	0	0	0	0	0	0	0	0	0	0	0	13	0	0	0	0	0	0	0	0	0	0	0	0	0	d__Bacteria; p__Bacteroidetes; c__Bacteroidia; o__Bacteroidales; f__Prevotellaceae; g__Prevotella; s__unidentified_Prevotella
ASV_6129	0	0	0	0	0	0	0	0	0	0	0	0	0	0	0	0	8	0	0	0	0	0	0	0	0	0	0	0	0	0	d__Bacteria; p__Actinobacteria; c__Actinobacteria; o__Bifidobacteriales; f__Bifidobacteriaceae; g__Scardovia; s__unidentified_Scardovia
ASV_14010	0	0	0	0	0	0	0	0	0	0	0	0	0	0	0	0	5	0	0	0	0	0	3	0	0	0	0	0	0	0	d__Bacteria; p__Proteobacteria; c__Deltaproteobacteria; o__Desulfovibrionales; f__Desulfovibrionaceae; g__Desulfovibrio; s__unidentified_Desulfovibrio
ASV_13331	0	0	0	0	0	0	0	0	0	0	0	0	0	0	0	0	0	0	0	0	0	0	0	12	0	0	0	0	0	0	d__Bacteria; p__Firmicutes; c__Clostridia; o__Clostridiales; f__Ruminococcaceae; g__Faecalibacterium; s__unidentified_Faecalibacterium
ASV_5901	0	0	0	0	0	0	0	0	0	0	0	0	0	0	0	0	0	0	0	0	0	0	0	0	14	0	0	0	0	0	d__Bacteria; p__Firmicutes; c__Clostridia; o__Clostridiales; f__Ruminococcaceae; g__Ruminococcus; s__Ruminococcus_bromii
ASV_12570	0	0	0	0	0	0	0	0	0	0	0	0	0	0	0	0	0	0	0	0	0	0	0	0	0	8	0	0	0	0	d__Bacteria; p__Bacteroidetes; c__Bacteroidia; o__Bacteroidales; f__Bacteroidaceae; g__Bacteroides; s__unidentified_Bacteroides
ASV_1733	0	0	0	0	0	0	0	0	0	0	0	0	0	0	0	0	0	0	0	0	0	0	0	0	0	0	6	8	0	0	d__Bacteria; p__Firmicutes; c__Clostridia; o__Clostridiales; f__Veillonellaceae; g__Dialister; s__unidentified_Dialister
ASV_8898	0	0	0	0	0	0	0	0	0	0	0	0	0	0	0	0	0	0	0	0	0	0	0	0	0	0	0	8	0	0	d__Bacteria; p__Firmicutes; c__Bacilli; o__Lactobacillales; f__Enterococcaceae; g__unclassified_Enterococcaceae; s__unclassified_Enterococcaceae
ASV_14755	2	0	0	0	0	0	0	0	0	0	0	0	0	0	0	1	0	0	0	0	0	0	0	0	0	0	0	0	0	0	d__Bacteria; p__Firmicutes; c__Erysipelotrichi; o__Erysipelotrichales; f__Erysipelotrichaceae; g__unidentified_Erysipelotrichaceae; s__unidentified_Erysipelotrichaceae
ASV_209	11	0	0	0	0	0	0	0	0	0	0	0	0	0	0	0	0	0	0	0	0	0	0	0	0	0	0	0	0	0	d__Bacteria; p__Bacteroidetes; c__Bacteroidia; o__Bacteroidales; f__Bacteroidaceae; g__Bacteroides; s__Bacteroides_ovatus
ASV_15129	1	0	0	0	0	0	0	0	0	6	0	0	0	0	3	0	0	0	0	0	0	0	0	0	1	0	0	0	0	0	d__Bacteria; p__Firmicutes; c__Clostridia; o__Clostridiales; f__Lachnospiraceae; g__Dorea; s__Dorea_formicigenerans
ASV_3828	2	0	0	0	0	0	0	3	0	0	0	1	0	0	0	0	0	0	0	0	0	0	0	0	0	0	0	0	0	0	d__Bacteria; p__Proteobacteria; c__Gammaproteobacteria; o__Pseudomonadales; f__Pseudomonadaceae; g__unclassified_Pseudomonadaceae; s__unclassified_Pseudomonadaceae
ASV_5519	4	0	0	0	0	0	0	0	0	0	0	0	0	0	0	0	0	0	0	0	0	0	0	0	0	0	0	0	0	0	d__Bacteria; p__Firmicutes; c__Clostridia; o__Clostridiales; f__Lachnospiraceae; g__unidentified_Lachnospiraceae; s__unidentified_Lachnospiraceae
ASV_11021	0	0	0	0	1	0	0	0	0	2	0	0	5	0	0	0	0	0	0	0	0	0	0	0	0	0	0	0	0	0	d__Bacteria; p__Firmicutes; c__Bacilli; o__Lactobacillales; f__Streptococcaceae; g__Streptococcus; s__unidentified_Streptococcus
ASV_2411	0	1	6	0	0	0	0	0	0	0	1	0	0	0	0	0	0	0	0	0	0	0	0	0	0	0	0	0	0	0	d__Bacteria; p__Bacteroidetes; c__Bacteroidia; o__Bacteroidales; f__Bacteroidaceae; g__Bacteroides; s__unidentified_Bacteroides
ASV_7787	0	3	4	0	0	0	0	0	0	0	0	0	0	0	0	0	0	0	0	0	0	0	0	0	0	0	0	0	0	0	d__Bacteria; p__Firmicutes; c__Clostridia; o__Clostridiales; f__[Mogibacteriaceae]; g__unidentified_[Mogibacteriaceae]; s__unidentified_[Mogibacteriaceae]
ASV_2202	0	2	0	0	0	0	0	0	0	0	0	0	1	0	0	0	0	0	0	0	0	0	1	0	0	0	0	0	0	2	d__Bacteria; p__Firmicutes; c__Clostridia; o__Clostridiales; f__Lachnospiraceae; g__Blautia; s__unidentified_Blautia
ASV_4097	0	1	0	1	0	0	0	0	0	0	0	2	0	0	1	1	0	0	0	0	0	0	0	0	0	0	0	0	0	2	d__Bacteria; p__Firmicutes; c__Clostridia; o__Clostridiales; f__Ruminococcaceae; g__unidentified_Ruminococcaceae; s__unidentified_Ruminococcaceae
ASV_11168	0	1	1	0	0	0	0	0	0	0	0	0	1	2	0	0	0	0	0	0	0	0	0	0	0	0	0	0	0	0	d__Bacteria; p__Firmicutes; c__Clostridia; o__Clostridiales; f__Ruminococcaceae; g__unidentified_Ruminococcaceae; s__unidentified_Ruminococcaceae
ASV_7206	0	5	6	0	0	0	0	0	0	0	0	0	0	0	0	0	0	0	0	0	0	0	0	0	0	0	0	0	0	0	d__Bacteria; p__Firmicutes; c__Clostridia; o__Clostridiales; f__unclassified_Clostridiales; g__unclassified_Clostridiales; s__unclassified_Clostridiales
ASV_3602	0	4	3	0	0	0	0	0	0	0	0	2	0	0	2	1	0	0	0	0	0	0	0	0	0	0	0	0	0	0	d__Bacteria; p__Firmicutes; c__Clostridia; o__Clostridiales; f__Ruminococcaceae; g__Oscillospira; s__unidentified_Oscillospira
ASV_3676	0	9	0	0	0	0	0	0	0	0	0	0	0	0	0	0	0	0	0	0	0	0	0	0	0	0	0	0	0	0	d__Bacteria; p__Firmicutes; c__Clostridia; o__Clostridiales; f__Ruminococcaceae; g__unidentified_Ruminococcaceae; s__unidentified_Ruminococcaceae
ASV_11985	0	2	5	0	0	0	0	0	0	0	0	0	0	0	0	0	0	0	0	0	0	0	0	0	3	0	0	0	0	0	d__Bacteria; p__Proteobacteria; c__Betaproteobacteria; o__Burkholderiales; f__Oxalobacteraceae; g__Oxalobacter; s__Oxalobacter_formigenes
ASV_9628	0	5	0	0	0	0	2	0	0	0	0	0	0	0	0	0	0	0	0	0	0	0	0	0	0	0	0	0	0	0	d__Bacteria; p__Firmicutes; c__Clostridia; o__Clostridiales; f__Lachnospiraceae; g__Roseburia; s__Roseburia_inulinivorans
ASV_4087	0	0	10	0	0	0	0	0	0	0	0	0	0	0	0	0	0	0	0	0	0	0	0	0	0	0	0	0	0	0	d__Bacteria; p__Bacteroidetes; c__Bacteroidia; o__Bacteroidales; f__Prevotellaceae; g__Prevotella; s__Prevotella_copri
ASV_5056	0	0	11	0	0	0	0	0	0	0	0	0	0	0	0	0	0	0	0	0	0	0	0	0	0	0	0	0	0	0	d__Bacteria; p__Actinobacteria; c__Actinobacteria; o__Actinomycetales; f__Micrococcaceae; g__Rothia; s__Rothia_mucilaginosa
ASV_15461	0	0	1	0	2	3	0	0	0	0	0	0	0	0	0	0	0	0	0	0	0	0	0	0	0	0	0	0	0	0	d__Bacteria; p__Firmicutes; c__Clostridia; o__Clostridiales; f__Lachnospiraceae; g__Coprococcus; s__Coprococcus_catus
ASV_5357	0	0	10	0	0	0	0	0	0	0	0	0	0	0	0	0	0	0	0	0	0	0	0	0	0	0	0	0	0	0	d__Bacteria; p__Firmicutes; c__Clostridia; o__Clostridiales; f__Ruminococcaceae; g__unidentified_Ruminococcaceae; s__unidentified_Ruminococcaceae
ASV_6638	0	0	0	1	0	0	0	3	0	0	0	0	0	3	2	0	0	0	2	0	0	0	0	0	0	0	0	0	0	0	d__Bacteria; p__Firmicutes; c__Clostridia; o__Clostridiales; f__Lachnospiraceae; g__unclassified_Lachnospiraceae; s__unclassified_Lachnospiraceae
ASV_9944	0	0	0	0	0	0	1	0	0	0	0	0	0	0	0	0	0	0	0	0	0	0	0	0	0	0	0	0	0	0	d__Bacteria; p__Firmicutes; c__Clostridia; o__Clostridiales; f__Lachnospiraceae; g__[Ruminococcus]; s__[Ruminococcus]_gnavus
ASV_3722	0	0	0	0	0	0	6	0	0	0	0	0	0	2	0	0	0	0	0	0	0	0	0	0	0	0	0	0	0	0	d__Bacteria; p__Firmicutes; c__Clostridia; o__Clostridiales; f__Lachnospiraceae; g__[Ruminococcus]; s__[Ruminococcus]_gnavus
ASV_3199	0	0	0	0	0	0	0	0	0	0	0	0	0	0	3	1	0	0	0	0	1	0	0	0	0	0	0	0	0	3	d__Bacteria; p__Firmicutes; c__Clostridia; o__Clostridiales; f__Ruminococcaceae; g__Faecalibacterium; s__Faecalibacterium_prausnitzii
ASV_16039	0	0	0	0	2	0	0	2	0	0	2	0	0	5	0	0	0	0	0	0	0	0	0	0	0	0	0	0	0	0	d__Bacteria; p__Firmicutes; c__Clostridia; o__Clostridiales; f__unclassified_Clostridiales; g__unclassified_Clostridiales; s__unclassified_Clostridiales
ASV_7745	0	0	0	0	0	0	10	0	0	0	0	0	0	0	0	0	0	0	0	0	0	0	0	0	0	0	3	0	0	0	d__Bacteria; p__Firmicutes; c__Clostridia; o__Clostridiales; f__Lachnospiraceae; g__Dorea; s__unidentified_Dorea
ASV_5399	0	0	0	0	0	0	0	0	0	0	0	0	5	0	0	0	0	0	0	0	0	0	0	0	0	0	0	0	0	0	d__Bacteria; p__Firmicutes; c__Clostridia; o__Clostridiales; f__Lachnospiraceae; g__unidentified_Lachnospiraceae; s__unidentified_Lachnospiraceae
ASV_10481	0	0	0	0	0	0	0	5	1	2	0	0	0	0	0	0	0	0	0	0	0	0	0	0	0	0	0	0	0	0	d__Bacteria; p__Tenericutes; c__Mollicutes; o__Mycoplasmatales; f__Mycoplasmataceae; g__Ureaplasma; s__unidentified_Ureaplasma
ASV_11030	0	0	0	0	0	0	0	2	0	0	1	0	2	0	0	0	0	0	0	0	0	0	0	0	0	0	0	0	0	0	d__Bacteria; p__Firmicutes; c__Clostridia; o__Clostridiales; f__Lachnospiraceae; g__Roseburia; s__unclassified_Roseburia
ASV_1314	0	0	0	0	0	0	0	9	0	0	0	0	0	0	0	0	0	0	0	0	0	0	0	0	0	0	0	0	0	0	d__Bacteria; p__Firmicutes; c__Clostridia; o__Clostridiales; f__unidentified_Clostridiales; g__unidentified_Clostridiales; s__unidentified_Clostridiales
ASV_5209	0	0	0	0	0	0	0	3	0	6	0	1	0	0	0	0	0	0	0	0	0	0	0	0	0	0	0	0	0	0	d__Bacteria; p__Proteobacteria; c__Gammaproteobacteria; o__Enterobacteriales; f__Enterobacteriaceae; g__Shigella; s__unclassified_Shigella
ASV_8279	0	0	0	0	0	0	0	0	12	0	0	0	0	0	0	0	0	0	0	0	0	0	0	0	0	0	0	0	0	0	d__Bacteria; p__Firmicutes; c__Clostridia; o__Clostridiales; f__Lachnospiraceae; g__unidentified_Lachnospiraceae; s__unidentified_Lachnospiraceae
ASV_3892	0	0	0	0	0	0	0	0	1	0	3	0	0	0	0	0	0	0	0	0	1	0	0	0	2	0	0	0	0	0	d__Bacteria; p__Firmicutes; c__Clostridia; o__Clostridiales; f__Ruminococcaceae; g__Oscillospira; s__unidentified_Oscillospira
ASV_6624	0	0	0	0	0	0	0	0	0	2	0	0	0	0	0	0	0	0	0	10	0	0	0	0	0	0	0	0	0	0	d__Bacteria; p__Firmicutes; c__Clostridia; o__Clostridiales; f__Ruminococcaceae; g__unidentified_Ruminococcaceae; s__unidentified_Ruminococcaceae
ASV_466	0	0	0	0	0	0	0	0	0	11	0	0	0	0	0	0	0	0	0	0	0	0	0	0	0	0	0	0	0	0	d__Bacteria; p__Actinobacteria; c__Coriobacteriia; o__Coriobacteriales; f__Coriobacteriaceae; g__Collinsella; s__unidentified_Collinsella
ASV_10944	0	0	0	0	0	0	0	0	0	0	9	0	0	0	0	0	0	0	0	0	0	0	0	0	0	0	0	0	0	0	d__Bacteria; p__Firmicutes; c__Clostridia; o__Clostridiales; f__Lachnospiraceae; g__[Ruminococcus]; s__unidentified_[Ruminococcus]
ASV_7354	0	0	0	0	0	0	0	0	0	0	0	5	0	0	0	0	0	0	0	0	0	0	0	0	0	0	0	0	0	0	d__Bacteria; p__Firmicutes; c__Clostridia; o__Clostridiales; f__Ruminococcaceae; g__Oscillospira; s__unidentified_Oscillospira
ASV_15290	0	0	0	0	0	0	0	0	0	0	0	0	0	0	0	0	0	0	0	0	0	0	0	0	0	0	0	2	0	0	d__Bacteria; p__Proteobacteria; c__Gammaproteobacteria; o__Enterobacteriales; f__Enterobacteriaceae; g__unclassified_Enterobacteriaceae; s__unclassified_Enterobacteriaceae
ASV_12237	0	0	0	0	0	0	0	0	0	0	0	0	0	0	0	0	0	0	3	0	0	0	1	0	0	0	0	0	0	0	d__Bacteria; p__Firmicutes; c__Clostridia; o__Clostridiales; f__Ruminococcaceae; g__Faecalibacterium; s__unidentified_Faecalibacterium
ASV_7927	0	0	0	0	0	0	0	0	0	0	0	0	0	6	0	0	0	0	0	0	0	0	0	0	0	0	0	0	0	0	d__Bacteria; p__Bacteroidetes; c__Bacteroidia; o__Bacteroidales; f__[Odoribacteraceae]; g__Butyricimonas; s__unidentified_Butyricimonas
ASV_8116	0	0	0	0	0	0	0	0	0	0	0	0	0	2	0	0	0	0	0	0	0	0	0	0	7	0	0	0	0	0	d__Bacteria; p__Firmicutes; c__Clostridia; o__Clostridiales; f__unclassified_Clostridiales; g__unclassified_Clostridiales; s__unclassified_Clostridiales
ASV_1047	0	0	0	0	0	0	0	0	0	0	0	0	0	1	0	2	0	0	0	0	0	2	0	0	0	0	0	0	0	0	d__Bacteria; p__Bacteroidetes; c__Bacteroidia; o__Bacteroidales; f__Bacteroidaceae; g__Bacteroides; s__unidentified_Bacteroides
ASV_6088	0	0	0	0	0	0	0	0	0	0	0	0	0	0	4	0	0	0	0	0	0	0	0	0	0	2	0	2	0	1	d__Bacteria; p__Bacteroidetes; c__Bacteroidia; o__Bacteroidales; f__Rikenellaceae; g__Alistipes; s__Alistipes_finegoldii
ASV_6100	0	0	0	0	0	0	0	0	0	0	0	0	0	0	0	0	0	4	0	3	0	0	0	3	0	0	0	0	0	0	d__Bacteria; p__Firmicutes; c__Clostridia; o__Clostridiales; f__Lachnospiraceae; g__unidentified_Lachnospiraceae; s__unidentified_Lachnospiraceae
ASV_15055	0	0	0	0	0	0	0	0	0	0	0	0	0	0	0	0	0	0	10	0	0	0	0	0	0	0	0	0	0	0	d__Bacteria; p__Bacteroidetes; c__Bacteroidia; o__Bacteroidales; f__Bacteroidaceae; g__Bacteroides; s__unidentified_Bacteroides
ASV_11711	0	0	0	0	0	0	0	0	0	0	0	0	0	0	0	0	0	0	0	0	10	0	0	0	0	0	0	0	0	0	d__Bacteria; p__Firmicutes; c__Clostridia; o__Clostridiales; f__Ruminococcaceae; g__unidentified_Ruminococcaceae; s__unidentified_Ruminococcaceae
ASV_4259	0	0	0	0	0	0	0	0	0	0	0	0	0	0	0	0	0	0	0	0	9	0	0	0	0	0	0	0	0	0	d__Bacteria; p__Firmicutes; c__Clostridia; o__Clostridiales; f__Veillonellaceae; g__Phascolarctobacterium; s__unidentified_Phascolarctobacterium
ASV_16098	0	0	0	0	0	0	0	0	0	0	0	0	0	0	0	0	0	0	0	0	0	11	0	0	0	0	0	0	0	0	d__Bacteria; p__Firmicutes; c__Clostridia; o__Clostridiales; f__Lachnospiraceae; g__unclassified_Lachnospiraceae; s__unclassified_Lachnospiraceae
ASV_14579	0	0	0	0	0	0	0	0	0	0	0	0	0	0	0	0	0	0	0	0	0	0	0	0	7	0	0	0	0	0	d__Bacteria; p__Firmicutes; c__Clostridia; o__Clostridiales; f__Ruminococcaceae; g__Oscillospira; s__unidentified_Oscillospira
ASV_3884	0	0	0	0	0	0	0	0	0	0	0	0	0	0	0	0	0	0	0	0	0	0	0	0	8	0	0	0	0	0	d__Bacteria; p__Bacteroidetes; c__Bacteroidia; o__Bacteroidales; f__Bacteroidaceae; g__Bacteroides; s__unidentified_Bacteroides
ASV_5021	0	0	0	0	0	0	0	0	0	0	0	0	0	0	0	0	0	0	0	0	0	0	0	0	0	0	0	9	0	0	d__Bacteria; p__Firmicutes; c__Clostridia; o__Clostridiales; f__Eubacteriaceae; g__Anaerofustis; s__unidentified_Anaerofustis
ASV_3419	7	0	0	0	0	0	0	0	0	0	0	0	0	0	0	0	0	0	0	0	0	0	0	0	0	0	0	0	0	0	d__Bacteria; p__Bacteroidetes; c__Bacteroidia; o__Bacteroidales; f__Bacteroidaceae; g__Bacteroides; s__Bacteroides_ovatus
ASV_11625	1	0	0	0	1	0	0	0	0	0	0	0	1	0	3	1	0	0	0	0	0	0	0	0	0	0	0	0	0	0	d__Bacteria; p__Firmicutes; c__Clostridia; o__Clostridiales; f__Lachnospiraceae; g__unclassified_Lachnospiraceae; s__unclassified_Lachnospiraceae
ASV_4461	15	0	0	0	0	0	0	0	0	0	0	0	0	0	0	0	0	0	0	0	0	0	0	0	0	0	0	0	0	0	d__Bacteria; p__Firmicutes; c__Clostridia; o__Clostridiales; f__Lachnospiraceae; g__unidentified_Lachnospiraceae; s__unidentified_Lachnospiraceae
ASV_8425	23	0	0	0	0	0	0	0	0	0	0	0	0	0	0	0	0	0	0	0	0	0	0	0	0	0	0	0	0	0	d__Bacteria; p__Actinobacteria; c__Coriobacteriia; o__Coriobacteriales; f__Coriobacteriaceae; g__Collinsella; s__unidentified_Collinsella
ASV_7592	8	0	0	0	0	0	0	0	0	0	0	0	0	0	0	0	0	0	0	0	0	0	0	0	2	0	0	0	0	0	d__Bacteria; p__Firmicutes; c__Clostridia; o__Clostridiales; f__unclassified_Clostridiales; g__unclassified_Clostridiales; s__unclassified_Clostridiales
ASV_3509	0	0	0	0	0	0	1	0	0	5	0	0	0	0	1	0	0	0	0	0	0	0	1	0	0	0	0	0	0	0	d__Bacteria; p__Firmicutes; c__Clostridia; o__Clostridiales; f__Lachnospiraceae; g__unclassified_Lachnospiraceae; s__unclassified_Lachnospiraceae
ASV_13985	0	2	0	0	0	0	0	0	1	0	0	0	1	0	0	0	0	0	0	1	0	0	0	0	0	0	0	0	0	0	d__Bacteria; p__Firmicutes; c__Clostridia; o__Clostridiales; f__Lachnospiraceae; g__[Ruminococcus]; s__unidentified_[Ruminococcus]
ASV_2987	0	3	5	0	0	0	0	0	0	0	0	0	0	0	0	0	0	0	0	0	0	0	0	0	0	0	0	0	0	0	d__Bacteria; p__Bacteroidetes; c__Bacteroidia; o__Bacteroidales; f__S24-7; g__unidentified_S24-7; s__unidentified_S24-7
ASV_672	0	1	0	0	0	0	0	0	0	0	0	0	0	0	0	0	3	3	0	0	0	0	0	0	0	0	0	0	0	0	d__Bacteria; p__Firmicutes; c__Clostridia; o__Clostridiales; f__Lachnospiraceae; g__Blautia; s__unidentified_Blautia
ASV_512	0	1	0	0	0	0	0	0	0	0	0	0	0	2	0	0	0	0	0	0	0	0	0	0	0	0	0	0	5	0	d__Bacteria; p__Firmicutes; c__Clostridia; o__Clostridiales; f__Lachnospiraceae; g__Coprococcus; s__unidentified_Coprococcus
ASV_8471	0	11	0	0	0	0	0	0	0	0	0	0	0	0	0	0	0	0	0	0	0	0	0	0	0	0	0	0	0	0	d__Bacteria; p__Firmicutes; c__Clostridia; o__Clostridiales; f__Lachnospiraceae; g__unidentified_Lachnospiraceae; s__unidentified_Lachnospiraceae
ASV_731	0	6	0	0	0	0	0	0	0	0	1	0	0	0	2	0	0	0	0	0	0	0	0	0	0	0	0	0	0	0	d__Bacteria; p__Firmicutes; c__Clostridia; o__Clostridiales; f__Ruminococcaceae; g__Faecalibacterium; s__unclassified_Faecalibacterium
ASV_6628	0	2	2	0	0	0	0	0	0	0	0	0	0	0	0	0	0	0	1	0	0	0	0	0	0	0	0	0	0	0	d__Bacteria; p__Firmicutes; c__Clostridia; o__Clostridiales; f__Ruminococcaceae; g__Faecalibacterium; s__Faecalibacterium_prausnitzii
ASV_14743	0	0	10	0	0	0	0	0	0	0	0	0	0	0	0	0	0	0	0	0	0	0	0	0	0	0	0	0	0	0	d__Bacteria; p__Firmicutes; c__Erysipelotrichi; o__Erysipelotrichales; f__Erysipelotrichaceae; g__[Eubacterium]; s__[Eubacterium]_biforme
ASV_15630	0	0	7	0	0	0	0	0	0	0	0	0	0	0	0	0	0	0	0	0	0	0	0	0	0	0	0	0	0	0	d__Bacteria; p__Firmicutes; c__Clostridia; o__Clostridiales; f__unidentified_Clostridiales; g__unidentified_Clostridiales; s__unidentified_Clostridiales
ASV_14299	0	0	9	0	0	0	0	0	0	0	0	0	0	0	0	0	0	0	0	0	0	0	0	0	0	0	0	0	0	0	d__Bacteria; p__Bacteroidetes; c__Bacteroidia; o__Bacteroidales; f__Prevotellaceae; g__Prevotella; s__unidentified_Prevotella
ASV_4742	0	0	10	0	0	0	0	0	0	0	0	0	0	0	0	0	0	0	0	0	0	0	0	0	0	0	0	0	0	0	d__Bacteria; p__Bacteroidetes; c__Bacteroidia; o__Bacteroidales; f__Prevotellaceae; g__Prevotella; s__unidentified_Prevotella
ASV_16210	0	0	3	0	0	0	0	0	0	0	0	0	0	0	4	0	0	0	0	0	0	0	0	0	0	0	0	0	0	0	d__Bacteria; p__Firmicutes; c__Clostridia; o__Clostridiales; f__Lachnospiraceae; g__Roseburia; s__unclassified_Roseburia
ASV_14167	0	0	2	1	0	0	0	0	0	0	0	0	0	1	0	0	0	0	0	0	0	0	0	0	0	0	0	0	0	0	d__Bacteria; p__Firmicutes; c__Clostridia; o__Clostridiales; f__Ruminococcaceae; g__Oscillospira; s__unidentified_Oscillospira
ASV_3862	0	0	0	3	0	0	0	0	0	0	0	0	0	0	0	0	0	0	0	0	0	0	0	2	2	0	0	0	0	0	d__Bacteria; p__Firmicutes; c__Clostridia; o__Clostridiales; f__Lachnospiraceae; g__unidentified_Lachnospiraceae; s__unidentified_Lachnospiraceae
ASV_12154	0	0	0	0	0	0	0	0	0	6	0	0	0	0	0	0	0	0	0	0	0	3	0	0	0	0	0	0	0	0	d__Bacteria; p__Firmicutes; c__Clostridia; o__Clostridiales; f__Lachnospiraceae; g__Blautia; s__unidentified_Blautia
ASV_5784	0	0	0	0	7	0	0	0	0	0	0	0	0	0	0	0	0	0	0	0	0	0	0	0	0	0	0	0	0	0	d__Bacteria; p__Bacteroidetes; c__Bacteroidia; o__Bacteroidales; f__Bacteroidaceae; g__Bacteroides; s__unidentified_Bacteroides
ASV_8384	0	0	0	0	1	0	0	0	0	0	0	0	2	0	3	0	0	0	3	0	0	0	0	0	0	0	0	0	0	0	d__Bacteria; p__Firmicutes; c__Clostridia; o__Clostridiales; f__Lachnospiraceae; g__unidentified_Lachnospiraceae; s__unidentified_Lachnospiraceae
ASV_12947	0	0	0	0	0	7	0	0	0	0	0	0	0	0	0	0	0	0	0	0	0	0	0	0	0	0	0	0	0	0	d__Bacteria; p__Firmicutes; c__Clostridia; o__Clostridiales; f__Lachnospiraceae; g__unidentified_Lachnospiraceae; s__unidentified_Lachnospiraceae
ASV_5974	0	0	0	0	0	0	4	0	0	0	0	0	0	0	0	0	0	4	0	0	0	0	0	0	0	0	0	0	0	0	d__Bacteria; p__Firmicutes; c__Clostridia; o__Clostridiales; f__Lachnospiraceae; g__unclassified_Lachnospiraceae; s__unclassified_Lachnospiraceae
ASV_10875	0	0	0	0	0	0	9	0	0	0	0	0	0	0	0	0	0	0	0	0	0	0	0	0	0	0	0	0	0	0	d__Bacteria; p__Firmicutes; c__Clostridia; o__Clostridiales; f__Lachnospiraceae; g__Roseburia; s__unclassified_Roseburia
ASV_11681	0	0	0	0	0	0	2	0	0	5	0	0	0	0	0	0	0	0	0	0	0	0	0	2	1	0	0	0	0	0	d__Bacteria; p__Firmicutes; c__Clostridia; o__Clostridiales; f__Lachnospiraceae; g__unidentified_Lachnospiraceae; s__unidentified_Lachnospiraceae
ASV_6349	0	0	0	0	0	0	1	0	0	1	0	0	0	0	0	0	1	0	0	0	0	0	0	0	0	1	0	0	0	0	d__Bacteria; p__Firmicutes; c__Clostridia; o__Clostridiales; f__[Tissierellaceae]; g__WAL_1855D; s__unidentified_WAL_1855D
ASV_8229	0	0	0	0	0	0	6	0	0	3	0	0	0	0	0	0	0	0	0	0	0	0	0	0	0	0	0	0	0	0	d__Bacteria; p__Firmicutes; c__Clostridia; o__Clostridiales; f__Lachnospiraceae; g__[Ruminococcus]; s__[Ruminococcus]_gnavus
ASV_11563	0	0	0	0	0	0	2	0	0	0	0	0	0	0	0	0	0	0	0	0	0	0	0	0	0	0	0	0	0	0	d__Bacteria; p__Firmicutes; c__Clostridia; o__Clostridiales; f__unidentified_Clostridiales; g__unidentified_Clostridiales; s__unidentified_Clostridiales
ASV_11100	0	0	0	0	0	0	0	9	0	0	0	0	0	0	0	0	0	0	0	0	0	0	0	0	0	0	0	0	0	0	d__Bacteria; p__Firmicutes; c__Bacilli; o__Lactobacillales; f__Lactobacillaceae; g__Lactobacillus; s__Lactobacillus_paralimentarius
ASV_8716	0	0	0	0	0	0	0	5	0	1	0	0	0	0	0	0	0	0	0	1	0	0	0	0	0	0	0	0	0	0	d__Bacteria; p__Proteobacteria; c__Gammaproteobacteria; o__Enterobacteriales; f__Enterobacteriaceae; g__Shigella; s__unclassified_Shigella
ASV_2368	0	0	0	0	0	0	0	0	9	0	0	0	0	0	0	0	0	0	0	0	0	0	0	0	0	0	0	0	0	0	d__Bacteria; p__Firmicutes; c__Clostridia; o__Clostridiales; f__Ruminococcaceae; g__unclassified_Ruminococcaceae; s__unclassified_Ruminococcaceae
ASV_3570	0	0	0	0	0	0	0	0	10	0	0	0	0	0	0	0	0	0	0	0	0	0	0	0	0	0	0	0	0	0	d__Bacteria; p__unclassified_Bacteria; c__unclassified_Bacteria; o__unclassified_Bacteria; f__unclassified_Bacteria; g__unclassified_Bacteria; s__unclassified_Bacteria
ASV_7365	0	0	0	0	0	0	0	0	0	1	0	0	0	0	0	0	0	0	0	2	0	0	0	1	3	0	0	0	0	0	d__Bacteria; p__Firmicutes; c__Clostridia; o__Clostridiales; f__Lachnospiraceae; g__unclassified_Lachnospiraceae; s__unclassified_Lachnospiraceae
ASV_7798	0	0	0	0	0	0	0	0	0	4	0	0	0	3	0	0	0	0	0	0	0	0	0	0	3	0	0	0	0	0	d__Bacteria; p__Firmicutes; c__Clostridia; o__Clostridiales; f__Ruminococcaceae; g__Faecalibacterium; s__Faecalibacterium_prausnitzii
ASV_3486	0	0	0	0	0	0	0	0	0	9	0	0	0	0	0	0	0	0	0	0	0	0	0	0	0	0	0	0	0	0	d__Bacteria; p__Firmicutes; c__Clostridia; o__Clostridiales; f__Lachnospiraceae; g__Blautia; s__unidentified_Blautia
ASV_1445	0	0	0	0	0	0	0	0	0	11	0	0	0	0	0	0	0	0	0	0	0	0	0	0	0	0	0	0	0	0	d__Bacteria; p__Firmicutes; c__Clostridia; o__Clostridiales; f__Lachnospiraceae; g__unidentified_Lachnospiraceae; s__unidentified_Lachnospiraceae
ASV_11287	0	0	0	0	0	0	0	0	0	0	3	0	0	0	0	0	0	0	0	0	0	0	0	0	0	0	0	0	0	0	d__Bacteria; p__Proteobacteria; c__Gammaproteobacteria; o__Enterobacteriales; f__Enterobacteriaceae; g__unclassified_Enterobacteriaceae; s__unclassified_Enterobacteriaceae
ASV_10048	0	0	0	0	0	0	0	0	0	0	6	0	0	0	0	0	0	0	0	0	0	0	0	0	0	0	0	0	0	0	d__Bacteria; p__Firmicutes; c__Clostridia; o__Clostridiales; f__Lachnospiraceae; g__unclassified_Lachnospiraceae; s__unclassified_Lachnospiraceae
ASV_4774	0	0	0	0	0	0	0	0	0	0	9	0	0	0	0	0	0	0	0	0	0	0	0	0	0	0	0	0	0	0	d__Bacteria; p__Firmicutes; c__Clostridia; o__Clostridiales; f__Lachnospiraceae; g__unclassified_Lachnospiraceae; s__unclassified_Lachnospiraceae
ASV_12164	0	0	0	0	0	0	0	0	0	0	0	5	0	0	0	0	0	0	0	0	0	0	0	0	0	0	0	0	0	0	d__Bacteria; p__Firmicutes; c__Clostridia; o__Clostridiales; f__Lachnospiraceae; g__unclassified_Lachnospiraceae; s__unclassified_Lachnospiraceae
ASV_12953	0	0	0	0	0	0	0	0	0	0	0	7	0	0	0	0	0	0	0	0	0	2	0	0	0	0	0	0	0	0	d__Bacteria; p__Firmicutes; c__Clostridia; o__Clostridiales; f__Ruminococcaceae; g__unidentified_Ruminococcaceae; s__unidentified_Ruminococcaceae
ASV_10695	0	0	0	0	0	0	0	0	0	0	0	0	8	0	0	0	0	0	0	0	0	0	0	0	0	0	0	0	0	0	d__Bacteria; p__Firmicutes; c__Clostridia; o__Clostridiales; f__Ruminococcaceae; g__Faecalibacterium; s__Faecalibacterium_prausnitzii
ASV_7117	0	0	0	0	0	0	0	0	0	0	0	0	0	8	0	0	0	0	0	0	0	0	0	0	0	0	0	0	0	0	d__Bacteria; p__Firmicutes; c__Clostridia; o__Clostridiales; f__Ruminococcaceae; g__unidentified_Ruminococcaceae; s__unidentified_Ruminococcaceae
ASV_5837	0	0	0	0	0	0	0	0	0	0	0	0	0	0	8	0	0	0	0	0	0	0	0	0	0	0	0	0	0	0	d__Bacteria; p__Firmicutes; c__Clostridia; o__Clostridiales; f__Ruminococcaceae; g__unclassified_Ruminococcaceae; s__unclassified_Ruminococcaceae
ASV_4462	0	0	0	0	0	0	0	0	0	0	0	0	0	0	0	2	0	0	0	0	0	0	0	0	0	0	0	0	0	0	d__Bacteria; p__Firmicutes; c__Clostridia; o__Clostridiales; f__Ruminococcaceae; g__unidentified_Ruminococcaceae; s__unidentified_Ruminococcaceae
ASV_4199	0	0	0	0	0	0	0	0	0	0	0	0	0	0	0	0	7	0	0	0	0	0	0	0	0	0	0	0	0	0	d__Bacteria; p__Firmicutes; c__Bacilli; o__Lactobacillales; f__Lactobacillaceae; g__Lactobacillus; s__Lactobacillus_helveticus
ASV_1982	0	0	0	0	0	0	0	0	0	0	0	0	0	0	0	0	0	0	0	0	0	0	10	0	0	0	0	0	0	0	d__Bacteria; p__Proteobacteria; c__Gammaproteobacteria; o__Enterobacteriales; f__Enterobacteriaceae; g__unclassified_Enterobacteriaceae; s__unclassified_Enterobacteriaceae
ASV_6482	0	0	0	0	0	0	0	0	0	0	0	0	0	0	0	0	0	0	0	0	0	0	0	9	0	0	0	0	0	0	d__Bacteria; p__Firmicutes; c__Clostridia; o__Clostridiales; f__Ruminococcaceae; g__Faecalibacterium; s__Faecalibacterium_prausnitzii
ASV_12416	0	0	0	0	0	0	0	0	0	0	0	0	0	0	0	0	0	0	0	0	0	0	0	0	0	9	0	0	0	0	d__Bacteria; p__Firmicutes; c__Clostridia; o__Clostridiales; f__unidentified_Clostridiales; g__unidentified_Clostridiales; s__unidentified_Clostridiales
ASV_11859	0	0	0	0	0	0	0	0	0	0	0	0	0	0	0	0	0	0	0	0	0	0	0	0	0	0	21	0	0	0	d__Bacteria; p__Proteobacteria; c__Gammaproteobacteria; o__Enterobacteriales; f__Enterobacteriaceae; g__unclassified_Enterobacteriaceae; s__unclassified_Enterobacteriaceae
ASV_6712	0	0	0	0	0	0	0	0	0	0	0	0	0	0	0	0	0	0	0	0	0	0	0	0	0	0	0	0	8	0	d__Bacteria; p__Bacteroidetes; c__Bacteroidia; o__Bacteroidales; f__Porphyromonadaceae; g__Parabacteroides; s__unclassified_Parabacteroides
ASV_11261	4	0	0	0	0	0	0	0	0	0	0	0	0	0	0	0	0	0	0	0	0	4	0	0	0	0	0	0	0	0	d__Bacteria; p__Firmicutes; c__Bacilli; o__Lactobacillales; f__Streptococcaceae; g__Streptococcus; s__unclassified_Streptococcus
ASV_4476	1	0	0	0	0	0	0	0	0	2	1	1	0	1	0	0	0	0	0	0	0	0	0	0	2	0	0	0	0	0	d__Bacteria; p__Firmicutes; c__Clostridia; o__Clostridiales; f__Lachnospiraceae; g__unidentified_Lachnospiraceae; s__unidentified_Lachnospiraceae
ASV_16164	18	0	0	0	0	0	0	0	0	0	0	0	0	0	0	0	0	0	0	0	0	0	0	0	0	0	0	0	0	0	d__Bacteria; p__Firmicutes; c__Clostridia; o__Clostridiales; f__Lachnospiraceae; g__unidentified_Lachnospiraceae; s__unidentified_Lachnospiraceae
ASV_1325	2	0	0	0	0	0	0	0	0	0	0	0	0	0	0	0	0	0	2	1	0	0	0	0	4	0	0	0	0	0	d__Bacteria; p__Firmicutes; c__Clostridia; o__Clostridiales; f__Lachnospiraceae; g__Blautia; s__unidentified_Blautia
ASV_7568	8	0	0	0	0	0	0	0	0	0	0	0	0	0	0	0	0	0	0	0	0	0	0	0	0	0	0	0	0	0	d__Bacteria; p__Firmicutes; c__Clostridia; o__Clostridiales; f__Veillonellaceae; g__Veillonella; s__Veillonella_parvula
ASV_10924	8	0	0	0	0	0	0	0	0	0	0	0	0	0	0	0	0	0	0	0	0	0	0	0	0	0	0	0	0	0	d__Bacteria; p__Firmicutes; c__Clostridia; o__Clostridiales; f__Ruminococcaceae; g__unclassified_Ruminococcaceae; s__unclassified_Ruminococcaceae
ASV_7771	0	0	0	0	0	0	0	0	0	0	0	0	0	0	0	3	0	0	0	0	0	0	0	0	0	0	0	0	0	0	d__Bacteria; p__Firmicutes; c__Clostridia; o__Clostridiales; f__Lachnospiraceae; g__unclassified_Lachnospiraceae; s__unclassified_Lachnospiraceae
ASV_12201	0	1	0	0	0	0	0	0	1	1	0	0	0	1	0	0	0	0	0	0	0	0	0	0	1	0	0	0	0	0	d__Bacteria; p__Firmicutes; c__Clostridia; o__Clostridiales; f__Lachnospiraceae; g__Clostridium; s__unclassified_Clostridium
[truncated: 5,234 more rows]

## Sheet: S3 β-diversity
β-diversity
[truncated: 5 more rows]

## Sheet: S4 Phylum level
ID	P1	P2	P3	P4	P5	P6	P7	P8	P9	P10	P11	P12	P13	P14	P15	N1	N2	N3	N4	N5	N6	N7	N8	N9	N10	N11	N12	N13	N14	N15
[truncated: 13 more rows]

[truncated: 4 more sheets: S5 Genus level, S6 LEfSe, S7 PICRUSt, S8 Metabolites]
